# Supplementary material for: Membrane Insertion for the Detection of Lipopolysaccharides: Exploring the Dynamics of Amphiphile-in-Lipid Assays
Source: PLoS One. 2016 May 26;11(5):e0156295. doi: 10.1371/journal.pone.0156295 (PMC4881986; doi:10.1371/journal.pone.0156295)
Supplement: S1 Dataset — Excel spreadsheet which contains all the integrated values of the spectral curves and how those values were processed to obtain limits of detection and signal to noise ratios. Data was integrated using IgorPro 7 and algorithm available in S1 Appendix. (XLSX) [file pone.0156295.s002.xlsx]

## Sheet: Integrated Values & Methods
																				Integrated Signals								c = corrected for average background values					Recalculating signal:noise ratio using one overall average NSB signal
Benchmark Assay Data Processing METHOD:													Assay Type	µg/mL LPS	LPS	Ab Lot#	Wg#	Power	Int. Points	B1	B2	B3	B4	B_Avg	NSB	SP	S:N	NSBc	SPc	S:N c			µg/mL LPS	B_Avg	NSB	NSBc	SP
The first sets of data on the left are minimally processed integrated signals for the LPS concentration data.													LPS-O157 Conc	6.25	O157	46188	4	275	939	2917.88	3017.93	3010.84	3392.68	3084.83	4813.67	8826.95	1.83373	1728.84	5742.12	3.32137			6.25	3084.83	4813.67	1728.84	8826.95
	Please read this data left to right. Concentrations are grouped together using border options												LPS-O157 Conc	6.25	O157	46188	2	274	939	2394.56	2852.03	2703.5	2812.6	2690.67	4557.91	5741.96	1.25978	1867.24	3051.29	1.63412			6.25	2690.67	4557.91	1867.24	5741.96
	All spectra were input into Igor Pro 6.3 and run through a simple program to calculate the area under the curve between the wavelengths of 550-850 nm												LPS-O157 Conc	6.25	O157	46188	3	255	939	2076.64	2607.69	2676.36	2458.5	2454.8	4427.74	7912.11	1.78694	1972.94	5457.31	2.76608			6.25	2454.8	4427.74	1972.94	7912.11
																							Average	2743.43	4599.77	7493.67	1.62682	1856.34	4750.24	2.57386							7493.67	SP_avg
B1-B4 are the integrated values of the background spectra																							Std Dev	318.314	196.341	1584.49	0.318723	122.417	1478.21	0.859895							4649.75	SP_avg_c
B_Avg is the average value of the backgrounds																							Std Error	183.779	113.358	914.806	0.184015	70.6774	853.445	0.496461							2.59928	S:N final
																																					4.80167	LoD (µg/mL)
NSB is the integrated values of the non-specific binding
SP is the specific binding signal													LPS-O157 Conc	12.5	O157	46188	4	274	939	3423.57	3558.29	3644.69	3434.38	3515.23	4719.16	10980.2	2.32672	1203.93	7464.97	6.20051			12.5	3515.23	4719.16	1203.93	10980.2
S:N is the signal to noise ratio, or (SP / NSB)													LPS-O157 Conc	12.5	O157	46188	1	250	939	3850.23	3706.04	3769.83	3499.52	3706.41	5913.91	16639.3	2.81358	2207.5	12932.9	5.8586			12.5	3706.41	5913.91	2207.5	16639.3
NSBc = (NSB - B_Avg)													LPS-O157 Conc	12.5	O157	46188	3	248	939	2392.83	2901.7	2704.47	2562.52	2640.38	4706.32	8600.72	1.82748	2065.94	5960.34	2.88505			12.5	2640.38	4706.32	2065.94	8600.72
SPc = (SP - B_Avg)																							Average	3287.34	5113.13	12073.4	2.32259	1825.79	8786.07	4.98139							12073.4	SP_avg
S : Nc = (SPc / NSBc)																							Std Dev	568.378	693.526	4129.29	0.493063	543.181	3669.21	1.82351							9229.48	SP_avg_c
																							Std Error	328.153	400.407	2384.05	0.28467	313.606	2118.42	1.05281							5.15943	S:N final
																																					4.8381	LoD (µg/mL)
Data sets further to the right are processed further using the overall NSB and B_Avg for all assay replicates.
	Initial values for NSB, B, and SP were taken from the data set on the left.												LPS-O157 Conc	25	O157	46188	4	345	939	3309.73	3300.67	3774.09	3520.37	3476.22	5668	63260.9	11.1611	2191.78	59784.7	27.2767			25	3476.22	5668	2191.78	63260.9
	Since antibody concentration and lot number are identical for each assay, we average all values of NSB to determine the value for the true mean of NSB.												LPS-O157 Conc	25	O157	46188	1	188	898	2080.97	2130.32	2972.36	2524	2426.91	4629.29	15939.9	3.44327	2202.38	13513	6.13564			25	2426.91	4629.29	2202.38	15939.9
	Similarly, the background signals only vary by Wg# and deviations from day to day preparation of lipids.												LPS-O157 Conc	25	O157	46188	2	235	939	2268.38	2771.15	2570.81	2329.64	2484.99	4099.76	8266.76	2.0164	1614.77	5781.77	3.58056			25	2484.99	4099.76	1614.77	8266.76
													LPS-O157 Conc	25	O157	46188	4	300	898	2531.08	2335.65	2128.39	2044.68	2259.95	3517.74	19438.5	5.52585	1257.79	17178.5	13.6577			25	2259.95	3517.74	1257.79	19438.5
Overall Averages																							Average	2662.02	4478.7	26726.5	5.53665	1816.68	24064.5	12.6627							26726.5	SP_avg
	B_Avg = (B1-B4's from all individual data sets/total number of B's)																						Std Dev	551.116	913.629	24799.1	4.017	462.815	24282.6	10.6403							23882.6	SP_avg_c
	NSB = (NSB from all individual data sets/total number of data sets)																						Std Error	275.558	456.814	12399.6	2.0085	231.408	12141.3	5.32014							13.3507	S:N final
																																					3.73939	LoD (µg/mL)
New NSBc = (Overall NSB - Overall B_Avg)													LPS-O157 Conc	50	O157	46188	4	282	939	3671.6	2721.16	2552.2	2719.84	2916.2	4350.34	14818.4	3.40626	1434.14	11902.2	8.29919			50	2916.2	4350.34	1434.14	14818.4
													LPS-O157 Conc	50	O157	46188	1	202	939	2000.9	2366.28	3078.4	3270.39	2678.99	4268.17	13009.9	3.04813	1589.18	10330.9	6.50079			50	2678.99	4268.17	1589.18	13009.9
SP_avg = average of SP for each set of replicates for a given concentration													LPS-O157 Conc	50	O157	46188	2	328	898	2766.04	2703.96	2343.57	2409.37	2555.73	4152.87	27096.5	6.52476	1597.14	24540.8	15.3655			50	2555.73	4152.87	1597.14	27096.5
SP_avg_c = SP_Avg - Overall B_Avg													LPS-O157 Conc	50	O157	46188	4	250	939	3139.55	2501.48	2675.22	2681.39	2749.41	5053.54	19234.4	3.80613	2304.13	16485	7.15454			50	2749.41	5053.54	2304.13	19234.4
S:N final = (SP_avg_c / New NSBc)																							Average	2725.08	4456.23	18539.8	4.19632	1731.15	15814.7	9.33							18539.8	SP_avg
																							Std Dev	150.467	406.36	6275.04	1.58287	389.289	6376.34	4.09173							15695.9	SP_avg_c
																							Std Error	75.2333	203.18	3137.52	0.791434	194.644	3188.17	2.04587							8.77424	S:N final
																																					11.3796	LoD (µg/mL)
													LPS-O157 Conc	100	O157	46188	4	300	939	2839.33	2593.69	2615.38	3503.71	2888.03	3396.27	31258.8	9.20387	508.242	28370.8	55.8213			100	2888.03	3396.27	508.242	31258.8
													LPS-O157 Conc	100	O157	46188	1	209	939	3101.31	3342.64	3486.62	3057.14	3246.93	5462.27	42563	7.79218	2215.34	39316.1	17.7472			100	3246.93	5462.27	2215.34	42563
													LPS-O157 Conc	100	O157	46188	3	238	898	3210.78	1481.22	1706.64	1851.36	2062.5	2788.16	59600.5	21.3762	725.66	57538	79.2906			100	2062.5	2788.16	725.66	59600.5
																							Average	2732.49	3882.23	44474.1	12.7908	1149.75	41741.6	50.953							44474.1	SP_avg
																							Std Dev	607.34	1401.73	14267.2	7.46865	929.212	14734.1	31.0592							41630.2	SP_avg_c
																							Std Error	350.648	809.287	8237.16	4.31203	536.481	8506.75	17.932							23.2719	S:N final
																																					8.58093	LoD (µg/mL)
													LPS-O157 Conc	200	O157	46188	4	326	939	3311.14	3403.75	3583.59	2886.66	3296.28	4930.3	89483.4	18.1497	1634.02	86187.1	52.7456			200	3296.28	4930.3	1634.02	89483.4
													LPS-O157 Conc	200	O157	46188	1	285	939	2807.28	3058.1	2979.14	3340.85	3046.34	6107.86	41282.8	6.75895	3061.52	38236.5	12.4894			200	3046.34	6107.86	3061.52	41282.8
													LPS-O157 Conc	200	O157	46188	3	203	939	2629.66	2482.82	2814.92	2863.15	2697.64	5092.33	36247.3	7.11801	2394.69	33549.7	14.01			200	2697.64	5092.33	2394.69	36247.3
																							Average	3013.42	5376.83	55671.2	10.6756	2363.41	52657.7	26.415							55671.2	SP_avg
																							Std Dev	300.678	638.253	29390.3	6.47529	714.265	29131.7	22.8156				B	NSB	NSBc	52827.2	SP_avg_c
																							Std Error	173.597	368.496	16968.5	3.73851	412.381	16819.2	13.1726			Overall Averages	2843.92	4632.78	1788.86	29.5313	S:N final
																																	Overall Std Dev	440.027	828.725	594.466	13.5243	LoD (µg/mL)
Spiked Beef Lysate Data Processing METHOD:																			Integrated Signals									c = corrected for average background values					Recalculating signal:noise ratio using one overall average NSB signal
The first sets of data on the left are minimally processed integrated signals for the LPS concentration data.
	*** data set values for NSB were eliminated from the overall calculations due to this value being negative											Assay Type	µg/mL LPS	LPS	Ab Lot#	Wg#	Power	Int. Points	B1	B2	B3	B4	B5	B_Avg	NSB	SP	S:N	NSBc	SPc	S:N c			µg/mL LPS	B_Avg	NSB	NSBc	SP
	This value was negative because in this case the integrated NSB was slightly less than the B_avg											1 mg/mL Beef Lysate	6.25	O157	63455	2	255	898	1253.11	897.501	1198.9	NAN	NAN	1116.5	911.301	6703.55	7.35602	-205.203	5587.05	-27.227	***		6.25	1116.5	911.301	-205.203	6703.55
		This most likely occurred due to the accidental deletion of the data for B4 and B5 (NAN)										1 mg/mL Beef Lysate	6.25	O157	63455	4	294	898	1831.23	981.482	1458.98	1442.44	1474.78	1437.78	2311.66	4281.63	1.85218	873.878	2843.85	3.25429			6.25	1437.78	2311.66	873.878	4281.63
												1 mg/mL Beef Lysate	6.25	O157	63455	4	302	898	1517.35	1264.84	1122.36	1914.24	933.763	1350.51	2210.22	9396.57	4.25142	859.709	8046.06	9.35905			6.25	1350.51	2210.22	859.709	9396.57
B1-B5 are the integrated values of the background spectra (There is an extra background signal in this data set as compared to the LPS concentration assays)												1 mg/mL Beef Lysate	6.25	O157	63455	7	350	898	821.306	673.972	625.094	798.581	770.94	737.979	1370.83	5696.17	4.15528	632.851	4958.19	7.83469			6.25	737.979	1370.83	632.851	5696.17
B_Avg is the average value of the backgrounds																							Average	1160.69	1701	6519.48	4.40373	788.813	5358.79	6.81601	***						6519.48	SP_avg
NSB is the integrated values of the non-specific binding																							Std Dev	312.756	674.499	2160.04	2.25916	135.252	2141.57	3.17731							5236.77	SP_avg_c
SP is the specific binding signal																							Std Error	156.378	337.25	1080.02	1.12958	78.0879	1070.78	1.83442							4.09857	S:N final
																																					4.20354	LoD (µg/mL)
S:N is the signal to noise ratio, or (SP / NSB)
NSBc = (NSB - B_Avg)												1 mg/mL Beef Lysate	25	O157	63455	4	357	898	1848.71	702.634	1497.02	795.057	1110.53	1190.79	2448.65	17500.5	7.14701	1257.86	16309.7	12.9662			25	1190.79	2448.65	1257.86	17500.5
SPc = (SP - B_Avg)												1 mg/mL Beef Lysate	25	O157	63455	4	318	898	1769.74	1456.58	1432.76	1441.65	1436.24	1507.39	2424.73	15714.1	6.48077	917.336	14206.7	15.4869			25	1507.39	2424.73	917.336	15714.1
S : Nc = (SPc / NSBc)												1 mg/mL Beef Lysate	25	O157	63455	4	280	898	1667.03	1103.05	1291.31	1338.57	1517.6	1383.51	2692.24	8016.14	2.9775	1308.73	6632.63	5.068			25	1383.51	2692.24	1308.73	8016.14
																							Average	1360.57	2521.87	13743.6	5.53509	1161.31	12383	11.1737							13743.6	SP_avg
Data sets further to the right are processed further using the overall NSB and B_Avg for all assay replicates.																							Std Dev	159.544	148.026	5039.89	2.23985	212.811	5089.78	5.43584							12460.9	SP_avg_c
	Initial values for NSB, B, and SP were taken from the data set on the left.																						Std Error	92.113	85.4627	2909.78	1.29318	122.867	2938.59	3.13838							9.75253	S:N final
																																					7.06628	LoD (µg/mL)
	Since antibody concentration and lot number are identical for each replicate assay in beef lysates, we average all values of NSB to determine the value for the true mean of NSB.
	Similarly, the background signals only vary by Wg# and deviations from day to day preparation of lipids.											1 mg/mL Beef Lysate	50	O157	63455	4	330	898	1820.52	1876.52	1761.05	1618.43	2237.07	1862.72	5034.4	62132.5	12.3416	3171.68	60269.8	19.0025			50	1862.72	5034.4	3171.68	62132.5
												1 mg/mL Beef Lysate	50	O157	63455	4	330	898	1399.91	1370.55	1535.87	1008.95	1983.31	1459.72	2799.85	22496.4	8.03486	1340.13	21036.7	15.6975			50	1459.72	2799.85	1340.13	22496.4
Overall Averages												1 mg/mL Beef Lysate	50	O157	63455	4	338	898	1366.76	1049.07	1377.35	897.801	1731.25	1284.45	1966.8	9422.3	4.79068	682.354	8137.85	11.9262			50	1284.45	1966.8	682.354	9422.3
	B_Avg = (B1-B4's from all individual data sets/total number of B's)											1 mg/mL Beef Lysate	50	O157	63455	7	345	898	678.397	1086.49	881.19	236.288	1010	778.473	2511	48410	19.2792	1732.53	47631.5	27.4925			50	778.473	2511	1732.53	48410
	NSB = (NSB from all individual data sets/total number of data sets)																						Average	1346.34	3078.01	35615.3	11.1116	1731.67	34269	18.5297							35615.3	SP_avg
																							Std Dev	449.372	1349.21	23979.5	6.26213	1053.25	23892.3	6.63787				B	NSB	NSBc	34332.6	SP_avg_c
New NSBc = (Overall NSB - Overall B_Avg)																							Std Error	224.686	674.606	11989.7	3.13107	526.625	11946.2	3.31894			Overall Averages	1282.71	2425.61	1277.71	26.8705	S:N final
																																	Over Std Dev	323.124	1034.42	748.124	5.12935	LoD (µg/mL)
SP_avg = average of SP for each set of replicates for a given concentration
SP_avg_c = SP_Avg - Overall B_Avg
S:N final = (SP_avg_c / New NSBc)
LoD = Limit of Detection --> = ((NSBc + 3(σ))*(µg/mL LPS))/SPc
Antibody Specificity Data Processing METHOD:												Assay Type	µg/mL LPS	LPS	Ab	Wg#	Power	Int. Points		B1	B2	B3	B4	B_Avg	NSB	SP	S:N	NSBc	SPc	S:N final*			LoD (µg/mL)	LPS O104 w/ pAb O104
												Ab specificity	25	O104	pAb O104	8	350			1295.37	1217.36	1065.24	1316.69	1223.66	1093.78	40730.5	37.2383	-129.885	39506.8	37.2383			0.771762
The first sets of data on the left are minimally processed integrated signals for the LPS concentration data.												Ab specificity	25	O104	pAb O104	6	302			1110.19	973.179	997.953	1610.78	1173.03	1151.82	51334.4	44.5681	-21.2055	50161.4	44.5681
	*** greyed out data set values for NSB were eliminated from the overall calculations due to this value being negative											Ab specificity	25	O104	pAb O104	5	320			1510.78	1138.26	731.652	1143.77	1131.12	1240.55	42413.5	34.1893	109.435	42413.5	34.1893
	This value was negative because in this case the integrated NSB was slightly less than the B_avg																						Average	1175.94	1162.05	44826.1	38.6652	-13.8853	44027.2	38.6652
	This most likely occurred because the NSB was so similar to the background values that any slight noise in the spectral curve could cause larger changes in the integrated values																						Std Dev	46.3433	73.9178	5698.8	5.33451	119.828	5507.53	5.33451
																							Std Error	26.7563	42.6765	3290.2	3.07988	69.1825	3179.78	3.07988
B1-B4 are the integrated values of the background spectra
B_Avg is the average value of the backgrounds
NSB is the integrated values of the non-specific binding												Assay Type	µg/mL LPS	LPS	Ab	Wg#	Power	Int. Points		B1	B2	B3	B4	B_Avg	NSB	SP	S:N	NSBc	SPc	S:N final*			LoD (µg/mL)	LPS O111 w/ mAb O111
NSB and SP are averaged over 3 replicates												Ab specificity	25	O111	mAb O111	7	310			807.267	1186.8	719.457	2274.75	1247.07	1466.35	8549.19	5.83025	219.282	7302.12	5.83025			7.37028
SP is the specific binding signal												Ab specificity	25	O111	mAb O111	7	335			1095.57	1240.91	809.686	NAN	1048.72	2112.26	16234.7	7.68594	1063.54	15186	7.68594
												Ab specificity	25	O111	mAb O111	7	345			746.765	1371.76	845.47	1555.21	1129.8	2265.57	7988.27	3.52594	1135.77	6858.47	3.52594
S:N is the signal to noise ratio, or (SP / NSB)																							Average	1141.86	1948.06	10924.1	5.68071	806.196	9782.19	5.68071
NSBc = (NSB - B_Avg)																							Std Dev	99.7219	424.157	4607.7	2.08403	509.564	4685.07	2.08403
SPc = (SP - B_Avg)																							Std Error	57.5745	244.887	2660.26	1.20321	294.197	2704.93	1.20321
