# Supplementary material for: Membrane Insertion for the Detection of Lipopolysaccharides: Exploring the Dynamics of Amphiphile-in-Lipid Assays
Source: PLoS One. 2016 May 26;11(5):e0156295. doi: 10.1371/journal.pone.0156295 (PMC4881986; doi:10.1371/journal.pone.0156295)
Supplement: S2 Dataset — Excel spreadsheet that contains the spectra collected from a waveguide-based optical biosensor fitted with a USB 2000 Ocean Optics spectrometer. File contains 11 different tabs, and the replicates for each concentration or assay are contained within a single tab. Concentrations are clearly marked, and the waveguide number is written after each replicate number. E.g. N = 1/wg#. (XLSX) [file pone.0156295.s003.xlsx]

## Sheet: 6.25 µg.mL Benchmark Replicates
LPS Membrane Insertion 6.25 µg/mL LPS - BENCHMARK ASSAY
N=1/wg4	N=1/wg4	N=1/wg4	N=1/wg4	N=1/wg4	N=1/wg4	N=1/wg4		N=2/wg2	N=2/wg2	N=2/wg2	N=2/wg2	N=2/wg2	N=2/wg2	N=2/wg2		N=3/wg3	N=3/wg3	N=3/wg3	N=3/wg3	N=3/wg3	N=3/wg3	N=3/wg3
Wavelength	B1	B2	B3	B4	NSB	SP		Wavelength	B1	B2	B3	B4	NSB	SP		Wavelength	B1	B2	B3	B4	NSB	SP
347.9	0	0	0	0	0	0		347.9	0	0	0	0	0	0		347.9	0	0	0	0	0	0
348.3	0	0	0	0	0	0		348.3	0	0	0	0	0	0		348.3	0	0	0	0	0	0
348.6	0.69	5.71	4.23	-0.47	-1.08	4.74		348.6	-8.62	-0.87	-2.71	-4.73	2.25	-1		348.6	-1.66	-4.96	0.04	1.91	2.8	-2.53
349	5.4	-0.9	-8.61	-6.5	6.08	7.16		349	2.98	7.35	-9.77	-4.27	-5.01	-9.41		349	-0.79	-3.14	-0.94	-6.75	-1.24	-0.84
349.3	-11.31	-2.29	-0.77	1.53	-0.08	-1.26		349.3	4.38	2.13	-1.71	-2.73	-1.75	1		349.3	-3.66	-0.96	-1.96	0.91	5.8	1.47
349.7	1.4	3.1	-6.61	0.5	-7.92	-2.84		349.7	-7.02	1.35	1.23	2.73	-7.01	-2.41		349.7	3.21	-3.14	4.06	0.25	-4.24	-1.84
350.1	-6.31	7.71	-8.77	1.53	4.92	7.74		350.1	-4.62	-3.87	-0.71	-3.73	-2.75	2		350.1	4.34	5.04	0.04	8.91	-2.2	4.47
350.4	7.4	-2.9	5.39	-7.5	1.08	1.16		350.4	0.98	2.35	-1.77	0.73	-4.01	-1.41		350.4	0.21	1.86	-10.94	1.25	-2.24	-7.84
350.8	-2.31	-7.29	-3.77	0.53	-3.08	-4.26		350.8	4.38	0.13	-0.71	-0.73	6.25	-3		350.8	3.34	-7.96	3.04	-7.09	0.8	2.47
351.1	-8.6	4.1	8.39	1.5	3.08	-4.84		351.1	-0.02	1.35	1.23	-0.27	-4.01	6.59		351.1	-2.79	-5.14	-8.94	8.25	2.76	2.16
351.5	0.69	-1.29	1.23	-3.47	-4.08	2.74		351.5	0.38	-5.87	-0.71	4.27	-2.75	-2		351.5	-5.66	7.04	-0.96	3.91	2.8	3.47
351.9	-4.6	-11.9	-8.61	-1.5	1.08	-8.84		351.9	1.98	0.35	-0.77	3.73	6.99	1.59		351.9	17.21	6.86	1.06	3.25	1.76	-0.84
352.2	-3.31	-4.29	-0.77	-1.47	5.92	1.74		352.2	0.38	-9.87	-6.71	0.27	6.25	-6		352.2	-7.66	-2.96	-4.96	1.91	-16.2	-2.53
352.6	1.4	-5.9	0.39	8.5	-7.92	0.16		352.6	4.98	0.35	1.23	-1.27	9.99	5.59		352.6	-4.79	-5.14	-4.94	-2.75	-2.24	2.16
353	-2.31	4.71	-3.77	-5.47	2.92	-3.26		353	1.38	-6.87	2.29	5.27	-4.75	-8		353	-5.66	-7.96	5.04	-1.09	-1.2	4.47
353.3	-0.6	1.1	4.39	1.5	1.08	-1.84		353.3	-1.02	-6.65	0.23	-9.27	-9.01	10.59		353.3	-5.79	-0.14	8.06	-1.75	-1.24	1.16
353.7	0.69	3.71	0.23	7.53	-0.08	-0.26		353.7	-0.62	6.13	2.29	5.27	1.25	-8		353.7	-10.66	6.04	5.04	4.91	-8.2	2.47
354	-6.6	-4.9	7.39	1.5	-1.92	-2.84		354	-1.02	-1.65	-6.77	0.73	5.99	-1.41		354	-3.79	-6.14	7.06	1.25	6.76	1.16
354.4	1.69	-4.29	0.23	-7.47	-9.08	-1.26		354.4	4.38	-5.87	-3.71	8.27	4.25	-5		354.4	-4.66	-6.96	-1.96	-6.09	-3.2	6.47
354.8	-1	-3.12	2.44	1.23	-3.3	1.06		354.8	1.21	0.65	-1.17	1.76	2.14	-2.46		354.8	-1.86	-1.46	-0.09	3.49	1.21	3.33
355.1	-0.19	-4.35	3.46	-0.49	-3.13	1.98		355.1	1.15	-0.03	-1.6	0.68	1.24	-0.38		355.1	0.27	-1.92	0.2	2.53	2.21	3.58
355.5	1.42	-3.55	2.58	0.09	-2.73	1.92		355.5	1.64	0.8	-0.88	0.47	0.57	0.82		355.5	0.43	-0.18	-0.38	2.06	0.64	4.91
355.8	0.81	-3.21	2.75	1.65	-0.56	2.41		355.8	-0.71	0.68	-0.17	-1.32	0.24	2.48		355.8	0.69	0.37	-1.23	2.53	1.07	3.72
356.2	2.57	-2.12	3.16	1.52	0.99	2.92		356.2	-0.93	1.22	-1.17	-1.67	0.14	2.97		356.2	1.57	1.68	-1.52	3.06	0.79	2.62
356.6	2.81	-1.35	3.04	1.65	1.44	2.98		356.6	-0.85	0.97	-0.32	-2.18	1.67	3.48		356.6	0.55	1.51	-2.23	4.68	1.35	3.15
356.9	4.42	1.45	3.16	3.09	2.7	2.35		356.9	-1.08	2.08	0.41	-1.96	1.14	2.11		356.9	0.29	1.11	-2.38	2.49	1.21	2.91
357.3	5.38	1.94	3.04	2.51	4.58	0.69		357.3	-0.71	0.4	1.11	-0.75	1.39	1.77		357.3	0.41	1.79	-2.09	0.68	1.35	2.15
357.6	4.71	3.02	1.58	3.09	4.99	-0.08		357.6	-0.51	0.65	2.12	-0.24	1.42	0.97		357.6	-0.71	1.68	-3.23	0.2	2.36	1.19
358	3.67	2.08	2.04	3.8	5.58	-0.02		358	-0.99	-0.6	2.25	-1.32	0.1	0.05		358	0.41	1.22	-3.52	1.39	4.49	0.15
358.4	5.42	2.88	1.16	3.09	4.42	-0.51		358.4	2.35	0.51	0.98	-0.96	-1	-0.75		358.4	-0.29	1.68	-2.66	1.91	4.36	0.76
358.7	2.95	3.08	0.89	1.65	4.44	-1.59		358.7	1.44	0.83	2.83	-0.18	-1.04	-0.52		358.7	-1.31	0.08	-1.66	1.39	2.21	1.29
359.1	2.14	3.31	-0.42	0.66	3.56	-2.94		359.1	1.21	1.08	1.69	0.76	-2.58	-0.75		359.1	-1.29	-0.32	-1.38	-0.09	2.36	1.91
359.4	0.38	1.79	-1.39	0.8	3.16	-2.74		359.4	1.58	0.11	1.54	-0.89	-1.18	0.77		359.4	-0.59	-0.63	-1.23	1.11	1.92	3.43
359.8	-0.43	2.31	-1.56	1.23	2.56	-2.94		359.8	0.21	1.37	0.12	-0.1	-2	-0.89		359.8	-1.14	-0.75	-1.95	0.91	0.64	1.19
360.2	-1.33	0.94	-2.11	2.94	3.44	-4.74		360.2	0.72	1.68	-0.6	-0.89	-0.47	-1.81		360.2	-0.45	-0.92	-2.8	2.11	0.35	1.29
360.5	-0.86	2.74	-2.42	0.52	1.42	-4.79		360.5	1.21	1.65	-1.45	0.47	0.42	-1.32		360.5	-1.14	-1.32	-4.66	2.63	-2.07	1.05
360.9	-2.76	2.08	-2.25	1.08	1.87	-5.16		360.9	0.01	1.54	-2.17	0.39	0.82	-1.66		360.9	-0.45	-1.06	-4.94	3.11	-3.08	2.15
361.2	-0.43	-0.69	-2.42	1.23	1.85	-3.51		361.2	1.92	1.51	-4.88	-0.96	0.85	-1.46		361.2	-0.14	-0.04	-5.23	2.49	-1.21	3.05
361.6	-1.19	-2.06	-2.68	2.22	4.44	-2.59		361.6	2.01	1.11	-5.17	-2.61	0.53	-1.38		361.6	0.84	-0.63	-5.52	1.82	-1.22	2.72
362	1.42	-1.41	-4.13	2.66	3.99	-4.08		362	1.49	1.08	-5.17	-1.39	-0.86	-1.03		362	1	0.82	-5.52	1.06	-0.5	1.91
362.3	1.81	-3.35	-4.68	2.51	4.16	-3.88		362.3	3.01	0.4	-5.46	-2.61	-0.47	0.19		362.3	0.98	0.08	-4.8	1.82	1.21	3.15
362.7	2.28	-1.26	-3.56	2.66	1.99	-1.94		362.7	3.92	0.08	-7.02	-2.82	-0.43	0.97		362.7	0	-0.04	-3.66	2.63	-0.21	3.48
363	1.95	-2.21	-5.11	2.37	3.58	-2.02		363	3.72	-1.17	-5.75	-3.32	-0.33	0.91		363	-0.02	-1.63	-1.8	1.53	1.07	3
363.4	2.14	-2.55	-3.84	2.52	3.27	-2.22		363.4	3.64	-0.92	-4.59	-3.39	-1	-0.03		363.4	0.57	-1.18	-2.38	-0.37	2.07	1.76
363.8	-0.62	-3.21	-3.96	3.22	1.3	-3.02		363.8	2.72	-1.46	-4.32	-2.46	-0.76	-0.66		363.8	0.12	-1.21	-1.37	0.82	1.07	1.86
364.1	-0.86	-2.55	-3.13	1.66	-2.3	-3.65		364.1	2.35	-1.78	-3.31	-1.1	0	-0.6		364.1	-1.29	-1.04	-0.52	1.34	1.79	1.19
364.5	-2.62	-1.35	-1.68	1.51	-3.99	-0.88		364.5	3.01	-2.6	-2.89	-1.61	-0.18	-1.66		364.5	-4.16	-2.21	-1.09	0.25	1.35	0.86
364.8	-2.15	-0.55	-1.7	0.94	-3.3	-2.22		364.8	2.92	-4.2	-1.74	-0.67	0.28	-2.75		364.8	-4.14	-2.18	-1.66	0.49	0.5	0.76
365.2	-3.05	-0.92	-0.82	-0.78	-1.56	-2.59		365.2	0.72	-5.17	-0.46	-0.75	-0.76	-3.66		365.2	-3.16	-1.21	-1.37	-1.61	1.92	1
365.6	-2.58	-2.12	0.87	0.23	-2.01	-2.22		365.6	0.07	-3.49	-0.88	-0.67	-1	-4.46		365.6	-3.29	0.11	-1.09	-2.37	1.36	0.19
365.9	-3.19	-0.64	0.46	-0.63	-2.27	-1.59		365.9	-1.99	-2.89	-0.46	-0.61	-0.61	-3.95		365.9	-3.59	-1.21	-0.23	-1.61	0.64	1.29
366.3	-1.43	0.74	0.3	-0.63	-2.15	-2.08		366.3	-0.93	-3.35	-0.02	-0.1	-3.29	-3.32		366.3	-3.43	-1.89	0.05	-3.8	0.79	0.05
366.6	-1.05	3.08	1.61	-0.35	0.58	-0.31		366.6	-2.14	-3.32	-0.46	-1.32	-4.04	-2.23		366.6	-3.31	-2.06	0.77	-3.61	0.78	0.15
367	-0.86	0.45	1.3	-2.34	1.7	-0.08		367	-2.79	-2.78	-1.17	-1.39	-4.72	-1.89		367	0.14	-2.18	1.2	-2.37	0.64	0.19
367.4	-2.33	-0.64	1.46	-1.2	1.73	1.69		367.4	-2.85	-1.89	-1.89	-1.61	-4.9	-0.66		367.4	0.12	-0.78	2.34	-1.32	1.64	0.86
367.7	-0.15	-1.98	1.3	-1.48	1.27	1.06		367.7	-2.22	-1.92	-1.17	-0.1	-5	-0.03		367.7	0.57	-1.75	0.62	0.77	2.21	-0.24
368.1	-0.19	-0.35	0.18	-1.78	1.16	1.98		368.1	-2.99	-1.46	-1.89	0.11	-6.18	-0.23		368.1	0.41	-0.78	-0.09	2.11	1.78	1.58
368.4	-0.15	-1.83	0.87	-0.77	0.99	2.63		368.4	-0.51	-2.06	-1.45	1.33	-5.43	0.68		368.4	2	-0.32	-0.38	3.49	1.93	1.05
368.8	-1.47	-1.35	1.61	-1.78	2.16	2.98		368.8	-0.99	-1.89	-0.6	1.54	-4.76	1.62		368.8	2.84	0.65	-0.66	4.53	3.07	1.72
369.2	-1	-3.69	0.58	-1.48	-0.44	2.92		369.2	0.64	-1.35	-0.45	3.33	-4.72	-0.03		369.2	4.29	1.68	-2.09	5.63	2.36	0.62
369.5	-1.05	-3.49	-0.68	0.8	1.73	2.55		369.5	-0.56	-0.32	-0.32	4.96	-3.18	1.19		369.5	3.55	1.79	-2.23	6.25	2.21	0
369.9	0.14	-2.98	-1.13	-0.77	0.56	1.06		369.9	-1.51	-0.06	0.26	3.33	-3.29	-0.32		369.9	5	1.25	-2.8	5.06	1.07	-1.09
370.2	-0.76	-2.21	-2.68	-0.92	1.16	1.41		370.2	-1.42	-0.17	-0.75	2.54	-3.47	-0.23		370.2	4.27	1.08	-1.23	5.39	-0.79	-1
370.6	-0.72	-4.26	-2.7	-0.06	2.42	0.92		370.6	-0.65	0.37	-0.74	2.9	-1.43	0.4		370.6	4.57	2.54	-1.09	3.63	-0.21	-1.67
371	0.81	-4.21	-4.39	-1.06	4.16	0.12		371	-1.99	-0.32	-0.75	2.11	-1.9	-1.38		371	2.12	3.37	-0.66	3.25	-0.22	-1.57
371.3	2.42	-3.98	-3.84	-0.06	4.42	0.49		371.3	-2.22	0.08	-0.88	1.18	-0.86	-3.03		371.3	3.14	2.39	-0.52	3.77	-1.93	-2.24
371.7	2.1	-3.21	-3.54	-0.63	6.01	0.12		371.7	-2.71	1.11	-0.89	0.11	-2.04	-2.38		371.7	2.69	1.94	0.34	1.39	-1.51	-1.14
372	2.28	-2.41	-2.99	-0.48	4.27	0.06		372	-0.79	0.51	-1.74	0.18	-2.15	-3.46		372	2.43	1.68	0.48	0.34	-0.93	0.48
372.4	3.1	-2.35	-2.39	-0.2	5.73	0.55		372.4	0.15	0.83	-1.89	1.11	-3.18	-2.52		372.4	-0.59	1.79	0.06	0.53	-0.79	1.43
372.8	3.42	-4.26	-2.56	-0.2	4.27	1.63		372.8	1.64	2.22	-0.74	1.18	-2.72	-1.6		372.8	-0.86	1.39	0.62	0.06	1.07	3.33
373.1	4.24	-2.78	-2.39	-1.49	2.73	1.41		373.1	3.44	2.97	0.97	1.54	-2.9	-1.09		373.1	-0.59	-0.78	0.77	0.68	1.64	4
373.5	4	-2.12	-1.13	-1.48	1.85	1.06		373.5	4.21	3.22	2.26	0.9	-2.58	0.82		373.5	0.14	-1.89	0.62	1.34	1.79	3.62
373.8	3.24	-3.49	-2.25	-0.49	1.16	1.84		373.8	4.72	1.97	0.54	1.54	-3.04	2.19		373.8	-0.73	-2.06	-1.23	0.53	4.07	3.72
374.2	2.71	-4.83	-3.42	-0.63	0.13	0.63		374.2	5.07	2.22	0.26	1.47	-2.29	2.97		374.2	-1.29	-1.89	-1.52	1.77	4.36	4.05
374.5	3.24	-4.78	-4.25	-0.92	-0.13	-1.02		374.5	4.15	1.68	1.54	0.39	-2.33	3.05		374.5	-1.16	-2.78	0.06	2.82	3.21	3.15
374.9	2.14	-5.83	-4.56	-1.2	-1.73	-2.08		374.9	3.78	1.37	1.83	0.61	-0.58	3.25		374.9	0.14	-2.89	0.05	3.34	2.79	2.62
375.3	0.95	-3.78	-3.25	-1.49	0.01	-3.59		375.3	2.86	0.25	0.97	2.11	-0.33	0.48		375.3	1.27	-2.63	-0.09	1.11	0.92	2.15
375.6	0	-4.26	-1.99	-1.34	-0.44	-3.08		375.6	1.64	-0.92	0.41	1.18	-1.15	-1.03		375.6	0.71	-3.32	-0.09	2.49	1.21	1.76
376	-1.19	-3.78	-2.54	-0.78	-0.56	-2.88		376	0.72	-1.32	-1.75	1.96	-1.76	-1.23		376	-1.59	-1.49	-0.09	1.53	0.92	2
376.3	0.42	-3.55	-0.7	-1.63	0.56	-4.37		376.3	-0.51	0.08	0.41	0.9	-1.29	-2.32		376.3	-1.86	-0.61	0.48	1.49	-1.5	1.33
376.7	1.53	-2.06	0.61	-1.35	1.16	-4.02		376.7	-1.28	0.11	-1.32	-0.75	-0.47	-3.23		376.7	-1.88	-0.92	-0.09	1.68	-1.93	0.43
377.1	-1.15	-1.69	1.58	-3.2	1.13	-2.94		377.1	-1.36	1.8	-1.17	-1.53	0.28	-3.89		377.1	-2.71	-0.75	-1.95	1.91	-1.21	-0.95
377.4	-0.62	0.36	2.32	-3.49	2.16	-0.88		377.4	-2.71	2.11	-1.32	-4.04	1.82	-5.23		377.4	-2.73	-0.78	-3.09	1.68	-0.51	-1.14
377.8	-1.43	0.59	1.87	-1.77	1.27	-0.37		377.8	-3.65	2.94	-1.17	-5.53	2.85	-1.46		377.8	-2.57	-0.04	-3.8	1.06	0.21	-0.81
378.1	-1.9	0.65	0.18	-2.2	1.58	-1.16		378.1	-3.71	2.11	-0.32	-4.46	3.96	-0.81		378.1	-2.31	1.08	-3.94	-0.04	-1.65	-2
378.5	-1.43	-1.12	1.01	-1.34	0.85	-0.37		378.5	-3.65	3.37	0.12	-4.53	5.42	0.11		378.5	0.86	-0.04	-3.8	-0.09	-1.5	-4.38
378.8	-2.47	0.79	0.18	-2.2	0.44	1.26		378.8	-3.85	0.54	1.25	-4.04	6.53	1.05		378.8	-0.31	-1.78	-3.66	1.96	-0.36	-5.14
379.2	-3.15	-0.41	-0.56	-2.2	-0.3	1.49		379.2	-2.51	-0.49	2.83	-0.67	6.42	2.4		379.2	-0.14	-1.75	-3.66	2.34	0.64	-5.52
379.6	-0.9	-2.06	-0.11	-2.63	-0.42	0.69		379.6	-1.85	-2.32	4.4	0.82	5.39	2.48		379.6	-0.88	-0.78	-1.37	2.11	1.07	-3.42
379.9	-1	-3.26	-0.7	-0.63	-2.44	-0.08		379.9	-0.79	-1.06	3.12	3.47	2.57	3.54		379.9	0.14	0.39	-0.23	1.2	1.5	-2.95
380.3	-0.47	-2.92	-0.68	-1.06	-2.42	1.41		380.3	1.29	-1.32	3.68	3.96	-0.04	3.19		380.3	0.12	-0.92	0.48	1.96	2.92	-4
380.6	1	-3.26	1.44	-0.63	-1.15	0.49		380.6	0.64	-1.49	2.98	3.47	1	3.54		380.6	0.14	-2.32	-0.09	2.34	3.21	-4.38
381	0.81	-1.92	0.46	-1.49	0.3	-0.45		381	0.86	-2.46	2.97	3.25	-0.76	3.48		381	-0.88	-3.21	0.77	1.68	3.07	-2.42
381.4	0.57	-3.26	0.73	-1.06	-0.44	-0.94		381.4	2.49	-0.2	0.83	3.9	-3.15	4.54		381.4	-0.57	-2.18	2.2	0.2	2.5	-1.81
381.7	1.67	-2.78	1.04	0.8	1.3	-0.16		381.7	1.58	-0.03	1.4	1.82	-2.76	2.77		381.7	-1.31	-0.63	2.06	1.25	1.92	-1.14
382.1	1.28	-1.69	0.73	2.23	2.56	1.35		382.1	0.21	0.22	1.69	0.76	-1.72	2.97		382.1	-0.29	0.54	0.2	0.34	1.64	-2.24
382.4	0.81	-0.78	1.75	1.08	4.3	1.98		382.4	0.44	-1.75	2.68	-0.32	0.1	3.34		382.4	-1.59	-0.49	-0.52	0.82	0.92	-2.57
382.8	2.71	-0.98	0.44	0.23	4.27	0.49		382.8	-0.93	-2.49	1.55	-0.67	1.42	1.97		382.8	-2.14	-0.04	-1.09	2.77	-0.36	-2.95
383.1	1.81	0.36	-1.25	2.22	4.87	0.84		383.1	0.44	-1.32	0.97	-1.61	-0.61	2.48		383.1	-1.59	1.51	-0.37	1.39	0.35	-2.14
383.5	3.85	-0.55	-0.56	2.37	3.99	0.21		383.5	1.78	0.08	2.55	-1.53	0.28	0.68		383.5	-1	2.54	-0.66	1.77	0.64	-2.52
383.9	4.1	1.94	-1.39	2.65	5.16	1.26		383.9	2.44	-0.6	2.4	-2.18	1.67	-0.38		383.9	-0.02	3.22	-1.8	0.53	1.07	-2.28
384.2	3	3.17	-0.99	1.52	4.56	0.92		384.2	2.49	0.22	2.26	-3.1	2	-0.75		384.2	0.29	2.11	-1.66	-0.8	0.21	-3.81
384.6	3.1	4.79	1.04	2.08	3.44	0.84		384.6	5.44	1.25	1.4	-4.18	1.53	-1.38		384.6	1.84	1.37	-0.94	-0.04	1.64	-3.57
384.9	2	4.31	0.3	2.52	3.85	1.06		384.9	5.07	1.51	0.55	-3.82	0	-1.03		384.9	3.57	0.68	0.77	0.91	1.93	-2.81
385.3	2.1	3.08	2.18	1.65	3.73	1.55		385.3	5.29	2.11	0.11	-4.46	0.1	-1.95		385.3	3.41	1.94	0.63	0.68	2.78	-4
385.7	3.28	2.17	3.3	1.09	2.99	2.49		385.7	4.78	1.08	-0.17	-3.53	1.57	-3.03		385.7	2.57	0.68	1.05	1.06	3.07	-4.24
386	1.81	2.22	3.89	1.37	2.58	3.69		386	3.58	-0.46	-0.75	-3.75	1.82	-2.52		386	1.69	-0.49	0.48	0.68	3.35	-4.14
386.4	1	1.45	2.58	0.94	2.42	0.92		386.4	2.35	0.37	-2.45	-4.67	1.42	-4.18		386.4	1.29	-1.32	-0.52	1.91	2.36	-3.81
386.7	0.81	1.36	1.61	1.65	2.87	0.98		386.7	1.44	-0.75	-3.03	-3.32	1.1	-3.52		386.7	1.69	-2.63	-0.94	0.53	2.35	-2.14
387.1	2	-1.98	1.44	0.66	4.7	-0.22		387.1	-0.65	-1.78	-4.59	-2.53	0.57	-1.75		387.1	2	-2.46	-0.52	-0.51	0.21	-1.52
387.4	4.24	-2.35	1.04	-0.63	3.73	-2.31		387.4	-0.28	-2.32	-2.89	-2.04	1.96	-3.52		387.4	1.41	-1.92	-0.66	-1.47	0.92	-1.28
387.8	2.42	-1.98	-0.27	1.37	3.7	-2.65		387.8	-0.93	-3.2	-2.45	-2.1	2.71	-1.89		387.8	1.86	-3.46	0.05	-1.37	-0.21	1.62
388.2	0.53	-1.49	-1.54	-0.78	3.58	-2.45		388.2	-1.14	-2.17	-3.17	-2.75	1.24	-3.09		388.2	1.69	-3.21	-0.52	-0.32	-0.65	2.15
388.5	0.57	-3.69	-6.27	-0.48	4.99	-3.79		388.5	-0.08	-2.63	-4.74	-3.53	1.57	-2.03		388.5	3	-2.46	0.34	-1.94	-1.36	2.62
388.9	0.38	-6.06	-4.11	0.08	3.44	-3.45		388.9	-1.14	-3.32	-2.46	-1.32	1.82	-0.66		388.9	3.41	-1.35	2.77	-1.32	-1.22	3.72
389.2	-1.15	-7.26	-2.56	-0.34	2.42	-4.22		389.2	-1.08	-4.35	-3.02	-1.24	1.71	0.97		389.2	3.43	-1.04	2.91	0.49	-1.5	4.05
389.6	-2.9	-5.78	-3.96	1.22	-0.84	-3.59		389.6	-1.14	-4.75	-2.03	-0.18	1.53	0.34		389.6	1.12	-0.35	3.06	0.96	-2.08	3.72
389.9	-5	-5.12	-2.84	1.66	-0.15	-2.37		389.9	-0.79	-4.35	-3.17	0.33	0.57	1.68		389.9	0.71	-0.46	3.05	0.06	-1.64	1.19
390.3	-5.9	-5.21	-1.96	0.65	-1.27	-2.02		390.3	-1.28	-2.89	-2.03	1.82	-0.33	0.19		390.3	0.27	1.08	3.91	0.11	0.07	1
390.7	-6	-4.98	-0.84	2.66	-0.87	-2.08		390.7	-1.36	-2.92	-1.17	2.47	1.28	1.82		390.7	0.14	2.11	4.34	-0.09	-0.5	1.62
391	-5.76	-1.49	4.32	2.08	-2.56	-0.74		391	-3.56	-2.46	-0.46	2.68	0.53	0.62		391	-0.88	2.65	4.06	2.11	-1.51	0.58
391.4	-4.43	-0.69	3.58	2.09	-3.01	-0.37		391.4	-2.65	-3.06	-0.31	2.04	0.71	0.11		391.4	-0.86	2.96	2.48	0.91	-2.07	-0.38
391.7	-2.19	-0.64	2.75	0.37	-3.13	-1.88		391.7	-1.85	-1.89	1.68	1.68	-0.9	-0.81		391.7	-1.02	3.79	3.06	-0.47	-1.22	-1.42
392.1	-0.15	-1.98	2.73	-1.63	-2.58	1.06		392.1	2.35	0.37	2.98	2.04	0.71	1.4		392.1	-2.14	5.11	4.05	-1.09	0.07	-4.38
392.4	1.38	-3.35	2.32	-0.06	-2.27	1.26		392.4	3.15	1.25	3.11	1.25	1.39	1.91		392.4	-1.16	5.65	3.63	-1.18	-1.65	-2.14
392.8	1.71	-3.41	2.44	-2.06	-1.87	1.06		392.8	4.07	-0.49	2.83	1.04	2.71	1.97		392.8	-1.57	6.11	1.62	-0.66	-2.79	-3.09
393.2	2.1	-4.35	1.89	-3.2	-2.42	0.55		393.2	2.72	-1.46	3.25	1.82	1.1	0.48		393.2	-0.45	4.79	0.48	-1.32	-1.08	-3.71
393.5	3.14	-5.55	0.3	-3.63	-1.73	-1.22		393.5	3.64	-1.35	3.41	2.33	2.14	0.82		393.5	0.86	4.39	-0.09	-1.23	0.93	-2.67
393.9	0.95	-5.64	1.18	-3.63	-1.13	-1.45		393.9	4.58	-0.46	2.68	1.68	1.67	1.05		393.9	0.84	3.79	-0.94	-1.61	1.92	-2.57
394.2	0.71	-4.98	1.73	-2.06	-0.87	0.06		394.2	4.21	-0.78	2.12	2.9	2.71	1.97		394.2	1.14	5.25	0.34	0.34	2.5	-1.52
394.6	-0.76	-3.35	2.89	-1.49	-0.99	-2.31		394.6	0.58	-2.46	-0.75	2.25	1.67	-0.81		394.6	2.55	2.51	-0.8	2.11	2.49	1.15
394.9	-0.86	-2.69	3.16	-3.48	-1.87	-2.22		394.9	0.49	-3.2	0.12	2.47	2.14	-0.46		394.9	1.71	3.96	-1.09	3.34	1.93	0.62
395.3	-0.05	-1.64	2.04	-0.63	-1.42	-2.02		395.3	-0.14	-2.17	-1.17	1.25	0.39	0.48		395.3	2.12	2.22	-0.8	3.68	1.92	0
395.7	1	-1.12	1.3	0.52	-1.3	-0.94		395.7	0.35	-1.2	-1.59	0.61	0.14	3.25		395.7	2.71	2.39	-0.23	5.2	0.64	-0.38
396	-1.33	-0.49	0.61	1.37	-2.27	0.84		396	0.86	-1.17	-1.32	2.54	0.67	4.19		396	2.12	1.79	-0.09	6.11	-0.08	-1.28
396.4	0.14	-0.41	1.16	-1.2	-2.73	2.35		396.4	-0.51	-1.06	-0.59	3.47	0.57	4.82		396.4	1.71	1.54	0.48	7.06	-0.64	-1.67
396.7	1.53	0.22	-0.25	-0.92	-2.27	2.12		396.7	-0.14	-0.89	-0.89	3.68	1.96	4.62		396.7	1.41	0.51	-1.52	5.39	-2.22	-2.71
397.1	1.42	0.74	-0.84	0.37	-0.15	0.35		397.1	0.07	-0.63	0.41	3.61	1.71	3.4		397.1	2.29	-0.32	-1.09	6.34	-2.93	-2.09
397.4	1.53	0.22	-1.96	0.8	0.16	0.69		397.4	-0.56	-0.46	0.25	3.82	0.1	2.19		397.4	2.12	-2.92	-0.66	6.53	-1.36	-1.42
397.8	2.71	0.02	-2.13	0.52	-0.15	0.63		397.8	1.49	0.37	1.26	5.04	1.28	1.68		397.8	1.86	-2.89	0.05	5.34	0.07	-1.38
398.2	2.1	0.08	-1.54	-1.06	0.44	-0.02		398.2	3.72	-0.32	1.11	5.11	1.82	-0.23		398.2	0.12	-2.49	0.48	4.25	0.64	-0.42
398.5	2.57	-0.12	-1.7	-1.34	1.85	0.21		398.5	3.49	-0.35	0.69	4.61	0	-2.18		398.5	0.43	-2.18	0.48	2.91	1.07	0.05
398.9	3.24	-1.21	-2.96	1.37	3.01	-0.16		398.9	2.58	-0.75	-1.03	4.11	0.53	-1.38		398.9	-0.02	-1.92	0.77	3.25	2.07	1
399.2	2.14	-1.98	-3.42	0.94	2.13	-1.08		399.2	2.92	-0.06	-0.74	3.33	0.14	-2.6		399.2	-0.43	-2.75	1.2	4.63	4.07	2.05
399.6	1.53	-1.78	-5.25	0.08	0.16	0.26		399.6	2.29	0.68	0.25	4.39	-0.47	0.91		399.6	-2.31	-2.63	0.06	1.82	5.21	1.72
399.9	1	-0.69	-4.42	0.37	-0.87	-1.37		399.9	1.64	0.65	0.69	4.04	0.14	1.68		399.9	-1.86	-1.89	-0.23	1.63	3.93	1.48
400.3	-0.05	-1.35	-3.68	0.08	0.01	-0.45		400.3	-0.42	-0.6	0.83	3.68	-0.33	2.05		400.3	-1.59	-2.21	-1.09	1.96	2.35	3.15
400.7	-2.15	-0.55	-1.84	0.52	-1.58	-1.08		400.7	-1.51	-0.49	1.41	3.76	-0.58	2.97		400.7	-0.71	-2.61	0.05	2.2	1.93	3.62
401	-1.19	-0.64	-0.82	-0.2	-1.27	-1.45		401	-1.71	0.25	1.97	2.25	1.1	3.19		401	-1.59	-2.92	0.77	3.53	1.07	2
401.4	-2.29	-0.12	-0.84	-0.77	0.27	-2.94		401.4	-0.36	1.08	3.41	1.47	0.85	2.4		401.4	-1.57	-3.04	2.34	3.06	1.21	0.76
401.7	-3.62	0.08	0.89	-0.78	0.87	-0.74		401.7	0.29	-0.32	3.97	0.96	2.24	1.77		401.7	-1.59	-3.06	4.06	3.11	1.07	0.58
402.1	-3.58	0.17	2.3	-0.63	3.27	-2.08		402.1	0.92	-1.63	2.83	-0.67	3.42	-0.75		402.1	0.71	-3.18	3.34	4.2	-0.21	-0.09
402.4	-3.05	1.65	1.75	-0.06	4.73	-1.45		402.4	1.29	-1.03	1.4	-0.75	4.53	-1.23		402.4	-0.59	-3.21	3.77	3.53	-0.36	-1.42
402.8	-1.86	1.59	2.01	-1.77	3.85	-1.65		402.8	1.92	-0.63	1.41	-0.82	4.71	-1.03		402.8	-1.71	-1.89	3.91	3.06	-0.93	-2.38
403.1	-0.76	0.51	1.61	-0.92	4.87	-0.16		403.1	2.72	-2.32	0.97	-1.75	3.96	-0.66		403.1	-3.45	-2.49	2.63	3.96	-1.22	-1.71
403.5	-0.58	1.45	1.58	-2.34	4.13	-0.65		403.5	1.35	-2.2	0.41	-0.67	2.71	0.97		403.5	-4.14	-2.75	2.91	3.49	-1.21	1.05
403.9	-0.47	1.51	0.61	-2.63	2.58	0.26		403.9	0.15	-1.89	1.4	-1.18	2.39	1.05		403.9	-5.16	-3.78	1.2	2.39	-0.51	0
404.2	0.85	1.88	0.73	-2.77	1.42	0.63		404.2	-0.08	-1.92	1.69	-2.24	2.14	2.54		404.2	-4.86	-3.75	0.2	2.49	-2.21	0.62
404.6	-0.05	1.36	1.61	-3.35	0.16	0.98		404.6	-0.28	-1.17	2.54	-2.04	1.53	3.48		404.6	-6.31	-2.63	0.06	3.53	-1.36	1.29
404.9	-0.43	0.74	2.73	-2.91	-0.58	1.06		404.9	0.21	-1.2	2.69	-0.53	0.57	3.4		404.9	-6	-1.46	-0.09	4.34	-1.36	1.19
405.3	0.38	1.08	2.89	-0.78	0.3	0.41		405.3	0.72	-1.46	3.4	-1.18	0.39	3.91		405.3	-5.73	-1.92	-1.23	4.96	-1.65	1.72
405.6	1.85	1.74	2.44	-0.48	-0.58	0.35		405.6	0.64	1.51	4.12	-0.39	1.42	2.68		405.6	-3.71	-1.04	-1.09	3.34	-0.93	-0.67
406	1.95	-1.35	3.32	0.65	0.44	-0.16		406	1.44	1.11	5.68	-0.46	0.96	1.62		406	-3.16	0.51	-2.23	3.11	0.64	-3.28
406.3	2.85	-0.55	5.87	1.23	0.56	0.49		406.3	3.92	1.08	4.69	1.47	1.28	1.82		406.3	-1	1.11	-1.66	4.63	-0.79	-2.24
406.7	3.24	-0.06	6.04	0.51	1.01	-0.02		406.7	3.72	1.25	3.97	3.11	0.24	1.34		406.7	-0.73	1.37	-1.09	3.68	0.21	-2.42
407.1	6.28	1.02	4.16	1.37	1.13	0.35		407.1	5.07	1.37	2.98	3.61	0	0.97		407.1	0	1.54	-0.52	2.06	0.07	-3.09
407.4	6.67	1.08	2.75	0.37	1.01	-0.02		407.4	4.58	2.4	3.83	1.25	-0.9	0.62		407.4	-0.73	0.08	0.91	1.39	0.92	-1.85
407.8	6	1.02	2.44	-1.06	1.13	-0.94		407.8	4.49	2.22	3.69	2.61	-1.58	0.68		407.8	0	-0.18	1.34	1.06	0.79	-3.52
408.1	5.53	0.94	0.04	-1.35	1.87	-0.74		408.1	2.86	1.25	3.25	2.96	-2.04	1.48		408.1	-1.45	-0.78	1.06	1.53	0.49	-3.57
408.5	6.28	3.17	-1.99	-1.2	1.56	1.06		408.5	5.07	1.8	2.41	2.76	-0.86	0.97		408.5	0.14	-1.46	0.91	2.77	0.36	-3.24
408.8	4.1	3.65	-3.96	-0.63	0.87	0.55		408.8	2.15	2.54	1.25	2.25	-1.18	0.48		408.8	-1.73	-0.92	0.34	1.53	0.21	-2.57
409.2	4	3.02	-4.99	0.09	2.42	-0.94		409.2	1.92	4.08	1.55	1.9	-1.43	-0.75		409.2	-2.86	-0.32	-0.09	1.34	0.5	-3.24
409.5	0.81	1.36	-4.39	-1.06	1.58	-1.02		409.5	1.58	5.4	2.68	2.96	-0.18	-0.81		409.5	-3.16	-0.35	0.34	1.25	1.35	-2
409.9	1.42	1.59	-4.42	-1.06	0.99	0.49		409.9	1.64	4.37	3.98	5.18	1	-1.18		409.9	-2.86	-0.32	-1.95	2.06	1.21	-2.09
410.3	0.67	1.36	-3.39	0.8	-0.27	1.55		410.3	1.01	5.54	3.4	4.11	0.24	-2.09		410.3	-1.45	0.65	-1.09	1.39	2.07	-1.42
410.6	0.42	2.31	-2.27	-0.2	1.42	0.92		410.6	3.07	5.65	2.98	2.61	1.57	-2.03		410.6	0.43	0.96	-0.52	2.06	1.21	-1.38
411	-1.62	2.36	-1.68	0.22	1.44	-0.45		411	0.01	4.97	1.25	2.39	0.96	-1.52		411	-0.02	0.51	-1.52	0.39	0.64	-0.71
411.3	0	-0.12	0.44	-0.48	2.27	-2.22		411.3	-0.65	2.65	4.12	1.47	1.14	-0.32		411.3	-0.14	-0.46	-1.52	1.49	1.36	-2.09
411.7	-0.76	-1.64	1.04	-1.2	1.16	-2.31		411.7	-1.14	1.97	3.68	-0.46	0.82	0.34		411.7	-0.02	-1.78	-2.23	2.11	0.35	-1.42
412	2.57	-0.98	1.01	-0.77	2.27	-3.22		412	-1.22	0.08	3.55	-1.67	0	0.97		412	0.57	-2.46	-2.8	2.34	0.5	-2.38
412.4	2.81	-4.06	2.46	-0.49	3.3	-3.59		412.4	-2.14	-0.17	1.68	-2.61	-0.04	0.91		412.4	1.12	-2.49	-2.52	2.53	0.35	-1.14
412.7	2.57	-4.12	1.16	-2.48	4.56	-3.37		412.7	-3.22	-0.63	1.41	-3.1	1.57	1.11		412.7	-1.14	-3.04	-2.09	3.34	-0.64	-0.81
413.1	2.81	-4.64	1.75	-2.06	0.58	-4.74		413.1	-5.28	-0.75	0.97	-2.46	0.96	0.91		413.1	-1.02	-2.63	-3.37	4.11	3.07	-1.28
413.5	2.42	-5.12	2.3	-2.63	-0.58	-3.94		413.5	-3.65	-0.92	2.12	-2.96	0.71	1.25		413.5	-2	-2.18	-3.38	3.77	3.79	-0.09
413.8	1.81	-3.06	0.46	-3.2	0.3	-2.88		413.8	-1.42	-0.17	-0.03	-3.89	0.1	0.48		413.8	-0.31	-1.35	-1.8	3.96	3.78	1.58
414.2	2.71	-0.83	1.58	-2.06	-0.01	-1.08		414.2	-2.22	-1.06	1.26	-0.96	1	1.4		414.2	0.57	-0.61	-1.09	3.49	3.64	2.19
414.5	0.38	-0.92	2.75	-1.49	-0.42	-0.02		414.5	-3.42	-1.17	1.11	-2.75	-0.04	0.91		414.5	-0.45	-1.06	-0.94	3.96	2.64	2.58
414.9	0.42	-0.12	1.87	-2.06	-0.3	0.63		414.9	-1.79	-1.06	0.69	-1.82	-0.43	1.82		414.9	0.43	-0.32	1.2	3.34	1.93	1.48
415.2	-0.19	0.51	2.32	-1.06	-0.84	0.26		415.2	-2.28	-1.6	0.68	-2.18	-0.47	-0.95		415.2	1.98	-1.21	1.2	3.25	2.35	0.58
415.6	0	2.17	2.87	-1.34	1.27	1.35		415.6	-2.79	-4.06	2.83	-1.24	-1.29	-0.32		415.6	1	-1.32	3.62	1.34	-0.5	1.48
415.9	0.38	1.79	4.32	-1.78	3.3	1.26		415.9	-2.85	-4.17	1.97	-1.18	-0.47	-1.38		415.9	1.69	-2.06	5.06	1.82	-1.93	0.15
416.3	0.14	2.59	5.58	-0.06	2.42	2.06		416.3	-3.22	-4.49	2.26	1.33	0	-2.32		416.3	1.57	-2.46	3.05	1.06	-1.93	-0.38
416.7	-1.05	1.79	4.18	-0.06	3.3	2.12		416.7	-1.28	-4.89	1.68	0.82	-0.76	-3.81		416.7	1.84	-1.92	3.34	2.82	-1.79	-2.57
417	-0.43	2.74	4.58	-1.77	3.42	3.06		417	-1.93	-4.2	0.69	3.04	0.14	-3.6		417	2.14	-1.32	4.2	2.63	-0.64	-3.38
417.4	-2.47	3.79	4.61	-0.92	4.58	1.98		417.4	-1.85	-4.6	0.83	0.39	-2.04	-3.66		417.4	1.98	-0.78	2.06	1.82	1.35	-1.85
417.7	-1	4.02	4.16	-1.63	3.42	2.06		417.7	-0.36	-4.06	0.26	1.47	-2.86	-0.6		417.7	1.43	0.11	2.05	0.63	1.79	-1.95
418.1	-0.76	1.65	3.04	-1.78	4.01	1.98		418.1	1.86	-1.75	-1.03	1.11	-3.04	-1.38		418.1	1.12	0.79	-0.09	0.96	1.35	-1.42
418.4	-0.29	1.88	0.44	-1.06	3.27	1.49		418.4	3.78	-2.78	0.26	1.18	-2.43	-1.32		418.4	1.29	1.25	0.34	1.63	2.21	-1.38
418.8	2.38	0.94	-0.68	-1.78	3.16	-0.59		418.8	4.01	-2.89	-0.6	0.68	-2.76	-0.09		418.8	0.69	0.79	1.48	1.39	2.21	-2
419.1	2.57	0.74	0.16	-1.63	2.56	-2.65		419.1	1.49	-0.63	-2.31	1.33	-3.29	0.4		419.1	0.43	-0.04	0.48	-0.51	3.64	-2.09
419.5	3.1	-0.21	-1.25	0.37	2.01	-2.31		419.5	1.72	-1.17	-1.89	1.82	-2.76	0.77		419.5	1.27	0.51	0.34	-1.47	1.64	-2.14
419.8	5.14	0.02	-1.84	1.66	0.27	-1.94		419.8	0.07	-0.92	-0.02	2.76	-1	0.97		419.8	1.86	-1.04	1.48	-1.8	0.21	-4.95
420.2	3.53	0.08	-3.11	1.8	0.3	-1.74		420.2	-0.28	-0.32	0.97	2.39	-1.61	1.48		420.2	2.12	0.51	2.63	-1.04	0.64	-4.85
420.6	3.71	0.31	-1.84	2.66	0.27	-3.37		420.6	-0.93	-0.35	1.12	2.04	-0.15	0.97		420.6	2.43	0.54	2.05	-0.8	1.07	-5.09
420.9	4.24	1.65	-1.39	3.94	0.44	-2.59		420.9	-2.56	0.68	-0.46	2.54	-2.04	2.77		420.9	1.84	0.65	2.2	-0.75	0.78	-5
421.3	1.14	2.31	-1.13	3.52	0.13	-0.22		421.3	-2.36	1.22	-0.31	1.47	-1.86	1.97		421.3	1.86	1.96	1.34	0.06	-0.21	-4.38
421.6	2.53	2.94	-3.39	3.22	0.01	1.41		421.6	0.01	-1.03	-0.03	0.96	-1.18	1.91		421.6	1.55	2.79	1.48	0.82	-1.51	-3.85
422	3.14	3.88	-3.7	3.66	-0.3	1.63		422	-0.22	-1.06	-0.02	-0.1	-2.43	0.68		422	0.43	3.25	0.91	2.49	0.64	-2.52
422.3	2.95	3.36	-3.11	3.08	-0.7	2.55		422.3	1.01	-0.6	-2.03	0.39	-1.47	1.34		422.3	-1.02	4.22	0.2	3.68	1.21	-1.28
422.7	3.71	1.88	-2.42	2.8	0.99	2.49		422.7	0.35	-1.35	-1.88	0.33	-1.86	-1.03		422.7	-1	4.68	-1.8	3.49	0.36	-0.67
423	3.1	2.22	-3.39	3.37	0.01	3.84		423	0.29	-2.46	-2.46	1.11	-2.61	-0.66		423	-1.88	3.51	-1.23	3.39	1.21	-1
423.4	4.14	1.17	-3.42	2.66	-0.87	3.06		423.4	-0.51	-1.78	-1.31	1.76	-1.29	-2.75		423.4	-1.14	2.68	-2.38	1.06	1.07	-1.09
423.7	5.53	0.08	-3.25	1.08	-1.7	2.84		423.7	0.01	-1.75	0.54	2.82	-1.47	-1.23		423.7	-0.59	2.79	-2.52	0.82	1.64	-3.14
424.1	4.85	0.17	-1.27	0.23	-0.58	1.78		424.1	-2.22	-0.92	1.55	1.47	-0.43	-0.46		424.1	1.14	2.39	-1.66	0.2	1.5	-2.95
424.5	2.95	-0.06	-0.39	-1.06	1.58	-0.31		424.5	-1.28	-1.03	0.11	0.96	0.39	0.05		424.5	1.84	1.51	-1.66	-0.04	-0.22	-2.85
424.8	2.85	-0.41	-0.56	-2.48	3.42	-2.22		424.8	-3.22	-2.63	0.55	1.04	-0.72	-1.46		424.8	4	0.11	-2.38	0.2	-0.36	-2.38
425.2	2.53	1.36	2.04	-0.92	2.87	-3.59		425.2	-2.71	-2.46	-0.32	1.39	0.39	-0.95		425.2	2.12	-2.35	-1.8	0.39	0.21	-2.57
425.5	1.42	2.02	2.3	-2.91	2.7	-2.94		425.5	-3.79	-2.06	-1.17	-0.39	0.14	-2.18		425.5	2	-2.04	-1.38	1.2	0.5	-2.38
425.9	-0.19	2.65	2.75	-3.35	2.87	-2.02		425.9	-2.28	-3.17	-1.75	-2.32	0.1	0.05		425.9	0.69	-1.63	-0.52	2.68	0.64	-2
426.2	0.14	2.74	2.87	-0.77	4.99	-1.65		426.2	-3.93	-4.78	-3.59	-2.53	0.42	-1.18		426.2	-0.43	-1.46	-0.66	2.49	1.07	1.05
426.6	-1.05	2.22	2.75	-1.49	4.3	-0.74		426.6	-2.42	-5.17	-4.46	-3.04	-0.18	-1.38		426.6	-2.88	-2.06	-0.52	2.39	0.49	1.15
426.9	-1.29	1.31	2.87	-1.91	2.7	0.49		426.9	-2.51	-4.92	-3.59	-2.1	-1.72	-1.89		426.9	-3.57	-3.18	-0.23	0.49	1.79	0.05
427.3	-2.19	3.22	3.89	-2.35	4.01	0.26		427.3	-1.56	-4.6	-4.17	-1.89	-1.61	-1.23		427.3	-5.73	-1.06	1.34	0.25	1.64	0.29
427.6	-0.86	2.02	2.58	-3.2	2.7	1.78		427.6	-0.93	-4.49	-3.31	-1.96	-1.72	-0.46		427.6	-3.43	0.11	2.34	-0.23	2.64	1.19
428	-0.19	1.08	2.75	-2.06	4.16	0.41		428	0.01	-3.6	-3.46	-1.18	-1.18	1.19		428	-1.88	0.65	3.48	-1.18	0.64	1.43
428.3	-0.58	1.17	3.3	-2.48	4.13	-0.08		428.3	0.49	-1.35	-3.59	-0.24	-1.15	0.25		428.3	-1.43	0.11	2.62	-0.09	1.5	0.76
428.7	-0.76	1.22	2.61	-2.63	2.44	-0.74		428.7	1.15	0.11	-2.03	-1.61	-0.9	0.77		428.7	-1.02	-2.78	3.77	-0.04	0.78	0
429.1	-0.86	2.17	1.73	-1.48	2.7	-1.08		429.1	0.07	0.94	-1.17	-0.39	-0.15	1.54		429.1	-0.29	-1.32	3.34	-0.23	0.64	-0.52
429.4	0.53	1.94	1.89	-0.78	2.3	-2.45		429.4	1.15	-0.03	-1.6	-0.61	2.67	1.34		429.4	0.55	-0.78	4.34	1.82	-1.08	0.15
429.8	2	-0.12	0.44	-0.91	-0.44	-1.94		429.8	2.35	0.51	-0.45	-0.82	3	1.68		429.8	1.14	-3.04	3.77	0.91	-2.07	-0.95
430.1	2.1	-0.64	-0.25	-0.2	1.16	-2.88		430.1	2.29	0.11	-0.32	0.25	2.24	1.48		430.1	0.12	-4.49	2.34	0.82	-2.65	-0.57
430.5	3.57	0.17	-1.84	0.23	1.85	-2.37		430.5	2.21	1.08	1.83	0.9	1.57	-0.18		430.5	-1.29	-4.46	0.48	-0.51	-1.93	-0.38
430.8	5.38	1.94	-2.54	2.65	2.58	-2.88		430.8	1.29	-0.89	3.83	1.54	1.53	-0.23		430.8	-1.88	-1.92	1.34	-1.32	-1.51	0
431.2	7.28	1.45	-2.13	0.66	2.99	-1.94		431.2	0.64	-1.06	2.98	2.33	1.85	-0.6		431.2	-1.29	1.11	0.48	-0.09	-0.93	-0.24
431.5	6.53	0.51	-0.39	1.22	3.16	-2.88		431.5	2.01	-1.46	2.83	1.96	0.82	-1.81		431.5	-1.45	1.37	-0.23	-0.18	0.49	0.58
431.9	6.57	1.02	-0.84	1.8	3.27	-2.22		431.9	2.07	-0.2	2.69	2.76	-1.58	-1.75		431.9	-2.29	3.11	-1.23	-1.66	0.93	0.19
432.2	6.24	2.22	0.18	2.37	4.44	-0.88		432.2	-0.28	-0.17	1.25	2.96	-1.76	-1.09		432.2	-2.02	3.79	-0.8	-0.61	1.49	-0.57
432.6	5.14	3.45	0.58	3.09	4.13	0.35		432.6	-0.36	-0.06	0.26	2.76	-1.72	-0.89		432.6	-1.29	3.96	-1.09	-1.23	0.5	-0.81
432.9	4.53	2.65	2.75	2.8	4.01	1.41		432.9	-0.28	-1.32	-1.03	2.96	-0.9	0.34		432.9	-1.59	2.65	-0.09	0.96	1.49	-0.71
433.3	4	0.45	1.73	-0.48	4.13	0.78		433.3	-1.65	-0.49	-0.74	1.47	-2.15	-0.46		433.3	-2	1.54	0.34	1.06	-0.5	-0.38
433.6	3.1	1.08	1.04	1.22	4.87	0.26		433.6	-1.56	-0.17	-0.6	2.39	-3.33	-2.52		433.6	-2.31	0.94	0.34	-0.75	0.07	-0.28
434	4.57	2.02	-1.13	1.94	4.85	1.49		434	-1.08	-0.06	-1.17	1.61	-3.58	-2.46		434	-1.29	0.54	0.77	-0.37	0.36	-0.52
434.3	4.24	1.51	-0.68	2.08	6.3	1.98		434.3	-2.56	-0.89	-1.89	0.96	-2.9	-2.23		434.3	-1.02	0.08	0.34	1.53	1.21	0
434.7	2.71	1.45	0.01	1.8	6.13	2.49		434.7	-1.22	-0.78	-0.17	1.04	-2.58	-4.32		434.7	-0.43	0.82	0.48	0.63	1.36	0.76
435.1	3.81	1.65	-0.25	1.51	6.16	2.55		435.1	-0.85	-0.6	0.25	0.54	-1.33	-3.09		435.1	-0.16	0.22	0.77	1.96	2.35	0.43
435.4	2.85	0.88	-0.7	1.66	3.13	2.21		435.4	-0.79	0.37	0.41	-0.96	-1.72	-3.32		435.4	0.29	1.11	0.77	2.34	2.21	-0.67
435.8	1.53	1.08	0.18	2.51	1.3	3.69		435.8	0.86	0.25	-1.89	-1.18	-0.9	-4.23		435.8	1.84	0.65	-1.23	1.68	4.35	-0.71
436.1	1.28	-0.69	1.16	1.94	-0.3	1.63		436.1	2.64	-0.2	-3.31	-0.53	-0.58	-1.46		436.1	4.57	0.25	-1.8	0.91	3.64	-0.38
436.5	0.38	-0.49	2.89	1.8	-0.56	1.55		436.5	1.86	-0.17	-1.17	-0.18	0.1	-2.23		436.5	4.98	-0.63	-2.66	2.82	3.07	-1.14
436.8	-1	-2.55	3.44	1.52	-1.87	1.21		436.8	2.49	0.37	0.26	0.18	-0.15	-2.46		436.8	3.71	-2.75	-4.52	0.63	2.07	-1.52
437.2	-1.62	-2.35	1.75	3.08	-2.99	0.26		437.2	2.44	-0.17	-0.32	0.39	-0.47	-0.23		437.2	1.69	-3.06	-4.8	0.25	-0.36	-0.71
437.5	-2.43	-3.41	3.87	2.23	-3.15	-0.37		437.5	0.92	-1.35	-1.88	-1.24	-0.58	-1.18		437.5	1	-3.32	-4.66	0.63	-0.5	0.05
437.9	-1.05	-2.92	2.18	3.22	-1.13	-1.16		437.9	1.86	-0.32	-0.46	0.25	-0.04	-1.09		437.9	-0.45	-3.21	-4.8	-0.47	-2.93	0.86
438.2	0.28	-2.12	2.01	3.37	0.56	-0.51		438.2	1.35	-1.2	0.26	1.47	0.42	0.82		438.2	-1.71	-4.61	-3.38	0.34	-3.5	0.33
438.6	1.1	-2.64	1.75	2.94	1.58	0.84		438.6	-0.28	-1.89	-0.03	-0.61	1.53	1.34		438.6	-4.73	-5.35	-2.37	1.39	-4.36	-0.57
438.9	2.28	-4.83	0.3	0.52	1.99	2.06		438.9	-0.93	-2.78	-1.45	0.9	0.57	1.82		438.9	-4.71	-4.61	-1.52	-0.09	-4.36	0.19
439.3	5.24	-1.78	-0.54	-0.92	2.16	3.55		439.3	-1.56	-2.6	-1.03	-0.46	1.39	3.19		439.3	-3.88	-3.92	1.06	0.11	-2.79	-0.14
439.6	6.42	-0.98	0.73	-2.2	3.42	2.78		439.6	-1.22	-2.2	-1.31	0.33	1.57	1.97		439.6	-3.86	-3.32	1.34	0.77	-0.07	-0.81
440	5.24	-0.78	-2.11	-2.63	3.16	1.41		440	-0.56	-2.46	0.54	1.68	2.1	1.05		440	-4.59	-2.78	1.77	0.11	-1.08	-3
440.3	3.14	-0.98	0.16	-2.91	3.13	1.49		440.3	-2.79	-3.92	-0.17	1.04	3.28	0.82		440.3	-3.57	-3.04	2.34	-1.09	0.79	-2.95
440.7	2.1	-1.92	1.89	-3.35	3.16	0.69		440.7	-3.28	-3.89	-0.89	1.39	2.1	0.34		440.7	-3.16	-1.92	3.34	-0.61	1.49	-2.28
441.1	0.71	-0.12	2.87	-3.2	3.85	1.35		441.1	-2.65	-2.06	1.69	3.33	1.14	-0.32		441.1	-4.14	1.11	4.05	0.2	2.07	-2.38
441.4	0.67	0.36	4.32	-0.63	3.87	0.55		441.4	-2.14	-0.89	-0.03	2.96	3.1	-0.81		441.4	-5.59	1.94	3.91	-0.47	1.92	-0.57
441.8	-0.86	0.31	4.58	0.09	4.42	-0.94		441.8	-1.79	-0.06	-0.31	4.33	2.28	-1.89		441.8	-6	2.54	2.77	1.34	-0.5	0.48
442.1	-0.62	-0.92	3.75	0.65	3.87	-0.31		442.1	-1.71	0.25	-1.03	2.68	1.67	-1.95		442.1	-5.59	2.51	1.34	1.25	-1.08	-0.14
442.5	0.28	-0.41	3.87	0.8	2.85	-0.37		442.5	-1.36	1.08	-1.88	3.33	2	-1.18		442.5	-6.14	2.11	0.62	-0.23	-1.07	0.33
442.8	1.81	-0.35	2.75	-1.78	0.16	-2.16		442.8	-0.42	-0.46	-2.75	3.68	0.82	-0.52		442.8	-4.73	3.51	0.34	0.96	-1.65	0.72
443.2	4	0.74	2.01	0.37	0.42	-4.65		443.2	0.07	0.51	-1.59	2.76	1	0.54		443.2	-3.71	4.39	-0.66	0.06	-3.5	0.91
443.5	5.1	1.51	-0.82	2.08	0.16	-5.02		443.5	0.72	-1.03	-2.89	0.11	1.67	-0.52		443.5	-1.16	1.37	-1.52	-1.04	-2.22	1.86
443.9	5	1.88	-2.84	0.52	-2.87	-4.79		443.9	-0.08	-1.49	-0.74	1.04	-0.15	0.68		443.9	-1.71	-0.04	-2.52	-0.09	-2.64	-0.38
444.2	4.24	1.65	-3.82	0.65	-1.84	-5.16		444.2	0.15	-1.89	-0.32	0.11	-0.18	1.19		444.2	-0.45	-0.49	-1.8	-1.47	-1.79	-0.28
444.6	5.71	1.45	-4.56	0.94	-2.15	-4.65		444.6	0.21	-1.78	0.55	0.76	-0.72	0.4		444.6	-0.86	-2.18	-0.95	-1.23	-2.21	0.62
444.9	6.1	2.22	-4.96	1.51	-1.42	-4.74		444.9	0.58	-1.89	1.54	0.68	-2.18	0.48		444.9	0.41	-1.35	-0.66	0.39	-1.36	1.72
445.3	4.71	2.45	-4.27	4.66	0.7	-3.22		445.3	1.78	-1.35	3.12	-0.1	-3.58	0.11		445.3	1	-2.46	-1.66	1.34	-0.07	1.62
445.6	2.81	1.51	-3.82	3.37	-0.99	-0.88		445.6	2.01	0.11	2.4	2.11	-2.33	-1.23		445.6	1.12	-3.21	-2.52	2.11	1.07	-1.42
446	2	1.88	-1.7	0.23	-1.44	-0.08		446	1.64	2.51	1.69	4.47	-2.86	-1.18		446	-0.14	-2.75	-2.52	3.34	0.07	-2.95
446.3	1.24	1.94	0.04	1.37	1.16	-0.16		446.3	2.44	3.11	2.4	2.39	-1.76	-1.81		446.3	1.98	-2.63	-2.09	2.25	1.07	-3
446.7	1.14	2.74	0.44	1.94	0.56	0.92		446.7	2.64	3.08	0.26	2.18	-3	-3.03		446.7	2.14	-1.75	-1.95	3.77	1.79	-3.95
447	-1.05	3.36	1.18	2.08	0.44	-0.59		447	2.44	3.54	-0.03	1.11	-2.61	-1.95		447	2.27	-0.06	-2.66	2.25	1.92	-4.28
447.4	-2.15	1.31	1.3	1.8	-0.3	0.63		447.4	3.21	2.22	-0.17	1.18	-1.29	-2.6		447.4	2	0.54	-2.38	2.63	2.79	-4.24
447.7	-1.19	0.94	-0.39	1.22	-0.27	2.55		447.7	1.72	3.25	-2.6	1.68	-0.33	-2.23		447.7	0.55	-0.21	-1.23	2.53	1.49	-3.85
448.1	-0.43	0.45	-1.99	1.52	0.13	3.49		448.1	1.92	1.22	-4.02	0.61	-0.86	-2.03		448.1	-0.86	-0.32	-0.23	1.63	0.5	0.05
448.4	-1.33	0.08	-2.68	3.65	0.44	3.84		448.4	1.72	-1.03	-3.46	-0.04	-1.61	-1.81		448.4	-0.59	0.22	0.91	2.11	0.49	1
448.8	0.42	0.17	-2.99	2.09	0.13	2.49		448.8	2.49	-2.63	-4.17	0.18	-3.29	-0.75		448.8	-1.57	0.96	1.34	1.49	0.93	0.48
449.1	0.53	-0.35	-3.82	1.65	-0.27	1.69		449.1	1.86	-3.32	-3.17	-0.46	-1.47	0.34		449.1	-2.59	0.51	1.77	1.11	-0.08	1.29
449.5	0.71	-2.55	-3.13	1.52	-0.15	2.92		449.5	2.35	-2.92	-1.59	-0.53	-0.43	1.4		449.5	-1.43	-0.04	2.62	3.2	1.21	1.48
449.8	3.38	-1.35	-2.82	2.65	1.73	3.69		449.8	1.01	0.25	-2.75	-0.61	-1.47	2.34		449.8	-2.16	-0.21	2.06	3.11	0.92	1.15
450.2	2.28	-0.98	-1.13	1.66	0.99	3.35		450.2	0.21	0.22	-1.02	-1.53	-0.86	2.25		450.2	-3	0.82	2.91	2.34	2.21	0.33
450.6	0.1	-0.64	0.75	0.94	1.58	3.41		450.6	-0.28	0.68	1.54	-3.32	-1.61	1.62		450.6	-3.16	2.08	2.48	2.96	4.07	-1
450.9	-0.72	-0.69	2.3	-0.2	-0.44	2.78		450.9	-0.93	-0.06	1.83	-3.96	-0.72	0.97		450.9	-2.86	1.54	1.91	2.06	3.5	-0.24
451.3	-2.19	-1.06	2.75	-0.06	-0.7	3.12		451.3	-1.85	0.11	-0.17	-2.46	-0.04	0.48		451.3	-3.16	0.08	2.06	4.68	3.21	1
451.6	-2.29	-1.83	3.3	-0.06	-0.01	3.63		451.6	-2.51	0.51	0.98	0.04	-0.58	-1.18		451.6	-3	-0.46	0.91	4.06	4.79	-0.09
452	-4.19	-0.21	0.75	-0.78	1.3	2.41		452	-3.71	-1.32	-1.03	2.11	-1.18	-2.66		452	-2.73	-0.06	1.48	2.96	3.92	0.29
452.3	-5.86	0.02	1.87	-3.48	1.42	1.35		452.3	-2.51	-2.92	-1.59	1.9	-1.15	-4.18		452.3	-2	-0.32	1.05	2.2	3.36	-1.95
452.7	-6.19	-1.92	-0.25	-3.78	2.16	0.41		452.7	-3.28	-4.46	-0.75	2.25	-2.04	-3.81		452.7	-0.45	-1.49	0.77	2.53	3.07	-3.14
453	-5.29	-1.26	-1.42	-2.48	2.13	-0.79		453	-2.93	-5.49	-0.02	3.33	-3.58	-3.03		453	1.14	-3.75	1.05	1.91	1.21	-1.81
453.4	-3.19	-1.78	-1.96	-2.06	4.16	-1.45		453.4	-2.56	-3.75	-0.46	4.54	-3.33	-3.23		453.4	-0.59	-4.78	0.2	0.53	2.21	-1
453.7	-3	-0.98	-3.27	-1.2	4.7	-2.37		453.7	-2.08	-2.06	0.12	3.9	-3	-3.46		453.7	-1	-3.32	0.91	-1.66	1.07	-0.52
454.1	-3.47	-1.21	-2.54	-0.49	2.44	-2.45		454.1	-2.56	-2.89	-1.46	2.68	-3.76	-1.81		454.1	-0.73	-2.63	1.91	-1.89	0.49	-1.14
454.4	-1.29	20.45	-0.56	-0.48	1.27	0.21		454.4	-3.65	-1.49	0.83	2.9	-26.43	-1.32		454.4	-2	-3.18	1.34	-0.66	26.79	-1.95
454.8	-0.62	20.65	-0.68	0.65	0.3	1.84		454.8	-3.71	1.11	3.11	3.54	-25.61	0.05		454.8	-3.02	-3.21	1.91	-0.32	26.92	0.15
455.1	0.57	22.59	1.3	1.52	1.27	2.21		455.1	-2.22	1.37	2.12	3.33	-26.86	-0.32		455.1	-4.29	-1.46	1.77	0.06	25.64	0.48
455.5	1.1	21.22	1.89	0.65	1.01	3.26		455.5	-3.42	1.83	0.11	3.68	-24.33	-0.66		455.5	-5.45	0.65	1.48	1.11	25.21	-1.85
455.8	0.71	21.59	-0.7	0.37	1.56	2.92		455.8	-3.79	3.08	0.12	3.04	-23.86	-0.75		455.8	-5.86	2.25	1.2	4.77	25.07	-4.24
456.2	1.1	21.08	1.32	1.22	1.16	2.84		456.2	-3.28	2.68	0.54	1.25	-24.04	-1.52		456.2	-4.31	1.22	0.91	4.96	24.21	-4.57
456.5	2.85	22.74	1.3	0.66	2.99	2.49		456.5	-2.93	3.22	2.69	1.9	-23.86	-1.6		456.5	-5.43	1.82	0.34	5.91	25.64	-4.09
456.9	3.81	1.94	1.46	1.37	2.73	-0.45		456.9	-0.28	3.11	1.25	0.11	-0.61	-0.23		456.9	-5.73	0.94	0.2	5.25	-0.51	-4
457.2	4.28	1.17	0.3	1.66	4.85	-1.22		457.2	-0.79	0.51	-0.74	-1.39	-0.58	-0.03		457.2	-5.14	1.82	1.48	4.77	-1.93	-2.67
457.6	3.81	0.79	0.32	0.51	3.73	-2.02		457.6	0.86	0.83	-1.46	-1.04	1.53	-0.52		457.6	-4.88	0.37	0.48	2.82	-0.36	-1.14
457.9	3.71	2.02	-0.27	0.8	3.42	-3.51		457.9	1.78	1.08	-0.02	-0.53	0.85	0.11		457.9	-5.14	0.68	-0.66	3.34	0.36	-0.81
458.3	2.53	2.51	1.89	-0.2	2.58	-3.31		458.3	0.72	-1.03	-0.75	-1.32	0.53	1.05		458.3	-3.31	0.51	-0.09	0.68	0.49	-0.71
458.6	1.42	3.02	0.58	0.37	3.27	-2.22		458.6	-0.08	-1.35	-0.59	-1.1	-0.58	3.54		458.6	-5	1.25	-0.38	1.06	1.5	-1.24
459	0.24	1.65	0.04	-0.92	1.58	-1.45		459	1.15	-0.89	-2.46	-2.61	2.39	4.91		459	-5.45	1.37	-0.8	0.96	-0.93	-0.71
459.3	-2.29	2.02	-0.27	-1.77	2.27	-0.94		459.3	0.21	-0.2	-4.45	-2.39	2.42	3.25		459.3	-5.29	1.96	-0.8	1.06	-0.36	-0.52
459.7	-4.33	2.08	1.46	-1.78	0.16	-1.74		459.7	0.01	0.54	-3.75	-2.46	1.39	3.05		459.7	-4.73	0.51	-1.66	2.96	2.49	-2.57
460	-3.29	2.45	1.44	1.09	0.42	-2.22		460	-1.22	1.08	-3.45	-4.1	-0.15	4.11		460	-4.29	0.96	-1.95	4.91	1.64	-3.95
460.4	-3.19	2.94	1.32	2.37	1.3	-2.02		460.4	-0.99	1.83	-5.46	-5.04	-0.61	5.19		460.4	-4.59	-1.49	-0.09	3.53	2.64	-2.14
460.7	-1	2.59	0.87	4.94	0.7	-0.79		460.7	1.78	2.22	-4.02	-4.39	-0.15	4.4		460.7	-5.43	-1.32	0.05	4.63	2.64	-0.67
461.1	-2.33	2.79	0.32	3.22	0.73	-1.74		461.1	3.01	1.97	-4.32	-3.18	1.96	3.62		461.1	-5.02	-2.06	0.48	5.68	3.49	-0.57
461.4	-0.86	2.17	1.16	4.23	2.27	-2.65		461.4	2.49	2.65	-3.88	-1.82	0.85	2.4		461.4	-3.71	-2.89	0.77	4.91	3.64	1.05
461.8	-0.05	0.36	0.89	3.51	2.3	-1.45		461.8	3.01	1.11	-1.89	-2.46	2.24	1.77		461.8	-3.59	-1.63	1.2	4.11	3.21	1.29
462.1	1.14	0.02	-0.13	2.66	2.56	-0.65		462.1	2.64	0.8	-2.17	-3.24	2.14	1.4		462.1	-3.29	-0.32	0.48	1.2	0.79	2.48
462.5	-0.05	-0.49	0.61	0.8	2.16	-0.59		462.5	3.01	0.97	-1.46	-0.75	3.39	0.77		462.5	-3.88	-1.06	0.48	1.25	1.78	3.15
462.8	1.28	-2.69	-0.27	-0.77	1.27	0.35		462.8	3.21	-0.35	-0.59	-0.96	3.85	-0.32		462.8	-2.57	-0.18	-0.66	0.77	0.79	1.91
463.2	-0.33	-3.06	-0.11	-2.35	0.44	0.26		463.2	2.15	0.11	-0.89	-1.32	3.96	-0.81		463.2	-3.59	-1.49	0.06	0.68	0.07	3.15
463.5	1.28	-3.26	-0.13	-2.06	0.13	1.92		463.5	1.35	-0.06	1.26	-1.24	3.28	-1.75		463.5	-4.71	-1.75	0.48	0.34	-1.64	2.05
463.9	0.67	-2.64	-1.54	-0.78	0.01	3.26		463.9	0.86	-0.75	1.83	-2.46	2.96	-2.38		463.9	-5.02	-1.78	1.06	-0.32	-1.65	0
464.2	1	-0.83	-0.42	-0.2	-2.58	2.06		464.2	2.07	0.37	1.55	-1.24	1.42	-4.18		464.2	-5.14	-2.32	1.05	0.77	-1.5	0.19
464.6	0.1	-0.49	0.18	2.08	-2.99	0.69		464.6	3.01	0.4	2.83	0.82	1.67	-3.81		464.6	-6.59	-2.92	0.77	2.39	-2.22	-0.71
464.9	0	0.02	-0.13	0.8	-3.15	2.21		464.9	3.78	-0.78	2.69	-0.39	0	-5.6		464.9	-7.57	-1.61	1.2	1.49	-2.21	-1.24
465.3	-1.47	-0.06	0.75	-0.35	-4.13	2.26		465.3	3.15	-0.32	3.11	-0.75	-0.04	-6.66		465.3	-8.88	-0.49	1.63	1.68	-1.93	-1.14
465.6	-0.86	0.31	1.01	0.09	-3.73	0.49		465.6	2.78	-0.49	3.69	-1.53	-1.86	-5.18		465.6	-7.14	-0.89	1.2	2.77	-1.36	-3.52
466	-0.05	-0.49	2.32	0.08	-4.7	-0.31		466	2.72	-0.6	3.11	-1.18	-2.9	-5.09		466	-4.88	-0.63	0.2	3.25	-0.93	-1.14
466.3	0.42	-0.83	2.16	-0.91	-6.44	-2.37		466.3	3.35	-1.35	2.55	0.33	-3.58	-4.75		466.3	-4.14	-0.32	-0.09	4.34	-0.07	-0.52
466.7	0.95	-1.06	1.61	-0.92	-4.7	-1.45		466.7	0.58	-2.32	1.83	-0.04	-2.47	-2.52		466.7	-2.73	-2.21	0.2	2.82	-0.36	-0.71
467	2.71	-0.55	2.01	-2.06	-4.01	0.21		467	2.35	-2.78	0.69	-0.82	-1.43	-2.46		467	-1.71	-2.61	-0.52	2.34	0.36	-0.67
467.4	3.81	-0.49	2.04	-0.2	-3.99	-1.59		467.4	2.15	-1.89	1.68	-0.04	-0.9	-0.66		467.4	1.69	-1.63	-0.37	2.96	-0.36	-0.14
467.7	3.42	-0.12	2.44	0.66	-2.3	-3.22		467.7	1.35	-2.63	1.55	0.76	-2	0.97		467.7	2.71	-2.75	0.34	2.34	-0.21	0.48
468.1	2.38	0.36	2.32	0.51	-1.27	-2.88		468.1	2.44	-1.75	1.11	0.82	-1.61	-0.38		468.1	1.69	-1.06	-0.37	-0.04	-1.36	2
468.4	3.14	0.17	1.87	-1.2	-1.01	-1.51		468.4	2.21	-0.63	0.83	2.33	-2.29	-0.32		468.4	1.71	0.25	0.62	-0.37	-1.21	0.19
468.8	2.95	0.94	3.46	-1.06	1.16	-1.74		468.8	3.44	-0.32	1.4	2.54	-2.04	-0.09		468.8	1.12	-0.63	-0.37	0.39	-1.79	-0.42
469.1	3	-1.12	3.01	-0.63	1.85	-2.37		469.1	5.49	0.51	2.69	2.61	-2.43	-0.18		469.1	1	1.25	-1.23	1.34	-1.21	-0.38
469.5	0.95	-2.78	2.75	-0.92	1.58	-3.16		469.5	3.72	0.83	2.25	2.54	-3.47	-1.38		469.5	1.55	0.65	-0.37	1.39	-0.22	0.58
469.8	1.42	-2.83	2.3	-1.91	3.27	-0.94		469.8	4.35	1.08	0.55	2.47	-1.86	-2.32		469.8	-0.29	-0.32	-0.95	0.91	-1.07	1.05
470.2	2.24	-2.49	2.32	-0.78	2.01	0.26		470.2	5.29	2.83	-0.17	1.25	-0.47	-2.38		470.2	-0.59	0.94	-2.09	3.25	-1.36	1.15
470.5	3	-3.12	2.58	-1.34	1.56	1.35		470.5	4.64	3.08	-0.45	3.04	1	-2.18		470.5	1.86	0.25	-2.38	3.06	-1.21	0.33
470.9	0.95	-2.78	1.46	-0.2	1.73	0.55		470.9	5.58	2.54	-2.17	1.68	2.96	-3.66		470.9	0.98	-1.21	-3.37	3.11	-0.93	1
471.2	-0.29	-3.69	1.73	-1.34	1.85	2.92		471.2	4.64	1.94	-2.74	0.33	3.57	-2.6		471.2	1.86	-0.61	-2.38	2.49	-0.64	2.48
471.6	0.1	-1.49	0.46	-0.78	1.3	3.12		471.6	3.72	2.4	-3.75	0.82	2.53	-0.09		471.6	0.98	1.79	-0.66	3.25	-1.51	2.58
471.9	1.28	0.02	0.3	-0.34	1.99	2.49		471.9	3.21	2.65	-2.31	1.33	2.57	1.11		471.9	1.29	4.25	0.05	3.63	-2.5	3.05
472.3	1.38	0.08	0.75	-0.63	0.58	0.84		472.3	0.58	0.97	-2.17	0.68	2.67	2.77		472.3	1.27	5.37	-0.37	5.25	0.07	3.72
472.6	0.71	1.45	0.73	-1.48	0.99	1.49		472.6	0.07	0.37	-1.88	2.47	3.85	1.68		472.6	0.71	5.25	0.48	2.77	-0.36	3.33
473	-0.76	1.08	-1.11	-0.92	1.73	2.55		473	-0.71	0.11	-1.17	0.82	2.96	2.77		473	-1.73	5.51	2.2	2.96	0.78	2.72
473.3	1.71	0.59	-0.27	0.09	1.7	2.21		473.3	-2.79	-0.2	0.41	0.18	1.71	3.82		473.3	-1.14	7.39	3.62	3.49	2.21	2.05
473.7	2.81	0.51	-1.11	0.94	-0.27	0.55		473.7	-2.85	0.54	2.54	-0.89	1.1	2.77		473.7	-1.31	7.51	1.77	3.82	2.49	1.72
474	1.71	-1.69	1.3	0.66	-0.44	0.06		474	-2.65	-0.35	2.41	-1.53	2.14	-0.18		474	-1.57	6.39	0.62	2.77	2.93	1.62
474.4	0.81	-1.49	-0.25	0.8	-1.7	1.84		474.4	-3.85	-2.17	1.25	-1.32	2.1	-0.66		474.4	-3.02	4.94	0.77	2.11	5.35	0.29
474.7	0.28	-1.41	-0.84	1.66	-2.73	2.78		474.7	-2.79	0.37	2.12	-1.39	1.28	-0.89		474.7	-2.57	3.82	1.34	0.91	3.36	-0.95
475.1	-0.19	-2.49	-0.68	1.65	-2.13	2.12		475.1	-2.42	-1.03	3.4	-2.04	0.53	-0.38		475.1	-1.59	2.65	1.06	1.53	3.64	-0.85
475.4	0.71	-3.12	2.01	2.66	-1.58	1.21		475.4	-2.22	-1.63	2.83	-0.96	0.85	-0.89		475.4	-2.14	1.96	0.2	1.77	2.79	0.19
475.8	-2.33	-1.78	2.61	3.08	-0.56	0.69		475.8	-1.56	-1.75	1.68	-1.46	0.96	-1.09		475.8	-3.02	0.37	0.77	1.11	2.64	1.43
476.1	-2.43	-0.98	2.73	3.23	-0.87	2.06		476.1	-2.22	-3.2	-0.31	0.47	1.28	-1.46		476.1	-3.43	-0.32	3.2	0.77	1.5	0.76
476.5	-2.62	0.79	2.18	2.22	0.3	2.69		476.5	-2.42	-2.46	0.4	0.68	1.24	0.05		476.5	-3.73	-1.06	2.48	2.11	1.49	0.86
476.8	-3.43	-0.12	4.16	1.37	0.7	1.49		476.8	-1.08	-0.78	1.12	1.18	1.85	0.54		476.8	-2	-1.89	3.05	1.91	0.5	0.19
477.2	-4.19	0.94	3.46	0.51	3.3	0.12		477.2	-1.99	-1.75	-0.32	2.25	2.39	0.91		477.2	-2.73	-2.78	3.2	1.53	0.21	-0.57
477.5	-3.15	0.74	3.87	0.09	2.85	0.63		477.5	-1.36	-1.06	-1.17	1.61	2.85	0.4		477.5	-3.29	-1.75	3.34	0.2	1.21	-0.38
477.9	-2.47	1.51	3.04	-0.06	2.01	0.12		477.9	-1.14	-3.46	-2.17	1.68	1.39	0.62		477.9	-2.31	-0.06	3.06	1.25	1.35	-0.85
478.2	-1	1.17	2.73	-0.06	1.56	0.49		478.2	-0.93	-3.06	-1.59	3.18	2	0.68		478.2	-3.29	-0.18	0.77	-0.51	-0.36	-2.24
478.5	-2.19	-0.49	3.89	-0.2	2.73	0.98		478.5	-1.14	-1.89	-1.03	3.68	1.1	2.05		478.5	-4.02	0.65	0.34	-1.18	0.21	-2.28
478.9	-0.72	-0.83	4.01	-0.2	1.42	0.92		478.9	-0.79	-1.06	0.69	3.61	-1.29	1.68		478.9	-3.71	-0.61	0.77	-0.8	-0.5	-1.24
479.2	0.53	-0.35	3.32	0.22	1.87	-0.31		479.2	-0.28	-1.46	2.4	2.25	-1.47	1.34		479.2	-4.45	0.65	0.2	0.25	-1.65	-0.85
479.6	3.57	-2.98	4.01	0.66	0.7	1.49		479.6	0.21	-1.78	3.69	0.76	-2.86	-0.32		479.6	-4.29	1.68	0.2	1.49	-2.21	0.33
479.9	2.53	-1.78	4.32	2.51	2.87	1.12		479.9	0.29	-1.75	3.11	1.54	-4.76	-0.38		479.9	-4.45	1.94	-1.66	3.68	-2.79	0.58
480.3	3	-1.69	4.01	1.23	3.27	2.49		480.3	1.21	0.08	3.55	1.9	-2.72	-0.32		480.3	-3.71	2.39	-1.52	3.2	-1.93	1.33
480.6	2.95	-2.06	3.04	0.65	4.01	3.12		480.6	1.44	1.25	2.4	1.39	-3.18	0.19		480.6	-2.31	3.51	-1.09	3.82	-1.51	1.72
481	5	-0.83	1.73	0.52	4.56	-0.08		481	1.21	1.37	2.41	-0.24	-2.72	-1.32		481	-2.29	4.25	-0.8	3.34	-1.07	0.48
481.3	3.24	-1.21	1.75	0.65	4.58	0.55		481.3	2.58	-1.32	0.11	-0.61	-0.76	-2.38		481.3	-2.02	5.94	-1.23	2.11	-0.65	-0.57
481.7	4	-0.98	1.44	1.23	4.27	0.21		481.7	2.21	-0.92	-3.59	-1.24	0	-2.18		481.7	-1.57	6.54	-2.38	1.06	-0.5	0.19
482	1.38	-0.06	1.18	1.65	4.73	-0.45		482	1.72	-0.46	-3.32	-0.32	1.53	-0.38		482	-1.73	6.79	-4.09	0.68	0.64	1.29
482.4	2.71	-1.12	1.16	0.52	3.42	-1.37		482.4	1.49	-0.2	-3.02	0.61	3.28	-1.03		482.4	-1.43	6.39	-2.38	-0.51	-0.07	-0.09
482.7	2.38	-1.06	1.89	1.65	2.3	-2.31		482.7	2.15	0.4	-1.6	-0.89	3.96	-1.66		482.7	-2.02	5.51	-2.52	-0.47	0.07	-0.71
483.1	4.42	-1.26	2.3	1.52	-0.58	-4.08		483.1	3.35	0.51	0.12	-1.39	4.71	-1.32		483.1	-2.14	4.82	-1.66	0.49	0.07	-0.24
483.4	2.81	-0.64	1.46	0.8	-0.27	-1.74		483.4	4.72	0.25	-1.17	-0.89	4.53	-0.23		483.4	-1.45	3.37	-1.52	1.25	0.78	2.43
483.8	4.14	-1.69	1.3	1.52	0.27	-2.51		483.8	2.78	0.51	-1.02	-0.24	5.85	0.11		483.8	-2.29	2.54	-0.8	0.2	-0.64	2.62
484.1	2.95	-2.35	2.18	0.65	1.3	-0.16		484.1	2.29	0.25	1.11	0.68	4.96	0.05		484.1	-5.45	1.79	0.77	-0.04	-0.79	2.29
484.5	3.14	-1.26	2.73	0.37	0.27	-1.08		484.5	4.49	0.22	-0.88	1.18	4.57	-0.75		484.5	-6.29	1.39	1.62	-0.94	-1.21	1.19
484.8	3.24	-1.06	0.32	-0.49	-0.42	-0.88		484.8	4.01	0.11	-0.75	0.25	3.1	-0.09		484.8	-5.88	2.37	1.91	-0.75	-0.51	2
485.2	0.85	-0.98	-0.99	-0.63	0.85	-3.37		485.2	4.07	-0.35	-1.88	0.33	0.14	1.54		485.2	-6.29	0.39	2.62	-0.09	-1.07	3.05
485.5	-1.33	-0.92	0.18	-0.63	2.58	-2.88		485.5	2.86	-3.17	-3.17	0.54	-0.04	0.19		485.5	-7.31	-1.35	2.63	0.25	-0.93	2.58
485.9	-0.29	-0.98	1.01	0.37	0.42	-4.37		485.9	1.64	-2.92	-1.31	0.18	-0.58	-0.32		485.9	-8.29	-0.46	1.34	1.2	-4.07	1.19
486.2	-0.19	-0.64	1.89	-0.49	1.58	-4.16		486.2	2.72	-1.75	-1.03	-0.75	-1.9	-0.38		486.2	-6.16	0.51	-0.23	1.96	-2.36	1
486.6	0	-0.83	1.73	-0.91	0.27	-5.08		486.6	3.35	-0.63	-0.88	-0.67	-2.29	-0.18		486.6	-4	-0.18	-1.23	3.49	-2.93	1.48
486.9	-0.33	-0.64	0.04	-1.35	0.73	-5.02		486.9	2.72	-1.6	-0.46	-1.89	-3.33	-2.09		486.9	-3.16	0.08	0.63	3.39	-3.22	2.29
487.2	-1.58	0.17	1.3	-0.34	0.56	-4.65		487.2	2.21	-1.06	0.26	-2.1	-3.43	-0.75		487.2	-4.57	-0.61	0.34	2.91	-3.79	3.05
487.6	-0.76	-0.92	2.89	-1.92	-0.56	-4.02		487.6	1.58	-1.32	0.97	-1.75	-3.04	-1.81		487.6	-4.73	2.65	-0.23	1.25	-3.08	1.72
487.9	0	-1.12	2.01	-2.34	-0.44	-4.94		487.9	1.49	-0.2	1.55	-2.24	-2.72	-0.03		487.9	-3.14	3.68	-0.23	-0.37	-4.64	1.19
488.3	-0.05	-2.64	3.46	-4.49	2.16	-5.74		488.3	1.86	-0.75	1.11	-1.46	-2.04	-0.38		488.3	-2.59	2.94	2.63	-1.89	-1.65	1.15
488.6	0.28	-1.69	2.16	-3.91	0.7	-6.22		488.6	-0.93	-3.35	2.55	-1.53	-2.58	-1.03		488.6	-4.57	0.96	4.05	-1.23	-2.5	1.19
489	0.53	-1.92	0.75	-2.35	0.73	-6.31		489	-2.56	-6.03	1.54	-1.75	-1.47	-2.66		489	-4.45	0.37	4.48	-2.04	-2.08	1.72
489.3	1.14	-3.12	1.73	-1.34	0.13	-4.51		489.3	-1.08	-6.63	2.12	-0.67	-1.15	-1.03		489.3	-3.43	-0.89	4.34	-2.8	-2.07	1.76
489.7	0.95	-4.78	1.32	-2.2	0.73	-4.16		489.7	-0.99	-6.89	0.97	0.54	-0.18	-1.81		489.7	-2.88	-0.49	4.06	-2.04	0.21	0
490	2.57	-5.26	0.16	-1.63	-0.01	-3.79		490	-1.51	-6.92	0.12	2.18	1.57	-1.75		490	-2.57	-2.18	4.62	-1.37	-1.36	0.05
490.4	1.24	-4.64	0.75	-1.78	0.73	-2.74		490.4	-0.85	-6.6	-0.46	2.96	1.24	-2.81		490.4	-4.02	-1.92	3.48	-0.61	0.35	0.58
490.7	-1.15	-2.98	-0.13	1.52	-0.01	-1.22		490.7	-0.36	-5.63	-0.74	2.04	1.42	-2.32		490.7	-2.71	-2.04	1.2	0.2	-0.21	0.76
491.1	-2.76	-3.06	0.32	1.22	1.01	0.26		491.1	1.86	-2.89	-2.03	1.82	1.24	-0.23		491.1	-1.45	-0.92	1.06	-0.18	1.35	0.29
491.4	-2.43	-3.69	2.16	-0.06	1.27	0.63		491.4	3.92	-3.06	-1.31	2.18	0.42	2.4		491.4	-1.86	0.82	0.62	-0.09	2.07	-1.09
491.8	-1.62	-3.64	1.61	-0.2	2.58	-0.31		491.8	3.15	-1.32	-1.17	2.25	0.96	2.62		491.8	-2.02	1.94	-0.37	0.53	2.92	-2.85
492.1	0	-3.55	1.44	1.37	1.85	-0.22		492.1	2.64	-0.06	-1.17	2.18	-1.58	2.4		492.1	-0.57	0.11	-0.66	0.2	0.64	-1.38
492.5	-0.76	-0.78	1.46	3.08	2.3	-0.02		492.5	1.15	-0.89	-2.17	0.96	-1.76	2.62		492.5	-0.31	-0.21	-1.09	-0.47	1.49	-0.14
492.8	1	-1.98	0.87	3.94	0.99	1.06		492.8	0.49	0.22	-0.88	1.61	-1.15	4.25		492.8	1.29	-0.32	-2.38	-1.23	1.21	0.62
493.2	4.38	-1.49	-1.39	2.8	1.3	1.26		493.2	-0.14	0.97	-1.75	2.54	-1.33	4.62		493.2	0.12	-0.63	-2.94	-2.32	2.35	1
493.5	7.42	-2.55	-2.7	2.8	2.42	-2.22		493.5	42.35	-1.06	-2.17	1.61	-2.43	3.97		493.5	31.71	-1.61	-4.23	-0.94	3.64	-26.24
493.8	8.38	-1.21	-4.39	2.8	2.3	-3.45		493.8	41.58	1.11	-2.75	1.68	-3.47	3.05		493.8	30.55	-2.92	-1.94	-0.61	4.35	-25.85
494.2	7.71	-1.98	-2.56	0.52	1.27	-3.08		494.2	40.35	1.08	-2.59	1.61	-4.29	3.54		494.2	30.43	-2.46	0.05	-1.94	4.36	-24.95
494.5	6.38	-1.35	-2.39	-0.35	2.01	-4.45		494.5	40.29	0.4	-2.6	0.54	-3.33	3.48		494.5	28.98	-0.63	-0.37	-0.61	5.35	-25.14
494.9	6	-3.55	-1.84	-1.06	3.85	-4.22		494.9	42.21	2.08	-2.17	1.76	-3.58	3.11		494.9	29.43	-0.46	-1.23	0.2	4.79	-25.95
495.2	6.67	-2.35	-2.96	-1.35	2.87	-4.74		495.2	43.01	1.83	-4.17	1.54	-4.47	0.77		495.2	27.69	0.65	-0.52	1.39	4.64	-24.14
495.6	5.14	-3.12	-1.56	-1.91	1.85	-4.22		495.6	43.21	0.94	-3.17	1.76	-4.58	0.82		495.6	27.86	1.96	0.2	2.77	4.07	-24.09
495.9	2.67	-2.21	0.61	0.08	-0.56	-1.74		495.9	-0.42	1.25	-3.89	3.25	-2.33	-0.38		495.9	-4.45	2.37	2.48	0.53	0.78	2.43
496.3	2.14	-1.12	0.87	1.37	-0.44	-2.08		496.3	-0.65	0.37	-4.02	3.47	0	-0.75		496.3	-4.14	2.11	0.48	0.63	0.36	3.76
496.6	1.38	-0.21	-0.68	3.37	-1.13	-2.16		496.6	0.44	-1.6	-4.6	2.25	0.96	-0.81		496.6	-4.73	0.65	-0.94	2.82	0.21	2.86
497	1.28	-0.26	0.3	2.8	-1.15	-0.94		497	1.07	-1.78	-3.74	2.04	1	-1.89		497	-4.14	-0.32	-0.8	1.49	-0.93	3.76
497.3	1.95	-0.21	-0.25	3.37	-1.84	-0.59		497.3	0.72	-2.6	-3.6	2.11	1.1	-2.95		497.3	-4.16	-0.21	0.06	1.39	-0.22	2.72
497.7	0.57	-1.26	0.87	3.09	-1.3	-0.65		497.7	0.07	-3.2	-1.31	-0.24	0.42	-3.18		497.7	-3.14	-1.89	1.91	1.63	1.64	0.76
498	-0.47	-1.64	1.18	2.22	0.3	-0.31		498	-0.14	-3.32	-1.17	-1.32	1.53	-3.09		498	-2.31	-2.35	2.63	0.53	0.21	0.86
498.4	-1.29	-1.69	-0.13	0.23	0.7	-1.37		498.4	0.49	-2.63	-1.02	-2.39	1	-2.03		498.4	-1.14	-3.46	1.48	2.77	1.79	2.33
498.7	-3.33	-3.92	0.89	-0.92	-0.13	0.84		498.7	0.01	-2.32	-0.03	-2.18	-0.76	-1.52		498.7	-0.59	-2.49	1.91	2.39	0.92	1.29
499	-2.58	-3.69	2.44	-0.48	0.85	0.63		499	-1.65	-1.06	0.55	-0.96	-1	-3.18		499	-0.14	-2.75	2.2	2.2	0.79	1.05
499.4	-3.47	-4.35	2.04	0.22	-1.13	-0.02		499.4	-1.14	-2.46	-1.03	-1.89	-0.33	-1.66		499.4	-0.31	-2.78	3.48	2.25	2.92	1.29
499.7	-3	-4.41	0.58	-1.2	-2.87	-0.22		499.7	-1.51	-4.06	-1.31	-3.67	-1.29	-1.89		499.7	-1.14	-3.32	4.34	1.2	3.36	2.91
500.1	-2.76	-3.21	2.32	-1.35	-1.84	-0.02		500.1	-1.56	-4.32	-2.17	-2.46	0.1	-1.23		500.1	-1.73	-2.35	3.63	0.39	2.35	3.86
500.4	-0.15	-2.83	3.44	-0.63	-5.15	0.63		500.4	-0.93	-5.06	-2.88	-1.1	-0.72	-1.6		500.4	-2	-2.18	2.91	1.77	3.79	1.33
500.8	0.1	-2.64	4.04	-0.78	-5.84	2.41		500.8	-1.28	-4.03	-2.46	0.82	-0.76	-2.23		500.8	-3.31	-1.92	3.06	0.11	3.78	0.72
501.1	1.71	-2.55	4.44	0.94	-6.01	2.06		501.1	-0.79	-3.78	-3.74	1.9	-0.72	-1.18		501.1	-1.71	-3.32	3.62	0.2	4.5	-0.38
501.5	2.81	-2.21	2.75	0.65	-5.7	2.41		501.5	0.58	-4.32	-4.03	1.25	-0.76	0.34		501.5	-1.45	-2.21	3.63	-0.18	3.07	-0.28
501.8	4.71	-1.55	2.3	0.23	-3.73	2.92		501.8	-0.08	-3.06	-3.88	1.76	-0.29	-0.6		501.8	-1.71	-2.46	3.34	-0.51	1.64	-1.38
502.2	3.81	-1.06	3.61	1.08	-2.7	2.98		502.2	-0.14	-1.46	-3.17	2.68	0.24	0.77		502.2	-1.88	-2.63	3.2	1.82	-0.51	-3
502.5	3.71	-1.12	2.01	1.8	-2.87	2.92		502.5	-0.51	-0.49	-4.02	2.9	-0.58	1.68		502.5	-1	-2.89	3.05	2.49	-0.79	-5.95
502.8	1.67	-0.49	0.61	2.65	-0.84	0.98		502.8	-0.28	-1.03	-4.32	1.96	-0.9	0.48		502.8	-0.45	-3.35	3.06	1.68	-0.51	-4.28
503.2	2.28	0.02	0.3	3.09	-0.87	0.78		503.2	0.35	-1.06	-3.45	2.04	-1	2.54		503.2	1.71	-3.18	2.77	1.49	-2.21	-4.81
503.5	2.24	0.08	-0.11	0.94	-0.27	1.41		503.5	0.15	-1.75	-2.6	1.68	0.24	-0.09		503.5	-0.31	-2.35	2.2	2.39	-3.22	-5.28
503.9	2.28	-0.26	-0.13	0.94	-1.01	-0.22		503.9	-0.22	0.08	-2.59	0.76	0.57	-0.6		503.9	-1.43	-2.46	1.77	2.91	-0.93	-3.95
504.2	2.67	0.22	1.18	1.51	-1.27	-0.45		504.2	0.86	-1.75	-1.75	2.39	-1.04	-0.23		504.2	0.12	-3.92	2.2	3.39	-1.65	-4.42
504.6	3.42	0.45	1.73	0.52	-1.15	0.49		504.6	0.35	-0.49	0.98	1.61	-1.15	-1.03		504.6	1.71	-1.46	0.91	2.34	1.36	-3.52
504.9	3.81	0.22	2.32	-1.06	-1.7	-0.31		504.9	0.72	0.25	1.4	2.25	-1.04	-0.95		504.9	2.55	-0.78	0.77	1.25	1.07	-1.28
505.3	5.42	-1.12	1.73	-1.48	-2.01	-0.51		505.3	0.07	1.51	2.55	2.33	-0.72	-0.18		505.3	0.71	1.25	0.48	1.06	0.07	-0.95
505.6	4.67	-1.64	1.32	-0.92	-2.7	0.41		505.6	1.15	1.11	2.11	1.68	-1.18	-1.95		505.6	-0.02	2.08	-1.52	1.25	1.92	0.29
506	5.42	-0.83	1.87	0.8	-3.15	-0.37		506	0.92	2.22	2.12	2.18	-2.58	-0.6		506	1.29	4.25	-2.23	-0.66	3.36	1.91
506.3	3.1	-1.21	1.61	0.51	-2.27	0.55		506.3	0.15	1.25	3.11	2.39	-3.18	0.62		506.3	2.69	4.94	-2.66	-1.75	2.35	1.86
506.7	1	-0.55	1.3	1.52	-1.58	0.21		506.7	0.07	3.65	2.83	1.04	-3	1.68		506.7	1.43	6.25	-4.8	-0.8	2.36	1.62
507	0.38	-1.06	1.89	2.08	-1.42	-1.31		507	1.86	3.54	-0.03	1.96	-3.76	2.19		507	0.84	4.79	-3.94	-2.61	0.64	3.43
507.3	1	-1.69	1.87	3.52	0.27	-1.94		507.3	1.21	0.8	-0.02	1.47	-5	1.11		507.3	-0.14	4.11	-3.38	-2.09	1.79	4.05
507.7	-0.19	-1.35	2.61	3.37	1.3	-1.74		507.7	2.29	1.25	-1.89	0.11	-6.33	1.05		507.7	0.12	3.37	-2.66	-2.18	2.49	3.29
508	0.28	-0.55	3.44	3.66	4.42	-4.51		508	1.78	1.8	-1.59	-0.39	-5.86	0.68		508	-1.29	3.39	-1.09	-1.94	2.21	2.76
508.4	-1.33	-0.21	2.75	1.65	6.58	-5.74		508.4	2.29	1.4	-1.75	-2.46	-4.9	2.34		508.4	-1.02	1.51	-1.23	-0.61	1.64	3.43
508.7	-1	0.02	2.44	1.8	5.85	-5.94		508.7	2.21	3.22	-3.74	-1.1	-4.86	-0.03		508.7	-2.14	0.11	-2.23	0.2	0.07	3.48
509.1	-0.05	-1.21	1.89	-0.92	5.3	-5.45		509.1	1.86	2.83	-3.75	-0.61	-3.18	-1.95		509.1	-1.59	0.94	-1.37	-0.04	0.21	4.58
509.4	1	-0.12	0.58	-0.91	4.13	-3.94		509.4	0.78	2.08	-4.17	-1.96	-2.72	-1.75		509.4	-1.71	-0.04	-2.38	0.77	-0.64	3.19
509.8	-0.19	1.36	-1.25	-2.06	3.73	-3.59		509.8	0.44	2.83	-4.6	-2.89	-2.04	-0.95		509.8	-3.59	0.37	-2.8	2.82	-2.22	2.86
510.1	-0.15	0.74	-0.27	-0.91	1.85	-2.94		510.1	0.49	1.37	-5.02	-1.96	-1	-1.18		510.1	-3.14	-1.04	-3.52	3.2	-3.79	2.76
510.4	-0.05	0.22	-0.54	-1.63	0.16	-1.45		510.4	1.15	1.4	-6.46	-1.61	-0.47	-1.95		510.4	-2.88	-1.63	-2.94	3.53	-4.51	2.86
510.8	1.85	-0.12	-1.56	-0.63	-0.01	-1.22		510.8	1.21	1.65	-6.45	-0.53	0.85	-3.32		510.8	-4.57	-1.32	-1.8	2.06	-6.21	2.48
511.1	1.53	-0.78	-0.82	-0.2	1.01	-0.74		511.1	0.58	-0.03	-4.17	-1.04	1.39	-4.09		511.1	-5.02	-0.49	-0.52	0.53	-3.36	2.15
511.5	2.28	-0.12	-0.13	0.37	1.27	-0.94		511.5	1.21	-0.49	-3.31	-1.39	1	-3.03		511.5	-5	-0.32	0.48	-0.09	-2.5	1.91
511.8	1.95	-0.35	-0.54	1.22	2.73	-0.88		511.8	-0.42	-1.03	-2.32	-0.04	1.53	-2.81		511.8	-5.45	0.79	2.06	-0.47	-2.08	2.29
512.2	1.57	-0.98	1.44	1.37	2.13	-0.22		512.2	0.35	-0.63	-1.88	0.47	1.85	-3.46		512.2	-4.14	1.39	2.2	-1.8	-1.93	1.91
512.5	0.53	-0.49	0.61	1.08	3.58	-1.74		512.5	-1.14	0.54	0.54	1.68	2.39	-4.23		512.5	-3.45	0.65	2.48	-1.47	-1.08	3.29
512.9	2.14	0.02	0.73	0.66	2.27	-1.37		512.9	-2.36	-0.2	1.83	1.9	2.28	-3.03		512.9	-3.86	1.39	2.34	-1.94	0.5	2.76
513.2	1.81	-0.49	2.18	0.51	1.01	0.55		513.2	-3.28	-0.75	1.83	0.25	0.24	-3.38		513.2	-4.16	0.08	0.77	-1.18	1.92	1.58
513.6	1.85	0.59	2.16	0.23	0.27	1.21		513.6	-2.22	-0.63	1.12	1.33	-0.86	-1.32		513.6	-2.57	-0.89	2.62	-0.94	0.5	1.76
513.9	1.38	0.22	0.46	1.51	1.01	-0.16		513.9	-4.71	-0.46	-0.17	2.82	-0.9	-2.09		513.9	-2.88	-1.78	1.34	-1.04	-0.65	1.72
514.2	-1.15	-0.69	1.44	1.66	-0.01	-0.65		514.2	-2.36	-0.92	-0.17	3.18	-1.86	-3.32		514.2	-2.29	-1.04	0.48	-0.23	0.36	0.91
514.6	-0.9	0.22	0.18	2.51	-0.7	0.55		514.6	-2.14	-1.17	-0.6	3.54	-0.47	-2.52		514.6	-2.88	-0.63	-0.23	-0.89	0.64	0.43
514.9	0	0.45	0.44	1.8	-1.15	2.35		514.9	-2.08	-2.06	-0.31	3.33	0.42	-1.32		514.9	-2.86	-0.18	0.91	-1.37	1.07	-0.67
515.3	-2.05	-1.35	-0.54	1.37	0.3	1.41		515.3	-2.71	-0.75	-0.6	3.54	0.1	-2.23		515.3	-2.02	0.37	2.34	-2.04	0.92	-1.14
515.6	-2.58	-0.83	-1.42	2.52	-1.15	-0.51		515.6	-2.08	-1.63	-0.17	4.04	1.28	-2.75		515.6	0.29	2.11	2.62	-0.66	0.79	0.19
516	-1.33	-1.06	-0.25	1.65	-1.42	-1.31		516	-0.99	-1.89	-0.03	2.68	2.53	-2.38		516	-0.59	2.94	0.34	1.39	0.78	-0.57
516.3	0.42	-0.69	0.87	1.23	-2.87	-0.65		516.3	1.07	-2.2	1.69	3.04	3.57	-1.18		516.3	-1.14	3.25	2.62	0.77	1.36	0.05
516.7	0.95	0.79	0.46	1.37	-2.27	-0.88		516.7	-0.56	-0.75	0.68	1.96	3.39	-0.09		516.7	-0.88	2.37	3.2	2.25	1.21	-0.28
517	1.71	-0.26	1.16	0.66	-1.3	-0.65		517	-0.79	0.22	0.98	2.9	3	-0.18		517	0.71	1.11	3.77	2.77	0.64	-0.09
517.3	1.24	-0.35	-0.39	1.65	-0.27	0.12		517.3	-0.28	2.4	0.25	2.25	2.96	-0.66		517.3	1.55	2.22	1.91	3.39	0.07	0.29
517.7	2.71	0.17	-2.27	2.52	-1.15	1.49		517.7	0.21	1.8	-0.17	1.04	2.71	1.82		517.7	1.57	2.54	0.05	4.06	-1.5	0.05
518	2.53	2.08	-2.11	0.37	0.58	2.41		518	0.86	1.83	-1.17	1.39	2.53	2.48		518	0.84	1.08	0.48	3.39	-1.93	-0.71
518.4	1.85	3.02	-2.99	1.09	1.13	2.63		518.4	0.35	2.94	-2.59	1.33	1	0.97		518.4	1.57	0.68	0.2	2.49	-2.21	-0.52
518.7	0.38	3.08	-3.54	2.08	1.44	3.84		518.7	-0.42	3.68	-3.03	-0.04	0.67	1.77		518.7	0.27	1.37	-2.09	3.82	-2.65	-2.57
519.1	1.57	1.88	-3.56	1.8	2.27	4.78		519.1	0.21	2.65	-1.45	0.61	1.57	2.4		519.1	0.71	0.54	-2.09	3.77	-3.07	-1.67
519.4	0.95	0.65	-4.68	3.08	2.3	3.26		519.4	0.01	2.4	-0.89	-1.32	0.67	1.48		519.4	-0.02	0.79	-2.66	3.68	-3.22	-0.42
519.8	2	0.88	-3.27	2.66	1.56	1.35		519.8	-0.65	1.51	-1.74	-1.96	-0.29	2.11		519.8	-1.43	0.39	-2.66	1.77	-3.79	-1.24
520.1	1.38	1.51	-1.11	2.51	1.87	-0.88		520.1	-0.28	1.25	-1.89	-1.32	1.1	-0.52		520.1	-0.59	-0.21	-2.37	0.53	-3.08	-0.28
520.4	0.71	-0.98	0.73	3.8	1.42	-1.22		520.4	-1.65	2.08	-0.45	-1.67	0.28	-0.32		520.4	-0.14	0.11	-1.95	1.06	-2.79	-1.24
520.8	1.24	-2.92	0.75	2.65	0.73	-0.59		520.8	-2.42	-1.32	0.11	-2.32	1.53	-0.52		520.8	-2.45	-0.35	-2.94	1.68	-3.36	-1
521.1	0.71	-2.98	2.01	1.23	1.27	-1.65		521.1	-2.93	-1.92	-0.88	-2.67	1.14	-1.46		521.1	0.71	-2.04	-3.23	1.77	-2.93	0.05
521.5	1.24	-2.06	2.89	0.94	2.16	-2.02		521.5	-1.85	-1.17	-0.32	-3.75	1.96	-1.95		521.5	0.12	-1.21	-3.8	-0.18	-4.08	0.58
521.8	1.28	-0.55	3.73	0.23	2.56	-0.79		521.8	-0.65	-2.78	-1.02	-3.53	2.42	-0.46		521.8	-0.57	-2.04	-4.52	-0.66	-4.5	1.76
522.2	0.95	0.08	3.75	-0.92	3.16	0.41		522.2	-0.28	-3.03	-0.17	-2.18	2.1	-0.52		522.2	1.27	-1.92	-2.8	1.25	-2.93	3.29
522.5	0.57	-0.41	3.58	-1.77	3.27	1.92		522.5	-0.79	-3.06	0.41	-1.24	-0.72	0.82		522.5	-0.14	-1.32	-2.23	0.91	-1.93	3.76
522.8	1.53	0.22	1.75	-1.63	4.73	1.55		522.8	0.15	-2.17	-0.46	0.68	0.39	-0.81		522.8	-0.16	-1.78	-2.23	0.68	-0.65	6
523.2	1.28	0.31	1.01	-1.2	4.42	-0.22		523.2	-0.65	0.65	1.26	1.04	0.42	0.25		523.2	1.57	-1.75	-0.95	0.34	0.5	4.76
523.5	2.53	1.08	1.18	-1.35	3.01	0.26		523.5	0.86	-0.46	1.97	0.39	0.82	0.77		523.5	0.69	0.08	1.2	0.53	0.21	4.72
523.9	1.14	0.31	2.01	-2.2	0.7	-0.94		523.9	-0.79	-0.92	1.55	1.18	-0.58	-0.75		523.9	0.14	-0.18	0.62	2.63	2.21	4.48
524.2	0.81	-0.35	2.04	-2.78	0.01	-2.02		524.2	-0.56	0.25	2.25	0.54	-1.76	-1.95		524.2	0.55	0.22	1.77	2.68	3.78	2
524.6	0	-0.12	2.58	-1.91	-0.01	-2.51		524.6	-1.65	-0.49	2.69	-0.24	-2.15	-1.46		524.6	-0.43	0.82	0.48	1.91	2.79	2.33
524.9	-0.19	0.79	4.32	-0.92	0.3	-3.02		524.9	-1.14	-1.32	3.11	-1.18	-0.33	-1.66		524.9	-1.16	-0.21	1.06	2.96	0.21	2.58
525.3	-0.86	0.74	4.73	-0.91	-1.15	-2.51		525.3	-1.51	-0.63	3.55	-3.39	-1.29	0.11		525.3	-2.29	1.39	1.91	1.63	-0.79	1.05
525.6	-0.9	1.65	5.04	-1.2	-0.27	-1.02		525.6	-0.28	-2.03	1.97	-2.46	-1.76	1.05		525.6	-2.31	3.08	2.48	2.39	-1.51	1.29
525.9	-1	0.74	4.3	-1.48	0.85	-1.51		525.9	-0.93	-2.06	2.41	-1.82	-3.15	0.4		525.9	-2	1.54	2.48	1.2	-1.07	-0.52
526.3	0.53	2.36	3.32	-0.06	1.58	-1.16		526.3	-1.42	-2.46	1.68	-1.75	-1.61	3.05		526.3	-2.31	0.94	2.63	-0.75	-2.93	-2
526.6	1.14	2.31	3.58	-0.06	0.27	-1.08		526.6	-2.51	-2.35	2.41	0.33	0.42	4.97		526.6	-1.29	1.25	2.34	0.63	-3.07	-1.81
527	2.81	0.79	4.04	-0.63	-0.27	-1.16		527	-0.56	-3.46	3.11	1.39	1.96	3.19		527	-1.02	1.08	3.06	1.68	-2.08	-2.57
527.3	3.71	-0.83	2.01	-1.91	1.13	-2.65		527.3	-0.65	-3.06	3.12	1.9	0.71	4.11		527.3	1.14	0.96	0.91	1.2	-0.5	-2.67
527.7	3.81	-0.64	1.32	-4.06	1.58	-2.59		527.7	0.29	-4.17	4.25	2.39	1.24	4.62		527.7	0.98	0.94	-0.52	2.53	-0.08	-2.57
528	4.42	-0.26	0.73	-2.34	0.85	-3.22		528	-0.36	-2.92	4.69	3.18	1.57	3.97		528	1.43	0.96	0.62	1.49	0.5	-2.38
528.3	4.1	0.79	-0.11	-2.06	1.44	-1.45		528.3	-0.99	-2.32	3.4	3.82	3.1	4.91		528.3	1.69	1.22	-0.37	1.39	-0.36	-0.14
528.7	4.28	-2.12	-0.56	-2.34	2.13	0.49		528.7	0.21	-1.63	3.41	3.76	4.14	3.82		528.7	2.71	1.82	-1.23	3.2	-0.64	0.62
529	3.38	-1.64	-0.82	-1.78	4.3	1.12		529	1.44	-2.03	1.83	2.25	2.67	2.34		529	2.27	1.94	-1.52	1.96	-1.22	0.15
529.4	1.71	0.45	-2.27	-1.06	4.42	0.63		529.4	0.92	-0.92	-0.31	1.47	0.85	2.11		529.4	2.71	1.39	-1.38	0.91	-0.64	0.62
529.7	0.67	2.08	-1.54	1.51	3.01	2.41		529.7	-0.56	-1.03	-0.89	0.82	1.53	1.48		529.7	1.27	2.37	0.77	2.39	-1.65	1.15
530.1	0.42	1.45	-2.13	3.8	3.27	2.63		530.1	-0.08	-0.49	-1.74	1.04	1	1.68		530.1	4.71	2.11	0.77	2.34	-1.36	1.62
530.4	0.24	0.79	-0.82	2.51	4.3	1.69		530.4	-0.28	-1.03	-3.46	0.96	0.82	0.62		530.4	4.55	1.22	-1.52	2.53	-0.93	2.15
530.7	0.57	-0.98	-0.13	3.52	3.42	0.35		530.7	0.64	-0.63	-3.59	-0.39	0.42	0.11		530.7	3.29	1.25	-1.66	4.06	0.21	1.19
531.1	-0.05	0.51	-1.25	2.37	2.44	-0.88		531.1	1.58	-1.89	-4.89	0.25	-1.04	-0.95		531.1	2.41	0.94	-0.94	3.11	1.78	1.43
531.4	0.42	1.31	-0.84	2.52	2.85	-1.22		531.4	0.35	-1.06	-5.17	-0.1	-1.58	0.11		531.4	3.43	0.39	0.05	3.34	1.5	1.62
531.8	1.67	0.36	-0.39	2.51	3.16	0.55		531.8	-0.99	-0.89	-4.32	-1.32	-1.18	1.05		531.8	1.84	0.08	0.06	3.25	0.49	1
532.1	1.85	-2.69	-1.27	1.09	3.56	-0.08		532.1	0.49	-0.78	-3.74	-1.39	-0.72	-0.03		532.1	2.29	0.39	-1.52	4.77	0.64	0.62
532.5	2.1	-1.21	0.46	0.8	3.58	-1.45		532.5	0.58	-2.6	-3.6	-1.75	-1.04	-1.09		532.5	-0.31	-0.35	-1.94	3.39	0.92	0.43
532.8	1.57	-0.26	0.44	1.37	3.13	-0.79		532.8	1.78	-3.06	-3.45	-2.96	-1	-2.03		532.8	-1	-0.32	-0.52	3.34	0.93	1.62
533.1	0.81	0.51	0.89	1.51	2.3	-0.59		533.1	2.44	-3.17	-2.6	-2.32	-2.04	-1.52		533.1	-1.45	-0.63	-1.66	3.68	-1.51	3
533.5	1.71	0.02	2.16	0.94	2.13	-0.22		533.5	-0.51	-2.78	-2.02	-4.39	-1.72	-0.32		533.5	-0.86	0.39	-1.8	3.06	-1.93	1.91
533.8	0.95	-2.06	2.46	1.08	0.87	-1.31		533.8	0.15	-3.89	-0.46	-2.75	-0.33	-1.81		533.8	-0.88	0.94	-4.23	1.53	-0.79	2.58
534.2	-0.43	-2.83	2.44	0.37	0.27	-2.08		534.2	1.07	-3.78	-1.02	-1.96	-0.29	-2.89		534.2	-1.43	0.96	-4.66	2.34	-1.64	2.91
534.5	0.1	0.08	2.32	0.08	0.01	-3.31		534.5	1.72	-4.17	-2.46	-1.75	0.96	-2.52		534.5	-0.88	0.22	-3.8	1.68	-1.22	2.29
534.9	-0.15	-2.55	1.87	-1.48	0.13	-0.94		534.9	0.21	-3.92	-3.59	-1.82	0.71	-2.6		534.9	-0.29	-1.04	-4.09	2.06	-2.36	2.76
535.2	0.53	-4.21	2.18	-0.78	1.16	-2.31		535.2	-0.99	-3.32	-1.89	-2.18	0.67	-0.95		535.2	-0.02	-1.49	-4.66	1.11	-3.08	2.29
535.5	1.28	-4.12	2.16	-1.34	0.27	-2.08		535.5	-0.93	-3.06	-1.88	-2.82	1.85	-2.6		535.5	1	-0.61	-3.23	-1.09	-1.21	0.91
535.9	-0.33	-3.06	1.75	-0.06	-0.42	-2.16		535.9	1.72	-2.03	-0.75	-2.46	0.82	-3.23		535.9	0.27	-0.78	-1.52	-0.61	-0.51	1.15
536.2	1.28	-1.83	1.73	-0.77	0.27	-0.94		536.2	-0.36	-2.49	-1.31	-1.1	0.85	-3.6		536.2	-0.71	-0.18	0.34	-0.09	-1.36	0.91
536.6	2.95	-2.78	2.32	-0.63	-0.13	-0.88		536.6	0.15	-2.03	-1.03	-0.18	1.1	-1.81		536.6	-0.02	-0.06	0.63	0.39	-0.08	-0.28
536.9	3.42	-3.83	2.87	-1.06	0.99	0.21		536.9	-0.22	-1.63	-0.31	1.76	-1.29	-0.89		536.9	0.86	-0.89	0.05	-1.66	-1.21	0.19
537.2	3.67	-2.64	1.46	-0.06	0.44	0.12		537.2	0.44	-0.89	1.11	1.25	-0.61	-1.66		537.2	-0.16	1.51	1.63	-2.04	-0.79	-0.85
537.6	3.28	-2.98	2.16	-1.48	-1.01	2.78		537.6	0.49	0.37	0.69	0.18	-1	-1.32		537.6	1.14	0.54	1.62	-1.37	-0.07	-1.67
537.9	2.95	-2.49	1.04	-2.49	0.01	3.55		537.9	0.44	0.54	1.97	0.96	-0.76	-0.52		537.9	1.12	1.65	2.77	-0.18	-0.22	-1.71
538.3	4.14	-3.69	-0.99	-2.48	-0.01	2.21		538.3	-0.79	0.08	0.41	2.47	-0.58	-0.03		538.3	2.29	1.96	1.62	-0.8	0.07	-1.09
538.6	1.81	-3.92	-2.54	-3.92	0.16	1.12		538.6	0.86	1.4	0.97	-0.18	-1.33	0.77		538.6	2.55	1.37	2.2	-1.04	0.07	-1.57
539	-0.15	-2.41	-2.7	-3.34	-0.01	0.21		539	1.35	1.08	2.12	-0.39	-2.15	1.11		539	4	-0.61	2.62	-1.66	-2.21	1.33
539.3	0.67	-2.64	-2.54	-2.35	-0.84	1.12		539.3	0.72	2.11	2.83	-1.32	-1.61	1.19		539.3	3.69	-0.35	2.34	-0.47	-0.79	1
539.6	1	-1.55	-1.13	-1.77	-2.15	-0.94		539.6	1.78	1.65	1.55	0.9	-1.58	0.68		539.6	5	-0.46	1.77	-0.51	-0.79	1.62
540	0.81	-1.21	-1.54	-1.35	-1.27	-1.59		540	3.01	0.25	1.68	3.82	-0.9	-0.09		540	3.84	0.22	2.34	-1.04	-1.65	2
540.3	0	-2.55	-0.84	-0.2	-1.58	-2.08		540.3	2.78	0.22	-0.59	4.04	-1.58	-0.89		540.3	4.43	-1.75	1.05	-0.8	-1.07	1.76
540.7	0.1	-1.49	2.46	0.22	-0.27	-1.45		540.7	4.15	-0.03	0.11	3.25	-2.76	-1.23		540.7	3.27	-2.63	-0.09	-0.61	-1.79	1
541	3.28	-0.83	2.01	3.09	-0.3	1.63		541	3.21	0.08	0.26	4.18	-2.43	-1.75		541	2.43	-2.75	0.2	0.34	-0.79	2.48
541.3	4.81	-0.92	1.75	1.8	-0.42	1.12		541.3	3.29	-1.32	-0.89	3.54	-2.33	-1.09		541.3	1.41	-0.78	-0.66	0.68	0.78	0
541.7	3.57	-0.26	2.3	2.23	0.7	0.78		541.7	3.21	-0.92	-2.17	2.18	-1.58	-3.32		541.7	1.71	-1.46	-0.09	0.06	0.5	-1.24
542	1.95	0.22	1.89	3.65	3.01	2.26		542	3.29	0.54	-1.17	2.11	-0.61	-4.52		542	0.69	-1.21	-1.23	0.68	-0.36	-1.14
542.4	2.71	2.31	2.58	4.23	5.27	2.78		542.4	3.21	1.94	0.55	0.76	0	-3.89		542.4	1.29	-1.18	-2.38	2.06	0.5	-2.38
542.7	4.81	2.94	2.18	3.22	8.01	3.41		542.7	2.72	2.97	1.54	-0.75	-0.18	-2.81		542.7	0.41	-0.78	-2.09	1.53	0.35	-2.28
543.1	5.71	1.88	-0.56	3.37	7.56	1.49		543.1	2.07	3.08	2.69	0.18	1.85	-2.6		543.1	0.86	-0.04	-2.09	1.49	0.5	-2.95
543.4	3.95	-0.21	0.46	2.37	6.01	-2.16		543.4	2.58	2.83	2.25	-0.46	1.24	-2.66		543.4	2.27	0.22	-2.09	2.82	-0.36	-2.57
543.7	3	-0.26	0.01	2.94	6.56	-1.79		543.7	1.92	3.94	1.69	-0.53	1.14	-4.18		543.7	2.57	0.96	-2.52	2.49	-1.07	-3.24
544.1	2.53	-0.06	-0.25	2.08	6.01	-2.16		544.1	2.01	2.4	1.68	-0.04	-0.47	-1.81		544.1	1.98	2.65	-1.94	1.39	-1.51	-1
544.4	4	-2.83	-0.42	0.37	3.42	-4.22		544.4	-0.51	1.94	1.41	-0.82	-2	0.54		544.4	1.57	2.54	0.05	1.34	-1.93	-1.67
544.8	2.81	-5.49	-1.25	0.94	0.44	-4.45		544.8	-0.71	0.83	-1.03	-1.75	-2.9	1.19		544.8	-0.31	3.94	1.34	0.25	-2.93	0.15
545.1	-0.43	-5.26	-0.42	3.8	-0.58	-5.79		545.1	-0.93	-1.06	-0.74	-0.39	-3	0.68		545.1	1	4.82	0.34	1.91	-4.21	1.76
545.4	-1.62	-5.35	0.04	3.51	0.3	-3.88		545.4	-0.14	-0.6	-0.6	-1.89	-4.76	-0.52		545.4	0.55	4.51	1.91	2.68	-5.79	3.58
545.8	-2.29	-3.69	0.58	3.94	0.7	-2.08		545.8	-0.22	0.22	-1.02	-1.1	-4.29	-0.6		545.8	-0.86	4.39	0.62	2.2	-6.36	2.19
546.1	-2.9	-5.78	0.89	4.08	1.87	-1.59		546.1	-0.56	0.25	-0.46	-0.89	-3.18	-0.52		546.1	-1.73	3.65	1.34	2.53	-5.79	3.86
546.5	-2.86	-6.69	1.73	5.23	-0.3	-1.08		546.5	-1.36	0.94	0.41	-1.96	-1	-2.03		546.5	-2.43	3.11	0.77	4.34	-5.07	2.05
546.8	-2.9	-4.92	1.61	4.65	1.44	1.12		546.8	-1.28	-0.17	-0.03	-3.04	-0.76	-1.66		546.8	-2.45	1.37	-1.09	5.96	-5.36	1
547.1	-3	-4.83	0.87	3.8	1.85	-0.22		547.1	-1.65	-0.78	0.55	-1.67	-0.29	-2.18		547.1	-2.14	1.11	-1.38	4.91	-4.36	1.05
547.5	-2.47	-5.06	-0.25	2.51	1.58	-0.02		547.5	-1.99	-0.46	-0.17	-2.04	-0.61	-2.52		547.5	-4.45	0.37	-1.52	3.11	-4.22	0
547.8	-2	-4.12	0.58	2.23	1.27	-0.22		547.8	-2.36	-0.35	-0.74	-0.96	0.28	-1.6		547.8	-4.57	1.11	-1.38	2.91	-2.79	-1.09
548.2	-1.76	-3.21	0.32	0.94	1.73	-1.88		548.2	-3.56	-1.46	0.83	-1.32	0.82	0.48		548.2	-4.31	0.22	-1.52	3.39	-2.79	-1.42
548.5	-0.43	-0.83	1.44	0.09	0.13	-1.22		548.5	-3.65	-2.35	-0.74	-1.1	-0.86	1.25		548.5	-3.29	1.25	-2.09	2.63	-2.79	-1.81
548.9	-0.76	-0.49	0.75	-1.35	1.16	-1.45		548.9	-1.56	-4.6	-0.75	0.25	-0.9	1.34		548.9	-2.88	0.79	-2.09	0.82	-1.93	-2
549.2	-1.72	-0.98	0.3	0.09	-1.01	-2.65		549.2	-1.93	-3.92	-1.17	1.47	-1.43	0.11		549.2	-2.14	1.68	-1.09	0.2	-0.79	-1.38
549.5	-1.47	-0.64	-0.11	1.37	-0.27	-1.31		549.5	-2.28	-4.32	-1.6	0.82	-1.04	1.77		549.5	-1.02	0.79	-1.8	1.25	0.07	-3.28
549.9	0	-0.98	1.16	-0.48	-2.73	-2.37		549.9	-1.79	-4.49	-1.17	1.61	-0.58	2.68		549.9	-0.71	1.82	-1.38	1.2	0.79	-5.09
550.2	-0.47	0.51	2.04	-0.63	-2.99	-2.16		550.2	-3.42	-3.32	-1.17	1.11	-1.76	3.05		550.2	-0.16	0.94	-2.52	1.53	0.92	-4.57
550.6	1.57	0.59	2.3	0.8	-2.87	0.63		550.6	-1.51	-3.06	-2.02	1.61	-1.86	0.82		550.6	-1.43	1.25	-0.66	0.2	1.5	-3.95
550.9	2.67	0.22	1.75	1.8	-2.13	-0.02		550.9	-0.85	-1.03	-1.17	2.68	-1.18	-1.09		550.9	-3.02	0.22	1.06	0.82	2.21	-4.85
551.2	4.42	1.59	2.58	2.09	-2.15	0.35		551.2	-0.93	1.37	-1.31	3.18	-2.29	-0.03		551.2	-1.29	-1.46	1.2	2.2	1.21	-3.38
551.6	5.1	3.36	4.46	3.22	0.3	0.84		551.6	1.01	0.83	-1.6	2.96	-1.04	-0.38		551.6	-1.59	-2.35	2.06	0.82	2.07	-1.42
551.9	4.85	3.45	4.44	2.23	-0.73	-0.37		551.9	2.92	2.94	0.41	4.04	-2.15	-1.6		551.9	-2	-2.32	4.34	1.34	-1.5	-0.09
552.3	3.1	4.51	3.61	3.8	1.87	0.26		552.3	2.44	2.54	1.11	4.11	-1.61	-1.38		552.3	-1.45	-3.49	5.2	1.82	-1.65	1.58
552.6	3.85	1.74	4.44	3.66	1.7	2.35		552.6	2.49	-0.35	1.26	3.33	-0.43	-1.03		552.6	-1.14	-4.75	4.05	-1.09	-1.93	-0.24
552.9	2.81	0.36	3.75	2.65	1.16	0.55		552.9	3.29	1.11	0.25	3.11	-1.61	0.91		552.9	0.27	-4.49	2.77	-0.89	-1.22	-2.28
553.3	1.85	1.17	2.44	3.09	1.56	0.92		553.3	3.35	-0.35	1.26	2.61	-1.43	2.97		553.3	1.14	-5.04	-0.52	-0.23	-1.64	-2.09
553.6	0.53	0.08	1.18	2.51	3.44	1.12		553.6	2.86	-0.89	1.25	1.96	-1.47	1.91		553.6	0.41	-2.63	-1.94	-1.32	-1.08	-2.71
554	1.14	-1.41	-0.27	0.66	3.13	-0.37		554	3.21	0.08	1.69	2.04	-1.86	2.82		554	1.57	-0.61	-3.52	1.34	-2.21	-4.38
554.3	2.81	-0.21	0.18	1.37	3.73	-0.74		554.3	1.72	-1.6	0.68	2.11	-1.61	2.62		554.3	3.12	-0.06	-4.8	2.96	1.07	-3.42
554.6	3.14	-0.69	-0.13	1.52	2.7	-2.37		554.6	1.49	-0.92	-0.74	1.18	-0.43	1.97		554.6	4.14	0.82	-5.8	3.2	2.07	-1.38
555	2.81	0.22	-0.96	1.08	2.01	-2.31		555	1.86	-0.75	-0.03	2.11	0.82	1.34		555	4.98	2.08	-6.09	5.11	1.35	1.58
555.3	1.71	-0.69	-0.7	0.66	2.85	-1.51		555.3	0.35	-2.2	0.98	1.9	1.57	0.11		555.3	5.43	1.82	-6.23	4.49	0.36	3.33
555.7	2.38	0.36	-1.54	0.65	2.87	-2.59		555.7	-0.71	-2.17	0.4	1.11	2.82	-1.95		555.7	5.98	1.51	-4.09	1.68	-0.08	3.72
556	2.14	0.45	-0.56	1.66	1.13	-2.51		556	-1.36	-1.63	0.12	1.33	3.57	-0.75		556	4.71	0.25	-2.23	3.63	-0.21	3.05
556.3	1.38	-0.21	-0.68	1.8	0.3	-1.16		556.3	-1.71	-2.32	1.11	2.39	3.24	-1.52		556.3	3.27	-0.06	-0.94	1.82	0.78	3.43
556.7	-0.29	-0.55	0.16	0.52	-0.15	-0.22		556.7	-1.51	-3.06	1.55	0.76	3.28	-0.89		556.7	2.43	-0.32	-1.95	0.2	-1.79	3.05
557	0.95	-0.64	-0.11	0.51	1.01	1.26		557	0.01	-0.6	1.68	-0.32	1.24	-0.38		557	0.12	-0.35	-1.8	-0.47	-1.79	2.43
557.4	0.57	-0.55	-0.27	1.8	3.13	-1.37		557.4	1.64	1.94	-0.45	-1.82	-0.15	-1.89		557.4	-1.43	-0.89	1.48	1.06	-2.36	1.19
557.7	0.95	1.79	0.61	1.8	3.3	-2.16		557.7	1.72	2.4	-1.6	-1.75	-0.04	-2.38		557.7	-1.73	-0.49	1.48	2.53	0.35	0.86
558	-0.29	-0.12	2.58	2.52	3.99	-4.51		558	2.21	1.22	-2.31	-1.24	-1.58	0.11		558	-2.71	2.39	0.48	4.49	1.79	2.48
558.4	0.1	-0.06	1.04	1.51	4.16	-2.88		558.4	1.44	0.68	-2.03	-3.18	-2.18	-0.23		558.4	-3.88	3.08	-1.66	3.11	1.92	4
558.7	0.28	0.17	2.73	1.37	4.7	-1.94		558.7	0.21	-0.06	-2.17	-4.53	-1.29	-0.32		558.7	-3.71	1.96	-2.8	3.06	1.93	3.48
559.1	1.1	0.79	2.61	0.8	3.44	-1.02		559.1	0.15	1.54	-1.6	-3.75	-0.9	-1.95		559.1	-5.31	0.94	-3.37	2.82	3.21	2.29
559.4	0.57	0.31	2.44	0.37	2.85	-0.51		559.4	-1.22	-1.92	-1.31	-2.53	-0.58	-1.6		559.4	-4.29	-0.32	-2.66	3.06	3.64	0.91
559.7	0.38	1.79	1.89	-0.06	0.58	0.26		559.7	-2.71	-3.32	-0.03	-2.61	-0.76	-0.81		559.7	-4.45	-0.06	-3.66	2.53	5.49	0.43
560.1	0.14	0.02	0.87	0.66	0.7	0.92		560.1	-3.51	-4.49	-0.17	-1.82	-0.58	-1.6		560.1	-4.71	-1.75	-3.66	1.2	2.5	0.91
560.4	0.1	0.36	0.75	-1.92	0.3	3.69		560.4	-4.85	-2.46	0.97	-1.18	-0.18	-2.38		560.4	-4.02	-3.63	-2.66	1.11	2.35	-1.14
560.8	0	0.31	1.73	-0.34	0.85	2.78		560.8	-3.79	-2.49	2.26	0.33	0.57	-3.32		560.8	-2.86	-2.61	-0.95	-0.23	0.93	-2.95
561.1	1.1	0.79	1.75	-0.2	0.58	2.98		561.1	-3.56	-1.89	1.83	-0.46	0.67	-3.66		561.1	-3.31	-1.63	-0.23	-0.18	0.21	-1.85
561.4	0.71	1.02	0.87	0.52	1.56	2.06		561.4	-3.65	-3.92	0.26	-0.67	-0.15	-3.46		561.4	-1.57	-0.46	-0.23	-0.09	0.64	-0.52
561.8	0.38	1.94	1.61	0.37	2.44	2.12		561.8	-3.28	-2.6	1.11	-0.18	1.53	-6.09		561.8	-0.16	0.65	0.06	0.53	-0.93	-0.57
562.1	-0.29	0.59	1.73	-0.06	3.42	1.35		562.1	-2.93	-2.35	0.83	0.9	1.42	-3.89		562.1	-0.71	-0.18	-0.52	-0.51	-1.07	-0.24
562.4	0.38	1.94	1.04	-1.78	3.3	1.98		562.4	-1.56	-1.32	1.68	-0.32	1.96	-1.23		562.4	-0.88	1.08	-0.94	0.11	-1.08	-1.42
562.8	-0.58	0.88	-0.27	-0.34	1.56	1.63		562.8	-0.65	-2.06	1.98	-1.1	2.28	-1.32		562.8	-0.86	1.39	-1.95	0.49	-1.21	-1.09
563.1	-0.33	1.08	-0.25	-0.2	2.3	-0.59		563.1	-0.56	-2.32	3.25	-0.75	1.39	-1.38		563.1	0.55	0.37	-2.52	1.25	0.49	-0.85
563.5	-0.15	2.31	-1.84	-1.48	0.85	-1.65		563.5	-0.22	-2.78	3.83	-0.67	0.71	-0.03		563.5	1.57	-0.61	-3.38	2.77	1.21	-1.67
563.8	-0.33	1.79	-2.11	-1.78	0.58	-0.59		563.8	0.15	-2.17	3.97	-0.32	0.82	0.05		563.8	0.27	-2.78	-4.09	1.53	0.64	-2.71
564.1	1.28	0.74	-1.99	-2.63	-0.15	-0.22		564.1	0.49	-2.63	3.55	-1.39	-1.43	0.4		564.1	-0.86	-3.04	-4.66	0.06	0.79	-1.67
564.5	1.81	-0.35	-2.11	-1.49	0.01	0.41		564.5	1.15	-3.17	4.11	-0.46	-0.33	-1.23		564.5	0.41	-1.49	-4.23	2.53	1.35	-1.28
564.8	2.71	-3.12	-1.13	1.37	-0.44	-0.79		564.8	1.35	-2.78	4.41	-0.96	-1	-4.03		564.8	0.57	-1.75	-3.8	2.63	2.5	-0.67
565.2	3.67	-2.35	-0.11	2.22	0.16	0.55		565.2	1.29	-2.17	4.11	-1.18	-1.04	-5.38		565.2	0.41	-0.78	-1.8	2.96	2.64	-0.42
565.5	4.85	-1.55	0.16	0.37	-0.73	0.78		565.5	1.35	-0.92	1.98	-2.1	-1.43	-5.75		565.5	0.57	-1.75	-1.66	4.91	1.79	0.62
565.8	2.81	-3.49	0.46	2.51	0.3	0.12		565.8	2.86	-1.17	2.11	-2.61	-1.61	-5.38		565.8	0.12	-1.49	-1.66	2.25	1.92	1.58
566.2	2.57	-4.12	2.01	3.09	2.27	-1.65		566.2	2.49	-0.78	2.12	-1.53	-2.72	-3.03		566.2	1.14	1.68	0.77	3.49	2.93	2.76
566.5	1.67	-2.78	2.18	3.51	1.16	-2.02		566.5	2.72	-1.46	2.4	-1.61	-0.76	-1.38		566.5	1.69	0.08	-0.37	3.68	3.64	2.15
566.9	0.85	-3.12	2.16	1.37	1.13	-2.37		566.9	1.92	-1.06	1.26	-2.82	-1.15	-0.89		566.9	2.43	-0.18	-0.38	1.49	3.36	2.76
567.2	-0.19	-0.92	2.04	0.22	0.73	-0.88		567.2	2.44	-2.46	1.25	-2.32	-1.76	-0.38		567.2	2.69	0.51	-0.66	0.68	3.21	3.86
567.5	0.14	-0.83	2.01	-0.48	1.85	-1.94		567.5	2.78	-2.92	0.83	-2.24	-1.72	-0.03		567.5	2.43	-0.04	-0.95	0.34	1.36	2.48
567.9	-0.33	-1.78	2.32	0.94	0.44	-0.31		567.9	4.15	-5.17	0.83	-2.04	-0.61	-0.52		567.9	-1.02	1.79	-0.37	0.96	1.35	3.29
568.2	1.57	-0.12	2.58	-0.48	1.85	0.49		568.2	1.78	-5.06	-0.88	-2.67	0	-0.89		568.2	-0.57	2.68	1.05	2.49	1.36	3.05
568.5	1.24	0.36	1.46	0.08	1.3	1.55		568.5	3.01	-4.89	-2.03	-4.61	1.39	-2.38		568.5	-0.73	1.37	0.06	1.82	1.07	2.15
568.9	0.71	-0.26	1.3	1.37	0.13	0.06		568.9	3.35	-3.06	-2.45	-3.96	0	-2.32		568.9	-1	3.54	2.48	3.49	1.5	1.91
569.2	1.95	1.22	1.75	2.51	-0.13	1.26		569.2	2.58	-3.89	-1.32	-3.32	0.96	-2.95		569.2	-2.31	4.37	3.2	3.82	-0.22	2
569.6	2.14	-0.12	1.01	2.8	-0.73	-0.65		569.6	1.64	-3.2	-0.59	-3.39	1	-1.32		569.6	-3	5.11	3.05	3.49	-0.79	2.05
569.9	2.38	-1.92	0.46	3.65	-1.7	-0.02		569.9	1.15	-2.46	0.54	-3.75	1.1	0.05		569.9	-4.02	3.94	1.06	3.11	-1.65	4.86
570.2	1.42	-1.69	0.01	3.37	-0.58	0.06		570.2	0.49	-2.06	0.55	-4.1	0.85	1.25		570.2	-2.14	2.39	0.48	1.91	-2.21	3.91
570.6	-0.19	-3.92	-1.25	3.08	-2.7	-0.88		570.6	1.29	-2.17	0.11	-1.75	-0.61	1.48		570.6	-3.31	1.79	-1.09	0.96	-2.93	3.72
570.9	0	-4.12	-1.42	1.94	-4.3	0.35		570.9	-0.79	-2.49	1.69	-2.1	-1.15	1.25		570.9	-2.86	0.96	-0.66	1.77	-2.93	3.19
571.3	0.67	-3.78	-1.39	1.08	-3.84	1.84		571.3	-0.28	-1.17	1.68	-3.04	-2.33	0.77		571.3	-3.59	0.22	-1.94	-0.32	-3.79	3
571.6	0	-3.98	-2.27	0.23	-4.87	2.21		571.6	1.07	0.08	1.69	-2.24	-3.72	1.11		571.6	-3.29	-1.75	-1.8	-1.37	-2.93	1.48
571.9	-0.19	-2.92	-1.68	0.8	-4.99	3.12		571.9	0.58	-1.03	0.54	-2.61	-5.76	-0.23		571.9	-2.88	-3.06	-1.94	-0.75	-3.08	-0.14
572.3	-1	-1.41	-1.27	0.23	-6.44	2.92		572.3	-0.51	-2.2	-0.74	-2.39	-6.15	-0.89		572.3	-1.86	-3.32	-1.52	-0.66	-2.36	-2.24
572.6	0.1	-1.21	-0.54	0.22	-6.27	1.69		572.6	-1.14	-1.03	-0.89	-0.32	-6.47	-1.38		572.6	-2.31	-2.35	-0.66	-0.47	-1.51	-2.42
572.9	0.57	0.45	0.16	1.52	-5.58	4.63		572.9	-3.22	-0.78	0.55	0.04	-4.58	-0.46		572.9	-2	-3.18	-1.09	-0.23	-1.36	-3.52
573.3	0.1	0.94	1.46	2.8	-4.7	3.55		573.3	-3.42	-0.17	-0.32	0.96	-2.33	-1.66		573.3	-2.45	-2.35	-0.37	0.68	-1.79	-2.71
573.6	0	2.17	1.58	2.8	-5.01	4.63		573.6	-4.22	-3.06	0.26	2.76	-1.15	-2.18		573.6	-2.29	-2.04	-1.38	2.06	-0.93	-3.09
574	0.67	1.36	2.32	3.8	-4.7	2.69		574	-4.71	-2.03	0.25	2.25	-1.18	-3.52		574	-2.31	-2.63	-2.66	2.82	-0.65	-2.85
574.3	1.85	0.59	2.73	2.37	-4.73	2.35		574.3	-3.51	-2.49	1.98	2.76	2	-2.89		574.3	-1.71	-3.32	-2.8	4.06	1.21	-3.81
574.6	2.24	-0.64	3.04	2.51	-2.42	1.69		574.6	0.01	-1.46	2.4	4.11	3.1	-2.09		574.6	-1.59	-1.63	-1.94	3.82	2.64	-4.42
575	2.28	-0.55	1.58	4.23	-3.44	2.92		575	-0.36	-2.06	3.26	2.33	3.71	-1.75		575	-0.71	-1.61	-2.38	2.91	2.21	-4.81
575.3	1.67	-0.49	2.89	3.37	-1.56	0.69		575.3	1.72	-0.75	3.54	1.25	2.67	-1.23		575.3	-0.45	-1.06	-1.37	2.68	0.92	-1.85
575.6	3	0.31	1.44	1.8	-1.44	0.63		575.6	2.07	-0.35	3.98	0.9	1.42	-1.03		575.6	-0.29	-2.04	-2.38	2.77	0.93	-2.38
576	2.67	-1.64	1.75	1.51	-0.56	-0.45		576	2.58	1.11	3.83	0.96	1.53	-0.66		576	0.55	-3.35	-0.8	2.82	0.35	-2
576.3	2.71	0.74	3.01	1.23	-0.44	-1.08		576.3	4.64	0.37	1.83	2.18	2.85	2.25		576.3	1.71	-3.32	-0.09	3.06	-0.64	-1.24
576.7	1.24	0.94	1.89	1.65	0.73	-1.45		576.7	3.72	1.11	-0.75	3.11	2.1	1.91		576.7	1.12	-1.92	-0.37	2.39	-1.22	1.86
577	2.42	3.17	0.58	1.09	0.13	-1.37		577	0.92	1.65	-0.74	1.04	0.85	2.11		577	1.43	-3.61	-0.95	1.49	-1.21	4.33
577.3	1.38	2.51	0.18	-1.63	1.16	-2.74		577.3	2.15	2.83	-1.03	1.11	1.53	3.34		577.3	0.98	-4.35	-1.37	1.25	-1.79	4.43
577.7	1.28	2.17	-1.99	-0.91	0.7	-2.79		577.7	2.21	2.37	-2.17	0.47	1.57	2.11		577.7	2.57	-3.18	-2.38	1.49	0.93	1.76
578	3.1	0.65	-2.39	0.8	0.87	-2.74		578	2.44	2.54	-2.32	1.39	1.1	2.34		578	2.27	-2.06	-2.23	-0.18	1.78	2.43
578.3	3	0.59	-3.27	-0.2	1.99	-3.94		578.3	0.78	2.22	-2.17	0.9	0.85	2.54		578.3	1.71	-0.46	-2.38	-1.94	0.79	4.19
578.7	1.81	-1.06	-2.96	-0.06	3.73	-3.31		578.7	-1.14	2.4	-1.6	-0.61	-0.33	0.34		578.7	-0.45	1.65	-2.52	-2.18	1.07	3.86
579	0.71	-1.41	-1.99	0.09	3.27	-2.08		579	-1.51	5.08	-0.31	-1.67	0.42	0.82		579	-1.29	1.25	-1.8	-3.09	-0.36	2.33
579.4	-0.19	-2.35	-0.68	1.37	2.58	-2.02		579.4	0.72	4.11	-1.75	-1.61	1.53	-1.52		579.4	-1.45	2.08	-0.37	-2.32	-0.79	1.86
579.7	-0.58	-2.41	-0.42	2.94	2.56	-3.08		579.7	-0.22	2.65	-2.74	-1.67	0	-2.18		579.7	-1.14	0.11	0.34	-2.23	-0.79	-0.09
580	0.81	-2.64	-0.54	2.65	1.3	-1.59		580	0.58	1.97	-2.6	-2.04	1.1	-2.52		580	-3.31	-1.21	1.48	-2.18	-2.22	1
580.4	0.14	-1.98	0.73	1.37	-0.15	-2.22		580.4	-0.08	2.65	-3.17	-2.24	1.28	-1.03		580.4	-2.14	-2.04	0.77	-1.66	-3.21	0.91
580.7	-0.05	-1.92	0.04	2.37	-2.13	-0.74		580.7	1.72	2.54	-3.75	-3.61	1.82	-1.52		580.7	-2.31	-3.92	0.06	-0.04	-2.79	-1
581	1.28	-2.69	-2.56	3.8	-3.73	-0.08		581	1.07	1.65	-2.88	-4.96	1.71	-0.18		581	1	-4.61	-0.38	-0.94	-1.36	0.05
581.4	2.67	-1.49	-3.11	4.22	-3.7	-0.16		581.4	1.72	-1.46	-3.75	-5.18	0.82	-0.81		581.4	1.55	-3.06	-0.23	0.68	-0.65	-0.14
581.7	1.85	-0.98	-3.56	4.94	-1.87	0.49		581.7	-0.22	-0.35	-2.31	-4.39	0.28	-0.18		581.7	1.14	-3.32	-1.23	1.06	-0.64	-0.52
582	2.24	-0.49	-2.68	3.94	-2.42	1.69		582	-0.56	0.11	-0.75	-4.32	0.39	-1.38		582	-0.59	-1.35	0.06	2.39	0.07	0.58
582.4	1.42	-0.41	-1.99	4.09	-1.73	0.63		582.4	-2.51	0.94	0.55	-3.1	0.71	-1.32		582.4	0.86	-1.32	-0.52	1.34	0.21	-0.52
582.7	1.1	0.51	-2.96	3.51	-0.56	1.55		582.7	-2.14	-0.46	2.25	-4.04	-0.04	-2.38		582.7	-0.88	-2.06	-0.52	0.53	-0.08	-2
583.1	2.71	-0.98	-1.7	2.8	1.27	1.21		583.1	-2.36	-1.49	2.83	-2.1	0	-2.18		583.1	-0.57	-0.89	0.77	1.91	0.64	-1.09
583.4	0.38	-1.06	-0.82	1.51	1.58	0.98		583.4	-1.14	-2.32	3.68	-0.04	0.53	-2.38		583.4	-1.59	-3.21	0.63	2.68	-0.36	-2.85
583.7	-0.58	0.02	-0.56	1.09	1.56	-0.51		583.7	-1.93	-1.92	4.55	0.76	1.57	-1.32		583.7	-0.57	-3.61	1.2	1.77	-0.5	-2.09
584.1	-0.33	-0.92	-0.54	-1.06	-0.13	-0.45		584.1	-1.42	-3.17	3.25	0.54	3.67	0.19		584.1	0.41	-3.35	1.06	1.96	-1.08	-2.57
584.4	-0.29	-1.69	-0.84	-1.48	-1.3	0.35		584.4	-1.93	-2.92	1.55	0.18	5.14	0.97		584.4	2.57	-2.04	-1.52	0.49	-1.5	-1.95
584.7	-0.76	-2.49	-0.11	-2.35	-1.27	0.69		584.7	-0.28	-4.03	2.11	-0.18	3.82	0.62		584.7	1.12	-0.63	-0.52	0.68	-1.08	-2.71
585.1	-2	-2.98	0.73	-0.77	-1.15	0.06		585.1	-0.08	-4.2	2.41	0.61	4.28	0.68		585.1	0.57	0.25	0.48	0.49	-0.07	-1.24
585.4	-2.33	-1.49	-0.11	-0.06	-1.56	-0.45		585.4	1.01	-3.46	2.11	1.25	3.53	1.48		585.4	0.12	0.08	-0.52	-1.32	-0.79	-1.85
585.8	-0.72	0.02	-0.27	-1.06	-1.73	-0.79		585.8	0.49	-2.06	1.83	0.04	3.42	0.68		585.8	-0.71	2.25	1.05	-0.23	-0.36	-1.67
586.1	0.81	-1.64	-0.25	0.08	-1.13	-0.88		586.1	0.58	-2.46	2.4	1.11	3.24	0.91		586.1	-2.16	1.94	0.63	0.53	-0.51	-3
586.4	0.42	-0.83	0.16	0.8	-2.3	-0.94		586.4	1.92	-2.78	3.98	2.33	1.57	-0.75		586.4	-1.29	3.11	2.34	-1.37	1.07	-3.95
586.8	1.1	-1.35	0.89	2.08	-0.27	-1.31		586.8	3.72	-3.32	5.97	3.82	1.1	-0.23		586.8	-1.16	1.79	3.2	-0.75	0.78	-3.71
587.1	2.42	-0.12	0.3	2.8	-0.15	-0.51		587.1	2.35	-1.92	5.55	3.61	1	-0.6		587.1	0.29	1.68	3.62	1.49	-0.64	-2.38
587.4	2.38	-0.78	-1.25	0.94	-0.27	-0.02		587.4	1.72	-0.46	3.97	4.96	1.96	0.19		587.4	0.55	1.94	3.48	0.96	-0.79	-2.71
587.8	1.28	0.02	-0.13	0.8	0.56	0.21		587.8	0.64	0.22	4.12	1.76	3.28	-1.18		587.8	1.71	2.54	3.91	1.63	-0.79	-2.09
588.1	1.1	-1.35	-0.39	1.8	0.73	0.55		588.1	1.15	0.4	2.97	2.96	2.67	-0.66		588.1	3.12	2.51	2.2	2.25	-1.65	-2.71
588.4	2.28	-0.83	-0.13	0.09	0.99	2.35		588.4	2.07	2.08	1.26	2.47	1.85	-1.6		588.4	4.57	2.54	1.34	2.06	-0.93	-2.38
588.8	3.67	-0.92	-1.39	-0.92	3.01	2.55		588.8	2.58	1.83	0.97	0.96	0.82	-0.81		588.8	3.69	1.94	-1.66	3.39	-2.36	-1.42
589.1	4.42	-0.26	-2.13	-0.63	2.56	2.49		589.1	1.49	3.08	0.26	1.47	-0.15	-0.75		589.1	3	2.82	0.34	4.63	-2.21	-1.67
589.4	4.24	-0.78	-2.25	-0.63	2.58	0.84		589.4	3.01	2.97	-0.32	1.39	-0.47	-2.09		589.4	3.98	1.65	-0.37	3.68	-0.36	-1.14
589.8	5.42	0.17	-0.7	0.09	1.7	0.78		589.8	4.78	2.22	-1.02	-0.67	-0.86	-2.6		589.8	5	2.68	-1.8	5.34	-0.79	-0.38
590.1	5.53	-0.35	-1.39	0.51	1.87	1.69		590.1	2.86	1.25	-1.03	0.68	-1.18	-2.81		590.1	5.27	2.51	-2.8	5.39	0.64	-1.14
590.5	6.71	-0.12	-1.84	0.09	-0.01	-0.22		590.5	1.35	1.22	-1.31	0.04	-0.86	-3.46		590.5	5.14	1.96	-4.66	3.34	0.5	-0.81
590.8	4.38	1.79	-1.11	0.65	1.01	-1.31		590.8	2.15	1.25	-0.17	0.25	-1.33	-3.66		590.8	4.84	0.94	-4.94	3.53	-0.08	-1.14
591.1	6.14	2.59	1.3	1.23	2.85	-2.08		591.1	1.35	2.65	-0.88	0.61	-0.29	-3.46		591.1	4.86	-0.04	-3.23	3.2	-0.07	-2.24
591.5	4.38	3.65	-0.11	0.22	3.58	-1.31		591.5	0.86	2.11	-1.75	-1.18	0.67	-3.52		591.5	5.41	-1.78	-5.52	1.68	-0.08	-1.14
591.8	3.28	2.59	0.44	-0.91	3.42	-0.65		591.8	0.35	3.08	-2.88	-0.82	1	-1.46		591.8	3.71	-3.61	-5.23	1.2	-3.07	-0.38
592.1	2.81	1.51	-0.82	0.08	4.16	-1.31		592.1	-0.71	2.4	-2.75	0.39	-0.47	-1.66		592.1	4.41	-4.78	-2.66	1.11	-2.51	-1.57
592.5	4.42	0.74	-1.27	-1.2	3.27	-1.22		592.5	-0.22	2.94	-3.31	1.33	-0.15	-0.32		592.5	4.86	-4.04	-1.8	1.49	-4.07	-1.67
592.8	2.95	1.36	-0.25	-0.63	6.01	0.26		592.8	0.86	2.54	-2.32	0.96	1.39	0.34		592.8	4.27	-4.63	0.06	2.53	-3.93	-1.28
593.1	3.28	-0.69	-1.99	0.23	3.99	-0.79		593.1	-1.51	1.22	-3.59	-0.1	1.57	-0.03		593.1	4.29	-4.32	0.2	1.2	-4.21	-0.24
593.5	0.53	-2.06	-4.25	-0.06	2.01	-0.16		593.5	-2.85	1.11	-3.6	-0.89	1.67	0.05		593.5	2.27	-4.78	0.06	1.68	-2.93	0.72
593.8	1.57	-2.12	-2.84	-0.77	0.7	-1.51		593.8	-3.22	1.8	-2.88	0.04	0.42	1.4		593.8	1.71	-2.04	1.2	1.63	-0.79	0.05
594.1	2.53	-1.49	-3.82	0.37	1.44	-2.45		594.1	-3.42	0.11	-0.75	-1.18	0.39	0.05		594.1	1.55	0.51	1.2	1.11	0.21	-1.14
594.5	1.42	-1.41	-2.13	-0.77	2.42	-2.22		594.5	-4.22	0.51	-0.88	-2.24	1.14	1.54		594.5	0.71	1.25	0.2	0.91	-0.36	-1.38
594.8	-1.33	-0.92	-0.68	0.8	2.87	-2.45		594.8	-3.85	0.54	-1.03	-1.75	-0.33	0.48		594.8	-1.59	-1.06	0.91	-0.47	0.49	-1.42
595.2	-1.86	-1.12	-1.42	0.09	0.27	-0.94		595.2	-4.51	-0.06	-2.45	-1.67	-2	0.11		595.2	-3.71	0.11	1.77	0.49	0.64	-0.09
595.5	-0.9	-1.21	0.04	-0.92	0.01	0.41		595.5	-4.71	-0.17	-2.75	-1.18	-1.61	0.05		595.5	-4.16	-0.49	3.63	0.96	2.21	-2.28
595.8	0.14	-0.12	2.01	-1.48	-1.01	1.49		595.8	-3.79	0.08	-1.31	0.18	-2	0.11		595.8	-2.57	0.39	2.91	1.06	0.93	-2.09
596.2	-0.76	-1.35	2.18	-0.06	-0.42	3.69		596.2	-1.71	-0.6	-1.75	-0.04	-0.61	-2.09		596.2	-3.59	-1.06	2.34	1.39	0.07	-4.14
596.5	-0.29	0.31	2.3	-0.77	-1.01	3.78		596.5	-1.51	0.08	-3.31	0.76	-0.15	-1.18		596.5	-1.14	-1.75	2.48	1.63	0.36	-3.81
596.8	0.38	-0.06	2.18	-0.2	-3.42	2.84		596.8	0.86	0.25	-2.03	1.54	-0.9	-2.66		596.8	-2.59	-1.49	0.91	1.39	0.35	-3.42
597.2	3	0.45	1.58	-0.77	-4.87	1.21		597.2	1.92	0.37	-1.02	0.9	0.71	-0.89		597.2	-2.29	0.11	1.05	1.63	-0.36	-2.24
597.5	4.67	0.08	2.18	-0.78	-1.99	-1.02		597.5	1.44	0.11	0.54	1.82	2.1	-0.23		597.5	-2.02	0.79	1.34	0.39	1.35	-2.42
597.8	5.42	-0.12	0.73	0.23	-2.58	-1.08		597.8	2.35	0.94	2.55	0.33	2.14	2.25		597.8	-2.29	2.68	0.77	0.63	0.21	-1.95
598.2	5.53	0.22	-1.54	1.8	-2.42	-2.74		598.2	1.44	-0.6	4.25	0.25	0.67	0.19		598.2	-1.45	1.08	0.34	-0.18	3.64	-2.14
598.5	5	1.17	-1.42	1.94	-2.15	-4.37		598.5	-0.22	-1.2	3.55	1.04	0.42	1.54		598.5	0.43	0.68	0.05	-1.8	3.21	-2.38
598.8	5.24	0.65	-0.25	3.94	-1.27	-3.16		598.8	-0.14	-1.17	3.83	1.25	0.24	1.62		598.8	-2.59	-0.35	-0.94	-0.89	4.78	-3.14
599.2	5.14	2.31	0.01	4.09	1.85	-2.51		599.2	-1.79	-1.78	3.83	0.76	2.42	1.25		599.2	-1.57	-1.46	-0.09	0.77	4.93	-1.81
599.5	3.24	2.79	-0.54	4.94	3.73	-0.31		599.5	-2.28	-1.17	3.4	-0.18	1.53	0.34		599.5	-1.02	0.22	-2.52	2.11	5.64	-2
599.8	4.28	4.45	-0.42	4.09	3.13	1.21		599.8	-1.79	-0.63	1.26	-0.82	1.14	1.11		599.8	-1.71	-1.61	-2.95	2.34	4.79	-2.38
600.2	2.38	5.08	0.61	3.37	4.44	0.84		600.2	-2.85	-0.6	0.4	-0.04	-0.61	-0.09		600.2	-1.59	-3.06	-3.37	2.25	4.78	0
600.5	1.42	4.59	1.87	2.09	4.56	1.78		600.5	-2.22	0.51	-2.74	-1.39	1	1.4		600.5	-2.29	-1.32	-2.38	2.91	1.79	1.05
600.8	2.53	4.36	1.75	1.51	2.44	2.55		600.8	-1.85	0.68	-2.03	-2.18	1.24	0.91		600.8	-3.45	-1.92	-3.66	3.82	1.07	3.29
601.2	2.14	3.17	2.01	0.52	1.27	1.49		601.2	-2.08	0.08	-2.74	-2.67	1.28	1.11		601.2	-2.71	-0.18	-1.95	4.06	1.07	2.91
601.5	1.53	2.65	0.61	-0.49	-1.42	2.41		601.5	-1.56	0.83	-3.75	-1.32	0.53	2.77		601.5	-2.16	1.08	-1.66	2.39	1.92	2
601.9	2.85	1.88	-0.42	-0.63	-2.01	1.63		601.9	-1.65	0.65	-4.74	-2.67	1	3.11		601.9	-2.14	-1.04	-0.23	1.34	1.93	1.05
602.2	0.67	1.08	-0.39	0.94	-2.56	1.55		602.2	0.01	0.97	-3.6	-2.75	0.1	0.77		602.2	-0.16	-0.06	-0.66	0.96	2.49	0.72
602.5	0	-0.12	-0.99	1.52	-2.01	1.63		602.5	2.21	1.08	-3.59	-3.1	3.14	-0.46		602.5	0.71	0.54	1.05	1.49	1.93	-0.38
602.9	1.24	-0.64	-1.54	2.22	-2.42	2.12		602.9	1.72	0.54	-4.32	-2.32	2.1	-0.38		602.9	0.69	-0.21	1.77	2.68	2.07	-1.42
603.2	0.42	-2.69	-0.7	2.09	-0.3	2.35		603.2	2.07	0.8	-4.02	-3.82	1.85	0.25		603.2	0.14	1.68	2.48	3.06	2.5	-1.24
603.5	-0.62	-3.35	-1.39	1.22	-0.56	4.69		603.5	1.86	0.4	-3.03	-2.89	1.1	1.34		603.5	0.12	1.37	1.2	2.82	1.92	0
603.9	0.57	-3.26	-1.7	1.8	0.85	4.06		603.9	2.07	1.08	-2.45	-4.1	0.71	-1.6		603.9	-0.29	0.82	0.2	3.49	0.79	0.91
604.2	-1.19	-3.21	0.46	2.37	0.44	3.98		604.2	2.01	-0.75	-0.89	-2.32	0.1	-2.81		604.2	-0.88	1.22	0.48	2.68	0.07	1.43
604.5	-0.58	-4.12	0.01	1.8	0.56	4.21		604.5	0.35	-1.49	0.83	-3.96	1.14	-2.46		604.5	-0.86	1.68	1.2	4.06	-0.07	0.33
604.9	-0.47	-3.35	1.61	1.8	0.73	6.12		604.9	-0.14	-1.46	-0.46	-4.04	-0.04	-2.52		604.9	-2.73	1.22	-0.66	4.11	1.35	2.15
605.2	-3.43	-4.26	1.01	2.52	0.85	5.63		605.2	0.49	-0.35	0.41	-4.82	0.71	-3.32		605.2	-1.29	0.25	-0.66	2.91	2.79	2.48
605.5	-3.33	-1.35	1.04	3.08	0.58	5.69		605.5	-1.14	-1.17	0.25	-3.89	0.39	-4.09		605.5	-0.73	-1.49	1.06	3.68	2.92	3.15
605.9	-3.15	-0.26	1.44	3.94	0.13	3.35		605.9	-0.51	-1.35	-0.17	-4.67	1.71	-6.18		605.9	-1.86	-1.61	2.91	3.91	3.5	2.33
606.2	-5.05	-0.92	2.46	2.22	-0.27	3.12		606.2	-1.14	-2.6	1.4	-3.18	0.96	-3.81		606.2	-2.31	-1.49	2.91	3.82	2.35	0.29
606.5	-4.43	-1.55	2.16	-1.06	-0.58	2.63		606.5	-1.08	-1.78	0.55	-3.53	2.57	-3.03		606.5	-3	-3.18	2.05	5.06	4.07	0.62
606.9	-5.05	-0.92	2.04	-0.35	-1.13	1.84		606.9	-1.14	-0.6	0.54	-1.18	1.53	-3.38		606.9	-3.59	-2.63	1.2	4.82	3.49	1.86
607.2	-2.43	-1.98	5.01	-2.63	-3.01	-1.37		607.2	-1.93	-0.92	3.12	0.04	0	-0.32		607.2	-3.14	-2.61	5.2	4.34	4.36	1.48
607.5	-1.05	-1.21	6.89	-3.06	-2.42	-2.31		607.5	-0.85	-3.03	3.11	0.82	0.24	0.48		607.5	-5.31	-0.78	4.48	3.68	3.07	0.43
607.9	-2.15	-2.69	5.3	-4.06	-1.87	-4.08		607.9	0.21	-2.63	3.98	0.47	1.57	-0.89		607.9	-5.43	1.39	3.34	2.77	2.36	0.05
608.2	-2.33	-1.92	5.32	-5.49	-1.27	-3.74		608.2	0.44	-1.17	5.11	-0.46	-0.76	0.19		608.2	-3.45	0.65	1.06	0.68	0.49	0
608.5	-0.72	-1.12	6.01	-1.91	-1.3	-3.79		608.5	-0.08	-1.06	2.83	-1.82	-0.86	-0.18		608.5	-2	-0.32	2.77	0.06	1.5	1.76
608.9	0.1	-0.92	5.32	0.22	-1.13	-3.59		608.9	-0.42	-0.17	4.4	-0.04	-2.76	-0.38		608.9	0.55	1.51	3.34	-1.32	0.35	0.58
609.2	0.57	-0.83	5.87	-0.06	-0.87	-4.37		609.2	0.78	-0.2	4.55	-0.53	-3	1.11		609.2	1.86	0.82	4.62	-3.8	0.36	-0.81
609.5	-1.33	1.22	2.32	1.65	1.16	-3.59		609.5	2.86	1.83	3.25	-1.18	-1.18	-0.38		609.5	2.98	0.22	0.34	-5.18	0.21	-4.28
609.9	-0.86	-0.98	2.87	0.37	0.56	-3.65		609.9	1.21	2.65	2.41	-0.67	-0.43	-1.75		609.9	4.43	-1.61	0.34	-4.66	-0.64	-3.95
610.2	0.53	-0.06	3.61	0.94	-0.27	-1.02		610.2	2.44	3.11	1.11	0.96	-1.47	-1.23		610.2	4.27	-2.21	-1.52	-4.04	-0.51	-3.42
610.5	0.71	-0.83	2.73	1.23	0.13	-1.94		610.5	2.21	2.08	0.41	2.9	-1	-2.46		610.5	4	-3.18	-1.38	-2.94	0.21	-2.95
610.9	0.24	-0.64	2.75	-1.49	1.87	-2.02		610.9	3.72	1.97	-0.17	3.11	-0.47	-1.95		610.9	4.41	-3.21	-3.66	-1.89	0.35	-3.28
611.2	-0.72	-1.26	3.01	-1.63	2.13	-2.22		611.2	4.21	2.51	-1.31	1.18	-0.86	-0.46		611.2	3.86	-2.89	-3.95	-1.94	1.21	-2.95
611.5	0.1	-3.06	2.32	-2.78	2.01	-1.02		611.5	4.58	2.54	-2.6	0.11	-0.18	-0.23		611.5	2.69	-3.63	-4.09	-2.47	3.07	-0.71
611.9	-1.29	-4.69	2.3	-1.77	0.42	-1.22		611.9	3.92	-0.06	-2.45	0.76	-1	-1.75		611.9	3	-3.75	-2.8	-0.09	2.64	1.91
612.2	-1.05	-3.06	1.61	-2.06	1.87	-2.74		612.2	3.58	1.54	-0.89	0.96	-1.47	-0.95		612.2	1.41	-3.21	-2.8	2.11	4.92	2.72
612.5	0.14	-3.26	-0.27	-2.34	2.7	-5.22		612.5	2.92	1.94	0.12	-0.67	-2.72	0.11		612.5	2.71	-3.61	-0.52	1.06	5.21	0.76
612.9	0.1	-2.64	-0.39	-0.63	3.3	-5.16		612.9	2.72	2.25	0.25	-0.61	-2.04	1.62		612.9	2.12	-2.49	0.48	1.39	5.78	1.58
613.2	0.71	-3.98	-2.13	0.8	1.27	-4.79		613.2	1.49	1.65	2.12	-0.24	-0.29	-0.18		613.2	1	-1.46	1.62	-0.09	5.79	1.76
613.5	-0.47	-1.92	-2.68	0.8	1.16	-3.45		613.5	1.44	0.68	0.11	-0.04	-0.18	-1.23		613.5	0.84	-2.49	1.06	1.96	6.92	2
613.9	-0.29	-0.55	-2.56	2.09	2.13	-3.08		613.9	-0.51	-0.78	0.12	0.47	0.85	-2.18		613.9	0.71	-2.18	2.77	4.63	5.07	0.62
614.2	1.1	-0.64	-2.82	0.65	2.16	-1.88		614.2	0.01	-0.6	-0.17	-0.18	0.53	-1.23		614.2	-1.45	-2.06	2.34	4.39	3.49	-0.42
614.5	0.85	-0.69	-3.7	3.23	1.7	-0.37		614.5	1.49	-2.78	-0.74	-1.53	-0.29	0.68		614.5	-1.14	-0.89	3.48	2.34	1.93	-0.95
614.9	0.24	-1.21	-3.68	3.37	0.58	-0.16		614.9	0.15	-3.32	-0.46	-0.18	0.96	-0.38		614.9	-3.02	-1.92	3.06	2.68	1.78	0.29
615.2	1.85	-1.55	-2.7	2.8	-0.44	-0.22		615.2	-0.22	-3.49	-0.88	-1.1	1.85	-1.18		615.2	-3	-0.46	3.2	2.49	2.07	-0.95
615.5	1.24	-1.35	-2.68	2.51	-0.7	-0.02		615.5	-0.56	-2.32	-1.6	-1.18	0.39	-0.09		615.5	-2.31	-1.06	4.2	2.82	3.07	-0.28
615.9	2.71	-2.69	-2.56	2.94	-0.01	-1.08		615.9	-1.08	-2.49	0.26	-1.82	1.57	0.54		615.9	-4.29	-1.18	5.2	1.63	1.21	-0.24
616.2	1.53	-0.49	-2.11	4.08	-0.84	-0.02		616.2	0.72	-2.32	0.54	-2.04	1.39	-0.38		616.2	-4.16	-1.06	3.2	0.39	1.21	0.15
616.5	1.85	0.31	-1.7	4.66	-1.15	-0.51		616.5	-0.51	-1.78	0.98	-1.53	1.85	-1.03		616.5	-3.29	-1.61	3.48	-1.37	1.5	-0.09
616.9	2.1	0.22	-0.54	2.94	-1.84	0.12		616.9	-2.14	-1.17	2.11	-1.46	2.39	-1.81		616.9	-5.02	-0.92	1.91	-0.61	0.78	-0.42
617.2	1.85	0.45	1.44	1.52	-1.73	-1.08		617.2	-0.93	-1.35	0.83	-1.24	0.71	-0.46		617.2	-4.14	-1.18	0.77	0.34	1.21	-2.24
617.5	0.67	0.08	1.32	-0.63	-0.99	-0.02		617.5	-0.56	-2.17	0.68	-0.89	0.24	-0.23		617.5	-6.45	-3.92	-0.23	-0.18	0.64	-1
617.9	0.42	-0.41	2.58	0.52	-0.58	0.35		617.9	0.21	-3.63	0.26	-1.53	0.57	0.25		617.9	-7.71	-3.18	-0.23	0.63	-0.21	-2.24
618.2	0.81	-0.92	3.61	1.08	-1.27	0.26		618.2	0.44	-3.75	1.11	-0.89	0.53	-0.23		618.2	-7.31	-2.63	-0.52	0.96	0.35	-2
618.5	1	-1.83	3.44	0.52	-2.01	-1.08		618.5	-0.36	-2.63	0.98	1.04	-0.43	1.25		618.5	-6	-1.89	-1.09	2.2	0.21	-2.52
618.9	0.24	-2.06	2.46	-1.2	-1.7	-1.02		618.9	0.15	-1.89	1.25	1.25	-1.18	1.77		618.9	-5.16	-0.92	-1.23	2.11	0.07	-1.71
619.2	0.71	-1.69	2.01	-0.63	-2.15	-0.79		619.2	0.64	-2.2	0.26	1.33	0	0.82		619.2	-4.14	-1.32	-1.38	0.77	0.21	-1.24
619.5	0.24	-2.35	3.32	0.08	-2.7	0.41		619.5	0.01	-3.03	-0.32	1.82	1.53	0.91		619.5	-4.02	-0.06	-1.52	0.39	0.21	0
619.8	-0.15	-0.98	3.73	1.8	-3.15	-0.37		619.8	0.35	-2.2	0.69	2.47	1.14	0.97		619.8	-1.29	1.68	-1.38	0.2	0.36	-3.38
620.2	0.95	-0.64	3.46	0.51	-2.84	-0.88		620.2	0.58	-0.17	0.54	2.82	0.1	-0.38		620.2	-0.16	1.22	-0.8	-0.61	0.78	-3.85
620.5	1	2.02	3.58	0.94	-3.73	-1.22		620.5	1.64	1.08	-0.31	2.76	-0.43	-0.75		620.5	0.43	1.68	0.05	-2.51	1.64	-3.38
620.8	1.1	1.94	3.89	0.51	-4.13	-1.88		620.8	1.44	-0.03	-1.17	1.96	0.53	-1.09		620.8	-0.16	1.22	-0.37	-3.75	1.07	-3.71
621.2	2	1.45	3.44	1.66	-4.3	-1.79		621.2	1.49	-0.06	-3.45	2.18	0.42	-1.32		621.2	-0.71	1.11	0.34	-2.66	0.93	-1.67
621.5	2.67	1.22	3.61	1.94	-4.13	-2.74		621.5	1.86	0.97	-3.89	2.25	-1.47	-0.52		621.5	1.84	0.08	0.48	-3.47	0.49	-2.14
621.8	3.42	1.45	0.58	1.66	-3.58	-3.79		621.8	1.64	2.51	-3.88	2.47	-1.43	-1.6		621.8	0.71	0.11	1.77	-4.23	2.07	-1.52
622.2	4.1	2.94	0.61	1.37	-2.7	-4.45		622.2	1.29	0.11	-3.75	2.82	-0.76	-1.23		622.2	-0.16	-0.49	0.77	-4.61	0.78	-1.57
622.5	4	2.31	1.01	2.09	-3.73	-4.79		622.5	0.78	-1.2	-2.59	3.61	-0.58	-0.89		622.5	0.57	-0.18	-1.23	-5.09	-0.07	-0.95
622.8	4.95	2.36	-0.54	1.94	-1.99	-3.74		622.8	0.72	-1.6	-3.03	2.68	-0.61	0.34		622.8	1.12	-0.92	-2.09	-3.47	-0.65	-2.14
623.2	6.42	1.74	0.16	2.23	-0.44	-3.37		623.2	1.49	-0.78	-1.59	3.47	-1.43	-0.6		623.2	1.29	-1.61	-0.52	-4.66	-0.5	-2.52
623.5	6.1	1.94	-0.68	4.08	1.16	-1.16		623.5	3.29	0.11	1.54	3.68	-1.76	-0.38		623.5	1.69	-0.78	-1.09	-4.32	0.64	-4.71
623.8	5.71	3.74	-2.13	3.52	1.99	-1.65		623.8	3.21	0.8	2.55	4.04	-1.43	-0.46		623.8	-1.29	-0.75	-1.38	-2.94	0.79	-3.09
624.2	5.53	3.36	-0.39	5.94	2.73	-0.02		624.2	4.15	0.68	3.54	1.96	-1.47	-0.95		624.2	-0.31	0.51	-1.94	-2.75	-0.93	-3.28
624.5	4.57	1.59	-1.42	6.8	2.56	2.21		624.5	4.35	3.94	2.41	1.76	-0.86	-0.89		624.5	0.86	2.11	-0.95	-1.37	0.79	-0.24
624.8	5.24	3.65	-1.96	6.08	3.73	2.55		624.8	4.58	4.4	3.25	0.96	2.53	-1.95		624.8	0.12	1.22	1.06	-0.32	0.35	0.29
625.2	3.14	2.17	-0.56	6.52	1.56	0.63		625.2	3.92	2.22	2.83	1.9	4.14	-1.75		625.2	-0.71	1.54	1.2	-0.09	-0.79	0.19
625.5	2.81	3.22	-1.96	5.51	-0.56	2.55		625.5	2.44	3.25	1.25	0.11	6.96	-1.95		625.5	-2.31	2.08	0.63	2.96	1.07	2
625.8	2.42	2.74	-0.99	4.66	-1.3	-0.37		625.8	-0.65	1.8	0.55	-0.96	9	-2.03		625.8	-1.86	1.82	0.05	2.06	0.36	2.76
626.2	1.67	2.22	-1.68	4.51	-0.99	1.69		626.2	1.58	1.68	-1.03	-1.89	9.24	-3.38		626.2	-1.16	2.94	1.63	2.96	1.21	2.43
626.5	0.85	3.74	-2.42	2.23	-1.87	2.63		626.5	0.64	0.08	-1.88	-1.67	8	-1.46		626.5	-1.14	1.11	1.34	3.91	1.36	3.48
626.8	0.38	1.79	-2.25	2.37	-1.56	-0.16		626.8	-0.14	-0.17	-0.17	-3.32	7.67	-1.66		626.8	-2.88	1.22	2.2	4.96	0.49	4.15
627.1	-0.43	-0.41	-0.42	3.23	-2.73	-0.08		627.1	-0.08	-0.2	-1.88	-2.67	5.28	0.97		627.1	-4.71	2.54	0.48	3.49	2.21	3.76
627.5	0.1	-1.06	-0.96	0.8	-1.99	1.41		627.5	-0.71	0.4	-1.46	-3.46	3.96	-0.23		627.5	-3.59	1.94	0.63	4.25	2.64	5.15
627.8	-0.86	-2.55	-0.56	0.52	-1.15	-1.08		627.8	0.64	-0.49	0.69	-2.39	1	0.82		627.8	-3.14	2.11	1.2	4.77	1.64	4.76
628.1	0.24	-0.64	-0.96	0.51	-0.56	-0.31		628.1	0.44	-1.03	0.4	-1.75	1.1	0.77		628.1	-3.88	1.37	1.48	5.39	1.49	3.86
628.5	-1	-2.12	1.87	1.94	-0.73	-1.37		628.5	-3.08	-3.06	1.55	-2.82	0.71	1.4		628.5	-5.29	-0.04	2.05	4.63	1.93	3.33
628.8	-1.47	-3.49	3.89	2.22	-0.13	-3.02		628.8	-2.56	-2.75	0.97	-2.46	1.53	0.91		628.8	-5.31	0.51	3.06	2.39	2.21	2.29
629.1	-0.29	-2.26	5.73	0.94	-0.3	-0.37		629.1	-2.51	-3.06	-0.45	-2.39	0.42	0.68		629.1	-2.86	-0.32	3.48	1.2	3.07	1.33
629.5	-0.62	-2.35	5.18	0.8	1.44	-0.02		629.5	-2.85	-4.03	1.11	-2.46	0.24	-0.95		629.5	-2.45	-1.78	5.06	2.25	3.07	0.58
629.8	-1.29	-1.98	5.87	1.09	0.56	0.49		629.8	-2.93	-4.63	1.26	-1.1	-0.72	-1.89		629.8	-5.57	0.25	4.91	0.06	2.64	0.05
630.1	-1.47	-2.49	5.75	2.94	2.01	2.41		630.1	-2.71	-5.17	0.68	-1.04	-0.18	-1.52		630.1	-6.16	0.51	4.06	-2.61	1.78	-0.28
630.5	-1.58	-3.41	7.44	1.52	0.85	3.63		630.5	0.07	-5.49	0.83	-1.96	0.28	-0.03		630.5	-5.71	0.96	4.05	-1.51	1.64	-0.67
630.8	-0.76	-3.21	7.75	0.22	1.44	2.26		630.8	1.72	-4.75	0.25	-0.04	1.1	0.05		630.8	-4.45	2.37	2.63	-3.32	1.07	-0.71
631.1	-0.86	-2.26	7.3	0.52	0.85	2.35		631.1	0.49	-3.78	1.41	1.18	1.71	-0.75		631.1	-3	1.54	2.34	-1.66	1.36	-1.24
631.4	-0.76	-1.92	6.18	2.37	-1.27	1.55		631.4	0.86	-4.75	2.4	3.39	3.1	-1.66		631.4	-4.59	1.37	2.06	-1.04	0.64	-0.71
631.8	0.42	-1.55	4.58	1.37	-1.58	0.21		631.8	1.35	-2.35	1.41	3.76	2.85	-0.75		631.8	-4.57	3.25	0.2	-0.51	0.64	-0.24
632.1	1.1	-1.49	2.46	1.94	1.3	-0.31		632.1	1.86	-0.6	0.4	3.96	3.24	0.19		632.1	-1.73	1.08	0.91	0.96	1.07	-1.42
632.4	1.42	-0.69	1.87	0.09	0.27	-1.51		632.4	1.07	-0.2	-1.17	4.18	3.28	-0.75		632.4	-0.57	0.25	0.48	3.2	0.64	-0.67
632.8	1.1	-1.06	1.75	0.51	0.16	-4.31		632.8	-1.14	1.11	-1.6	3.96	1.96	-2.23		632.8	-1.59	-0.06	0.77	2.39	0.92	-1.28
633.1	0.85	-1.41	-1.42	1.8	-1.15	-3.22		633.1	-1.79	3.37	-0.88	4.04	1.71	-1.89		633.1	-0.86	-0.89	2.34	3.06	0.79	0.05
633.4	3.53	-1.49	-3.11	2.22	-1.27	-2.74		633.4	1.01	1.54	-0.75	1.68	1.1	-0.52		633.4	-1.31	-0.35	1.34	4.11	-0.65	-0.14
633.8	3.14	-1.83	-3.99	1.37	-1.01	-1.94		633.8	1.64	2.37	-1.88	2.18	-0.58	0.54		633.8	-0.57	-0.32	-0.09	3.34	-0.64	-0.52
634.1	1.81	-1.06	-3.54	1.94	-0.99	-1.02		634.1	2.01	1.25	-1.89	1.39	-1.76	0.05		634.1	1.12	-0.63	0.34	4.25	-2.22	-0.42
634.4	4.42	-1.55	-1.84	1.94	-3.01	-0.65		634.4	2.07	1.51	-1.31	2.04	-2.86	0.4		634.4	0.71	0.39	-1.66	4.49	-2.36	0.91
634.8	4.53	-0.64	-0.68	3.08	-1.13	0.26		634.8	3.72	1.54	0.54	0.82	-3.33	1.62		634.8	1.98	-0.35	0.48	2.68	-2.51	1.86
635.1	4.14	-0.41	-0.7	3.09	0.13	2.21		635.1	4.78	0.8	0.55	1.33	-3.86	1.82		635.1	2.14	0.39	0.34	1.77	-2.93	2.05
635.4	5.95	1.51	1.75	3.08	-0.13	3.69		635.4	5.15	-1.03	0.83	1.25	-3.18	2.05		635.4	1.98	1.08	-2.52	2.39	-1.36	1.72
635.7	5.28	0.74	2.3	3.66	1.27	3.92		635.7	4.21	-0.35	1.12	2.18	-3.72	1.82		635.7	0	1.82	-1.09	1.91	-0.5	1.76
636.1	5.95	0.65	2.18	4.51	3.44	3.69		636.1	3.58	-0.03	1.11	0.82	-3.18	1.48		636.1	-0.59	1.65	0.06	2.53	0.35	2.15
636.4	5.28	0.02	1.87	4.66	3.85	2.78		636.4	2.78	-0.63	1.26	-0.82	-1.43	0.25		636.4	-0.71	0.82	-0.09	0.2	1.36	2.05
636.7	3.38	-0.92	1.75	5.37	5.01	3.55		636.7	2.58	-1.03	2.54	-1.46	-0.18	-0.38		636.7	-0.16	-0.21	1.06	-0.32	1.07	2.58
637.1	1.71	-1.55	1.87	3.8	1.99	2.92		637.1	0.92	0.22	0.55	-1.1	0.57	0.54		637.1	-1	-0.61	-1.09	0.91	2.93	1.05
637.4	1.24	-1.64	2.32	3.65	2.58	2.12		637.4	-0.71	1.11	-0.6	0.39	1.96	-0.23		637.4	-1.73	-0.06	-1.23	1.25	3.49	3.72
637.7	-0.15	-3.55	0.87	1.8	4.99	0.21		637.7	-0.51	0.37	-0.45	-0.82	0.85	-0.18		637.7	-3	-0.46	0.34	1.91	1.93	3.05
638.1	-2.19	-2.92	-0.54	1.65	4.3	-0.59		638.1	-0.28	0.54	-1.32	-0.89	1.1	-1.23		638.1	-2.59	-1.21	-0.8	1.53	1.49	3.72
638.4	-2.72	-3.12	-0.56	0.8	2.42	0.78		638.4	-0.22	-0.35	-1.88	-0.67	1.57	-1.32		638.4	-2.14	-0.89	-1.66	0.34	0.93	3.62
638.7	-1.9	-1.35	0.32	0.22	1.73	0.98		638.7	0.86	-0.6	-1.32	0.11	1.53	0.34		638.7	-3.02	-0.21	-0.52	1.68	1.64	4
639	-2.15	-1.55	0.44	-1.06	1.42	-1.08		639	2.07	-0.49	-3.02	-1.39	1.57	0.68		639	-4	-0.04	-1.52	2.91	2.93	2.48
639.4	-1.47	-2.49	-0.11	1.65	3.87	-0.59		639.4	2.29	-2.03	-2.6	-0.75	0.53	-1.95		639.4	-4.16	1.22	-0.66	1.25	-0.36	3
639.7	0.57	-2.26	0.16	3.09	3.56	0.92		639.7	1.92	-3.49	-2.02	-3.67	0.42	-0.89		639.7	-2.14	0.25	-0.66	1.63	-0.64	0.76
640	-0.62	-1.49	1.18	4.8	0.87	1.12		640	2.15	-4.32	-5.17	-3.04	0.1	-1.09		640	0.55	-0.49	-1.52	1.96	-1.51	-0.42
640.4	0.14	-2.41	2.01	3.66	0.56	1.92		640.4	1.21	-5.49	-3.88	-2.96	-0.58	-0.75		640.4	0.86	-0.89	-0.66	1.77	-1.21	-0.81
640.7	0.67	-1.21	1.89	2.37	2.73	-0.31		640.7	0.15	-4.6	-3.6	-3.46	0.24	-1.81		640.7	-1.59	-1.21	1.63	1.96	-1.51	-1.85
641	0.14	-1.69	2.44	2.37	2.85	2.06		641	0.35	-4.35	-3.74	-2.39	0.85	-2.89		641	0	-1.32	1.05	3.06	-1.79	-2.09
641.3	-0.9	0.79	2.89	3.8	2.44	2.41		641.3	-2.28	-4.32	-3.32	-0.89	2.24	-4.81		641.3	0.41	-2.63	3.63	2.25	-1.22	-1.42
641.7	1.71	-0.26	2.01	1.94	1.56	3.35		641.7	-2.79	-2.63	-1.59	-1.82	2.42	-3.46		641.7	0.14	-1.75	4.2	3.77	1.21	-1.38
642	-0.47	1.22	2.04	0.8	1.3	2.98		642	-2.85	-1.46	-2.17	0.54	1.53	-2.52		642	-0.88	-0.92	4.77	2.96	1.78	0.15
642.3	0.85	1.74	2.16	0.8	2.27	3.92		642.3	-1.65	-0.92	-0.02	1.18	0.71	-4.03		642.3	-1	-1.04	5.05	3.06	2.64	1.19
642.7	2.38	3.65	2.89	1.37	1.73	4.41		642.7	-1.14	0.4	0.11	1.82	3.39	-4.66		642.7	0.55	-0.35	5.63	2.96	2.92	1.43
643	2.85	1.45	4.3	3.37	0.99	6.35		643	0.64	-0.2	0.55	2.18	3.71	-2.32		643	3.43	-0.46	2.91	3.91	2.5	1.48
643.3	4.81	1.65	4.75	3.51	0.73	6.69		643.3	-0.14	0.25	0.68	1.82	2.96	-0.38		643.3	1.69	0.08	2.34	3.11	2.78	2.72
643.7	7.42	0.45	4.73	2.09	1.42	8.63		643.7	0.35	0.8	2.26	1.61	2.14	0.54		643.7	2.86	1.96	1.91	2.63	1.79	3.19
644	5.81	3.36	6.18	2.08	2.73	8.26		644	2.29	-0.6	3.97	1.82	2.24	1.48		644	3.41	2.65	1.2	1.39	2.78	3.72
644.3	8.28	2.74	6.16	1.8	2.56	9.63		644.3	4.07	-0.35	6.12	2.61	3	1.54		644.3	4.86	3.39	0.2	1.49	3.79	4.62
644.6	9.81	3.36	6.61	1.37	3.01	13.98		644.6	4.01	0.83	8.54	3.82	4.96	5.91		644.6	4.27	5.22	1.48	2.82	5.07	5.43
645	11.57	2.88	7.3	4.09	5.42	16.06		645	5.35	2.22	9.69	4.33	4	9.11		645	2.71	6.54	1.48	3.63	6.79	7.48
645.3	10.95	5.65	7.61	4.37	6.58	18.41		645.3	5.72	5.25	10.68	5.11	3.53	11.48		645.3	3.55	8.08	2.48	5.53	10.64	9.29
645.6	12.28	7.02	7.01	5.09	8.99	20.78		645.6	7.64	5.8	12.98	7.61	3.71	12.25		645.6	5	8.39	4.34	5.34	13.21	9.62
646	12.38	10.08	7.61	7.65	11.58	24.12		646	9.86	6.25	14.83	8.11	5.39	15.62		646	6.55	9.37	5.34	6.25	13.78	12.15
646.3	14.71	11.31	9.3	11.52	15.42	28.78		646.3	11.21	7.22	16.83	9.33	8.28	18.68		646.3	7.43	9.25	4.77	7.49	14.64	15.91
646.6	14.24	13.65	9.04	13.22	17.44	33.84		646.6	12.29	7.97	17.97	9.96	8.24	22.19		646.6	9.55	10.37	6.34	8.11	15.64	18.29
646.9	13.57	14.59	9.16	14.8	20.13	34.49		646.9	12.64	10.22	17.55	9.9	9.42	23.82		646.9	12.43	10.96	6.91	8.34	17.79	21.62
647.3	12.24	16.65	9.32	13.65	19.58	38.12		647.3	12.01	12.25	19.54	10.54	9.96	25.77		647.3	15.69	11.65	7.48	7.96	19.78	25.15
647.6	15.28	17.45	9.87	14.8	21.7	41.92		647.6	12.07	10.37	21.83	11.61	12.71	28.11		647.6	16.57	13.68	9.2	6.77	20.64	29.91
647.9	14.67	18.79	10.89	18.08	23.58	45.12		647.9	12.72	12.11	23.54	10.25	14.96	31.62		647.9	18.98	14.37	9.34	8.96	20.07	34.29
648.3	15.71	19.31	11.73	18.66	24.7	48.35		648.3	13.78	12.65	22.98	13.47	15.42	33.82		648.3	17.86	14.96	9.2	10.34	22.07	37.76
648.6	16.67	19.79	12.75	19.08	25.01	52.98		648.6	12.72	14.97	20.54	12.54	14.96	35.19		648.6	18.55	16.22	11.48	11.11	25.21	41.15
648.9	19.28	19.45	14.73	20.37	27.56	56.92		648.9	12.35	16.94	22.83	13.33	18	37.54		648.9	18.29	16.68	13.48	13.2	26.93	45.62
649.2	19.67	19.51	15.89	19.22	31.44	59.98		649.2	12.86	17.4	26.54	15.82	19.53	39.48		649.2	17.12	17.37	14.06	13.25	27.64	49.58
649.6	20.71	19.31	17.01	21.09	34.7	63.35		649.6	14.64	17.37	27.98	16.61	20.71	42.25		649.6	16.29	17.82	16.62	13.49	28.64	51.91
649.9	20.24	21.65	20.46	22.65	38.01	67.41		649.9	16.44	20.54	30.54	16.39	21.96	45.05		649.9	16.27	15.94	18.06	14.82	29.64	56.29
650.2	22	21.59	22.87	21.8	37.13	72.78		650.2	16.92	21.94	31.69	15.9	22	45.54		650.2	16.29	15.82	20.34	14.77	30.5	60.19
650.6	22.81	21.65	24.89	22.94	40.01	77.84		650.6	17.58	23.11	35.25	13.25	24.39	48.91		650.6	17.55	17.51	21.91	15.68	32.21	64.15
650.9	22	21.59	24.87	21.8	42.27	79.21		650.9	18.07	24.22	39.41	15.61	25.14	50.54		650.9	19.29	18.82	22.2	15.63	33.93	68.48
651.2	23.24	21.79	26.75	23.37	43.01	81.69		651.2	19.29	24.83	40.83	14.54	26.96	52.91		651.2	18.98	19.22	21.77	14.11	34.64	72.43
651.5	25.57	23.17	29.01	25.94	41.56	87.92		651.5	20.21	25.51	43.12	13.76	27.14	56.54		651.5	20.43	20.11	22.91	14.34	37.36	76.33
651.9	28.1	24.51	30.18	25.37	45.44	93.55		651.9	20.44	25.4	44.25	14.82	28.82	59.34		651.9	20.98	22.79	23.77	16.39	38.07	81.86
652.2	31	24.17	29.16	24.66	45.13	97.49		652.2	22.35	25.51	45.98	16.04	27.57	60.4		652.2	22.29	24.96	24.77	16.63	38.79	84.05
652.5	30.67	25.08	29.04	23.22	48.58	97.55		652.5	23.29	25.97	47.68	16.82	29.39	64.05		652.5	20.69	26.94	24.91	17.11	42.07	88.72
652.9	30.85	24.88	28.87	23.52	49.7	99.35		652.9	24.64	26.65	48.26	19.18	28.42	65.68		652.9	22.71	28.39	25.48	18.2	43.64	93.62
653.2	32.24	26.65	30.61	23.94	50.3	104.84		653.2	26.86	24.97	49.54	20.39	30.39	68.77		653.2	22.41	28.37	26.48	19.82	44.49	95.58
653.5	31.85	27.59	29.87	23.37	52.42	108.06		653.5	28.21	25.8	50.69	20.47	28.57	69.25		653.5	24	28.96	28.2	21.91	46.5	98.19
653.8	32.1	28.65	28.32	22.8	54.3	111.55		653.8	29.15	26.11	51.25	20.39	28.67	70.34		653.8	23.69	30.94	29.34	22.68	46.07	102.15
654.2	31	30.31	28.73	22.52	54.7	112.63		654.2	31.78	26.94	53.83	21.18	27.57	71.54		654.2	24.29	29.54	29.05	24.34	49.93	103.33
654.5	30.67	30.08	28.89	22.94	56.01	114.26		654.5	31.86	26.83	54.4	21.82	28.53	74.62		654.5	23.98	29.22	29.06	24.11	51.92	109.15
654.8	30.71	28.88	29.58	25.66	55.7	117.35		654.8	32.49	26.65	55.26	23.18	28.28	76.54		654.8	25.57	30.39	28.91	23.91	52.64	111.05
655.1	31.38	30.51	29.32	25.51	55.44	120.69		655.1	32.29	27.54	58.97	23.25	28.96	78.77		655.1	25.12	29.08	28.06	21.96	53.64	112.86
655.5	31.57	29.88	29.16	26.52	56.56	120.63		655.5	32.07	29.22	61.26	22.61	27.71	81.11		655.5	26.57	29.54	27.2	21.06	53.64	117.05
655.8	31.81	31.51	30.46	26.37	56.44	123.41		655.8	32.01	27.97	62.25	23.96	28.53	82.19		655.8	26.55	30.22	24.91	22.11	54.78	120.86
656.1	33.85	31.31	30.87	27.09	57.56	122.35		656.1	31.92	27.22	61.69	24.04	28.57	82.4		656.1	27.14	29.96	24.62	21.06	57.07	123.33
656.5	34.24	30.22	31.46	29.8	57.01	124.69		656.5	30.29	28.83	61.54	22.54	28.39	83.62		656.5	27.27	30.51	24.2	19.82	55.78	126.58
656.8	33.42	31.45	31.44	30.94	57.13	126.06		656.8	29.49	28.65	61.98	23.04	28	84.4		656.8	27.71	30.39	24.62	19.2	55.64	125.76
657.1	35.38	32.22	32.32	29.65	59.87	130.26		657.1	29.86	28.68	62.25	23.39	29.24	84.91		657.1	29.55	29.37	24.63	18.96	56.35	126.43
657.4	36.28	30.31	31.01	28.09	60.56	130.21		657.4	31.07	27.94	59.55	21.04	28.57	85.11		657.4	31	30.25	26.34	19.77	57.93	128.48
657.8	35.81	31.08	29.61	27.08	60.16	133.55		657.8	31.58	28.25	58.83	21.11	27.82	85.77		657.8	30.55	32.22	27.48	21.68	60.35	129.43
658.1	35.57	31.88	28.01	28.8	60.85	133.35		658.1	32.78	30.51	60.83	21.33	28.42	86.82		658.1	33	31.39	28.2	18.91	60.79	130.91
658.4	34.67	33.65	27.32	29.22	61.01	135.69		658.4	33.15	34.25	62.4	21.82	29.39	87.62		658.4	34.69	33.08	27.77	18.68	61.78	131.43
658.7	34	34.74	26.58	29.23	62.42	136.35		658.7	34.35	35.8	63.26	23.18	29.42	89.82		658.7	35.14	33.11	27.91	18.2	63.93	134.19
659.1	33.81	35.36	26.61	28.51	63.58	138.12		659.1	32.44	36.11	63.68	22.54	29.24	89.05		659.1	35.98	32.65	27.77	18.39	65.21	137.15
659.4	33.57	36.02	24.58	29.94	62.85	136.78		659.4	31.64	36.65	63.41	21.9	28.28	91.4		659.4	36.29	33.68	28.48	18.2	65.21	142.62
659.7	33.38	39.08	25.89	31.94	63.73	140.12		659.7	30.72	36.83	63.83	24.11	28.67	92.05		659.7	35.69	35.08	28.06	18.53	65.64	143.29
660.1	34.71	40.02	26.44	33.37	65.13	139.49		660.1	28.49	35.65	64.98	23.9	30.14	92.4		660.1	35.29	33.39	29.2	17.49	64.93	145.19
660.4	34.81	38.94	27.18	33.08	65.44	141.26		660.4	29.15	33.68	64.68	23.39	29.96	93.19		660.4	31.98	34.65	31.63	18.25	66.35	146.43
660.7	34.85	38.17	28.58	32.66	65.99	143.78		660.7	29.07	30.65	66.12	24.04	30	95.11		660.7	30.71	33.25	31.77	18.49	65.5	148.33
661	35.81	38.22	30.75	30.8	65.73	145.69		661	27.72	28.4	64.83	22.54	31.39	93.48		661	30.98	33.08	31.63	18.11	65.35	147
661.4	35.28	36.45	31.01	30.09	65.13	146.92		661.4	30.35	28.94	65.26	24.61	31.57	95.82		661.4	31.29	35.39	32.05	19.2	66.36	148.48
661.7	35.81	36.79	32.32	30.37	67.3	149.55		661.7	29.72	27.4	65.25	25.54	30.96	96.19		661.7	28.98	36.22	31.77	20.11	67.35	146.43
662	36.42	35.88	33.44	29.09	66.85	150.49		662	28.07	27.37	67.26	26.33	30.57	95.68		662	27.29	35.39	31.91	18.2	68.64	149.62
662.3	36.24	35.36	34.32	27.8	66.3	152.41		662.3	30.01	28.25	65.97	27.25	30.39	97.19		662.3	28.12	36.37	32.91	16.11	69.07	149.86
662.7	35.57	35.74	34.44	25.8	67.27	152.63		662.7	28.21	28.08	66.26	27.33	29	97.54		662.7	28.57	36.82	32.2	15.63	68.5	151.05
663	35.1	35.65	34.32	26.94	68.3	153.84		663	28.72	28.83	65.97	26.11	29.39	96.77		663	28.55	37.37	33.91	15.25	68.78	151.86
663.3	33.85	34.59	33.16	29.09	68.85	155.63		663.3	29.35	29.94	68.26	27.61	31	97.68		663.3	28.86	36.82	35.48	16.2	68.93	154.48
663.7	34.81	36.36	33.18	28.65	69.3	156.55		663.7	28.72	29.68	69.54	24.68	30.67	97.48		663.7	27.55	35.65	33.63	15.53	69.21	156.29
664	32.57	37.02	32.3	28.94	67.85	158.78		664	28.49	31.08	70.83	25.04	31.57	97.97		664	28.71	35.11	34.77	14.63	69.5	158.48
664.3	31.53	35.51	32.18	29.51	67.01	159.84		664.3	29.58	31.83	70.97	24.96	32.96	101.34		664.3	30.41	35.08	35.06	16.11	68.07	157.43
664.6	31.42	36.02	32.87	29.37	66.99	160.92		664.6	28.49	32.65	70.41	26.04	33	100.82		664.6	30.14	34.25	34.34	18.34	65.21	160.19
665	31.1	36.65	33.32	30.37	66.73	162.12		665	29.44	32.97	70.97	26.96	34.82	101.91		665	30.27	33.79	33.2	20.39	66.21	159.86
665.3	31.71	38.17	33.44	29.94	66.27	163.49		665.3	29.35	32.51	70.69	29.33	34.28	104.25		665.3	31.71	33.25	32.34	20.2	67.5	159.48
665.6	33.24	39.36	32.32	28.94	65.16	162.69		665.6	29.29	33.25	70.83	28.96	33.53	104.48		665.6	31.84	34.79	31.48	19.39	67.78	160.43
665.9	34	37.88	31.58	30.8	64.13	163.92		665.9	29.35	33.37	70.26	30.33	35.42	104.97		665.9	33.86	36.25	32.2	18.91	67.93	157.91
666.3	35.38	37.51	33.18	29.51	66.01	164.98		666.3	30.86	32.4	70.25	30.54	35.53	105.34		666.3	34.41	36.51	33.06	19.11	68.64	157.72
666.6	36.14	39.74	33.01	30.94	68.85	164.78		666.6	32.35	31.65	70.83	30.33	36	105.68		666.6	34	38.68	34.05	19.34	70.64	158.33
666.9	36.53	40.22	32.18	32.08	69.44	165.98		666.9	33.15	30.83	72.83	28.82	36.67	105.62		666.9	35.12	39.94	33.34	18.68	74.35	156.72
667.2	36.71	38.88	31.01	33.23	68.56	165.35		667.2	32.35	31.51	72.69	28.18	36.14	106.4		667.2	35.86	40.54	33.48	18.63	73.36	155.76
667.6	35.38	38.08	31.18	32.94	70.3	165.41		667.6	32.15	31.25	72.83	26.68	36.67	104.34		667.6	34.27	40.79	32.06	19.68	74.21	157.58
667.9	34.57	37.74	32.16	32.23	71.85	166.06		667.9	32.78	29.94	71.69	28.04	36.57	105.4		667.9	33.29	41.54	30.48	20.91	73.5	155.62
668.2	34.24	38.36	32.75	32.08	74.87	164.55		668.2	32.29	30.97	72.54	26.54	36.24	104.91		668.2	33.69	40.37	31.63	21.82	72.78	156
668.5	34.28	38.45	31.58	31.23	74.27	162.92		668.5	30.92	32.22	73.55	27.47	37.14	103.97		668.5	33.71	41.82	30.05	22.34	72.93	156.05
668.9	34.24	35.94	31.18	30.08	72.44	162.69		668.9	31.01	32.83	73.83	27.39	35.39	102.19		668.9	33.27	40.22	27.06	21.25	71.07	155.43
669.2	33.42	35.59	32.58	30.94	73.56	159.63		669.2	32.07	34.37	74.69	27.47	35.42	102.54		669.2	30.71	38.25	27.2	20.2	68.93	154.76
669.5	33.24	36.79	32.04	30.65	74.44	161.69		669.5	33.01	35.25	75.25	28.11	35.1	101.05		669.5	30.55	37.65	28.63	19.96	70.64	156
669.8	34.85	37.02	31.58	29.94	73.7	160.35		669.8	33.78	34.8	75.98	27.47	35.42	101.54		669.8	31	35.96	29.34	19.2	69.64	152.91
670.2	34.95	36.94	31.61	32.37	73.3	158.41		670.2	32.44	36.11	75.83	26.68	35.1	101.05		670.2	31.98	35.37	30.77	17.39	71.35	155.15
670.5	33.71	37.17	30.58	32.37	70.42	159.63		670.5	32.64	34.08	74.98	27.18	33.57	99.97		670.5	31.43	36.68	29.77	16.77	71.93	154.91
670.8	32.38	37.94	31.04	32.65	70.87	158.84		670.8	32.15	34.25	74.97	26.39	31.1	97.91		670.8	30.41	35.37	30.34	17.53	72.21	155
671.2	31.42	40.02	30.58	31.66	73.27	157.78		671.2	32.64	33.94	75.69	26.47	33.85	97.82		671.2	31	34.82	31.91	18.2	74.93	155.62
671.5	29.67	40.36	30.32	31.65	72.44	158.12		671.5	32.01	31.25	73.54	26.82	33.53	97.91		671.5	33.12	37.51	32.34	18.82	77.21	155.72
671.8	28.57	40.74	31.87	33.09	72.13	156.78		671.8	32.78	29.65	72.12	26.61	34.57	98.68		671.8	33.71	37.68	31.48	18.49	77.21	154.48
672.1	27.38	40.08	31.61	34.08	72.87	155.55		672.1	30.72	31.68	71.54	27.39	32.67	97.77		672.1	32.98	37.37	30.77	21.96	77.49	154.29
672.5	27.85	39.45	31.44	31.23	71.13	155.92		672.5	31.92	29.37	71.98	27.04	33.28	97.11		672.5	32.86	36.68	30.05	21.77	76.21	152.76
672.8	28.81	39.36	33.32	30.08	72.58	154.26		672.8	31.72	29.83	71.54	26.54	32.82	96.91		672.8	31.84	36.08	30.48	22.68	76.64	152.43
673.1	30	39.59	31.58	31.09	71.7	153.06		673.1	31.64	29.08	71.26	24.9	34.14	97.82		673.1	31.86	36.25	30.62	20.77	76.5	150.62
673.4	29.53	40.22	32.61	31.65	70.16	152.84		673.4	30.29	29.83	69.11	24.39	31.96	97.77		673.4	31.69	36.94	29.48	20.68	74.35	147
673.8	32	39.02	32.01	30.8	67.85	151.63		673.8	29.49	29.8	69.98	24.76	31	96.4		673.8	31.14	34.54	29.48	21.2	73.07	145.76
674.1	34.24	37.51	32.89	27.65	67.87	151.55		674.1	26.58	28.83	70.83	24.54	29.82	94.48		674.1	29.98	34.22	29.63	21.53	72.92	145.29
674.4	34.42	36.59	34.01	28.09	64.99	149.63		674.4	26.78	28.51	72.41	24.61	29.71	93.68		674.4	30.43	34.68	31.2	19.91	73.36	145.33
674.7	34.1	37.94	34.32	28.51	67.01	148.84		674.7	26.01	29.4	73.54	25.39	28.24	92.91		674.7	30.41	34.65	33.48	20.25	72.78	143.58
675.1	33.28	38.02	34.73	29.37	65.42	146.49		675.1	26.78	29.94	74.41	26.04	30.42	92.82		675.1	31.14	34.54	34.48	19.34	71.21	141.33
675.4	32.38	35.22	36.46	29.51	63.87	144.84		675.4	26.15	30.25	73.4	27.68	28.96	92.34		675.4	30.55	32.37	34.91	20.68	69.78	138.15
675.7	33.28	33.31	36.3	29.23	61.56	141.92		675.7	25.21	30.08	73.98	28.04	29.28	90.4		675.7	29.86	33.11	34.48	22.77	69.5	138.9
676	32.81	33.51	35.32	28.8	62.3	141.69		676	24.86	31.83	72.83	27.82	29.24	90.05		676	29.55	33.37	34.48	23.96	70.35	137
676.4	31.28	33.45	34.44	28.8	61.56	138.21		676.4	25.92	34.08	72.26	28.61	29.28	91.68		676.4	30.14	33.96	34.77	22.91	69.21	134.19
676.7	31.95	32.94	35.32	28.94	61.58	137.98		676.7	24.29	34.4	69.54	27.54	30.24	90.05		676.7	29.69	36.37	33.77	21.25	67.49	133.29
677	32.14	31.88	34.58	29.37	60.42	137.49		677	23.64	33.94	68.26	26.76	30.57	89.11		677	29.71	36.39	32.48	22.34	66.93	131.76
677.3	31.81	31.79	33.32	28.37	60.58	136.26		677.3	23.01	35.68	67.25	26.82	29.1	88.19		677.3	28.69	36.51	32.77	21.25	66.35	131
677.7	32.71	32.59	31.87	26.09	59.85	136.49		677.7	25.35	35.37	66.55	25.18	30.14	87.82		677.7	31	37.68	31.77	19.63	65.5	132.62
678	32.24	33.51	31.75	27.37	60.58	135.69		678	27.15	34.83	64.83	26.96	30.39	87.91		678	31.41	36.94	32.77	16.68	65.07	130.29
678.3	32.28	34.45	32.44	27.8	60.42	133.63		678.3	27.92	34.65	65.26	27.18	30.14	86.68		678.3	31.57	38.11	32.2	15.91	64.21	127.76
678.6	33.67	34.65	30.75	29.51	60.16	132.98		678.6	28.29	34.83	64.54	26.11	29.67	84.77		678.6	32.69	36.94	32.48	16.82	64.35	128
679	34.85	35.88	28.73	28.66	59.27	131.78		679	28.64	33.22	65.41	28.18	28.71	85.4		679	33	35.54	33.34	17.91	64.79	126.33
679.3	33.95	36.94	28.89	28.08	58.73	128.84		679.3	29.86	33.4	64.11	27.54	27.39	85.48		679.3	32.27	36.94	32.63	17.68	65.07	125.72
679.6	34.28	34.88	27.73	28.52	57.85	126.92		679.6	29.21	30.94	63.26	26.76	28	83.82		679.6	32.86	37.68	30.05	19.2	65.36	123.91
679.9	32.81	36.22	26.75	30.08	57.73	124.84		679.9	28.58	31.25	62.25	29.39	27.1	81.77		679.9	30.12	37.37	30.2	20.53	66.78	120
680.2	32.42	37.02	25.87	28.94	58.42	124.35		680.2	27.49	32.94	63.26	26.76	26.85	82.11		680.2	31	39.54	30.77	20.06	65.64	118.62
680.6	31.53	35.22	25.04	26.94	59.16	123.84		680.6	28.72	32.25	61.54	26.54	27.53	82.05		680.6	29.84	37.22	30.34	18.25	64.49	119.15
680.9	31.71	35.59	24.73	26.23	58.7	123.78		680.9	28.35	30.94	61.26	28.04	28	81.25		680.9	27.71	37.96	28.05	16.91	65.07	115.91
681.2	30.81	36.65	26.04	26.8	57.87	121.26		681.2	30.29	32.25	59.83	27.96	30.1	82.19		681.2	26.55	38.79	26.77	16.53	64.78	113.58
681.5	30.71	34.74	26.01	26.23	59.42	121.21		681.5	29.49	31.22	59.69	28.04	31.57	80.82		681.5	26.29	36.54	27.2	17.2	65.64	112.05
681.9	30.81	37.51	26.61	27.51	60.16	123.12		681.9	31.29	32.97	58.54	28.25	30.24	80.62		681.9	25.12	35.08	28.77	17.68	64.07	110.58
682.2	31.28	36.88	27.16	29.23	61.13	121.06		682.2	32.07	34.22	59.55	25.9	30.57	81.11		682.2	28	35.11	28.2	19.06	62.93	107.76
682.5	31.38	34.65	27.18	30.37	61.16	119.69		682.5	30.29	31.83	59.4	25.68	29.82	77.05		682.5	27.55	31.22	28.06	20.53	61.49	106
682.8	31.28	35.59	27.58	33.23	58.99	118.92		682.8	28.49	31.94	60.12	24.61	28.57	74.11		682.8	28.14	32.25	27.48	22.2	62.07	103.48
683.2	31.53	32.65	27.89	32.22	59.44	116.69		683.2	28.01	31.11	58.83	24.11	27.67	71.19		683.2	29.27	31.08	29.34	20.96	58.64	103
683.5	31	29.88	28.16	29.94	60.56	117.78		683.5	28.78	32.37	57.69	24.04	25.14	68.68		683.5	31.14	30.82	29.62	20.49	57.64	101.33
683.8	31.95	29.36	28.75	29.8	58.01	116.55		683.8	27.58	33.68	58.11	23.39	24.67	67.48		683.8	31.12	31.65	31.77	19.96	54.21	98.58
684.1	32	27.74	27.44	27.66	57.27	112.92		684.1	25.92	32.65	58.12	23.9	25.57	66.97		684.1	32	31.54	30.77	19.91	54.07	97.91
684.5	32.38	26.65	28.32	25.8	55.01	112.98		684.5	24.44	31.11	57.11	24.96	26.24	66.19		684.5	29.55	30.94	30.91	18.25	55.21	99.43
684.8	31.85	28.02	27.87	25.37	52.27	112.49		684.8	25.64	32.37	54.83	25.18	25.85	65.25		684.8	27.71	31.39	30.62	17.2	56.5	99.33
685.1	33.1	27.22	28.04	24.08	53.73	110.84		685.1	26.44	32.4	53.83	25.68	27.24	65.34		685.1	25.98	31.08	30.63	15.96	55.07	98.29
685.4	32	29.17	29.01	25.52	52.27	108.49		685.4	26.78	33.65	52.98	24.47	28.71	67.68		685.4	23.86	32.11	30.48	17.49	56.36	96.62
685.8	30.67	30.65	30.46	27.8	51.73	106.12		685.8	24.72	29.68	52.83	23.39	30.67	67.62		685.8	21.98	31.22	29.2	18.96	55.64	95.29
686.1	31.42	31.59	30.44	29.66	50.56	103.78		686.1	26.07	27.94	51.55	25.04	31.28	66.11		686.1	23.14	30.82	27.2	18.63	55.79	94.33
686.4	32.1	32.65	32.75	29.8	50.01	102.55		686.4	26.72	27.25	50.68	25.54	31.82	64.34		686.4	22.41	31.37	27.34	19.11	55.49	90.29
686.7	32.14	34.17	33.44	30.52	50.42	101.21		686.7	26.64	28.37	50.55	24.61	31.57	64.4		686.7	24.43	32.68	27.05	20.77	52.21	89.62
687	33.38	34.08	34.75	30.08	52.01	98.98		687	27.72	27.97	50.54	24.82	32.24	65.48		687	26.69	32.51	27.63	22.39	51.92	87.29
687.4	28.28	55.59	34.3	32.8	43.27	83.92		687.4	24.07	19.37	47.55	26.18	28.57	60.68		687.4	30.14	30.39	31.2	16.2	44.36	84.9
687.7	32.38	96.79	37.46	32.65	85.73	86.84		687.7	29.44	20.4	54.97	31.25	31.1	64.19		687.7	36.55	35.08	33.63	16.39	20.64	90.58
688	34	97.31	35.58	31.09	86.27	86.63		688	30.49	22.08	55.26	30.9	29.28	62.82		688	37.57	34.54	34.48	14.2	19.79	89.62
688.3	33.1	97.51	35.18	29.22	87.01	86.84		688.3	30.15	23.4	55.25	29.96	28.53	62.77		688.3	36.84	34.79	35.34	13.25	19.49	89.29
688.7	31.71	97.88	34.01	27.94	86.56	85.35		688.7	29.49	23.37	55.98	28.76	27.14	62.11		688.7	36.29	33.96	34.48	11.91	18.93	90.62
689	31.81	95.51	33.61	28.37	87.3	83.55		689	30.58	22.54	53.68	29.82	25.39	61.34		689	35.12	33.08	32.91	9.68	19.07	87.86
689.3	31.71	95.74	32.87	26.23	83.99	81.35		689.3	29.78	22.22	54.12	30.18	24.42	59.97		689.3	33.71	32.11	31.48	9.77	17.07	86.76
689.6	36.24	73.94	31.75	23.51	91.44	95.12		689.6	34.29	31.11	56.25	30.39	26.67	64.77		689.6	33.84	35.65	28.2	15.82	25.92	87.58
690	32.71	32.17	30.01	22.23	47.42	90.92		690	28.78	30.94	47.69	25.47	22.85	58.25		690	29.29	29.25	24.05	16.2	47.79	78.33
690.3	32.67	32.36	28.61	22.65	45.3	88.55		690.3	28.29	31.68	47.11	24.68	24.53	58.34		690.3	29.69	28.94	25.2	16.96	48.49	77.43
690.6	33.71	31.88	28.44	23.37	43.56	87.63		690.6	28.64	32.94	45.83	24.76	23.57	57.68		690.6	29.43	29.11	22.48	16.34	45.93	77.19
690.9	34.24	31.36	28.75	24.94	43.44	88.84		690.9	27.86	33.25	43.83	25.54	23.96	57.62		690.9	31.27	29.08	23.06	16.53	46.78	76.86
691.3	35.14	31.59	28.3	22.37	41.7	88.49		691.3	27.49	32.08	44.83	24.33	25.14	55.97		691.3	30	28.54	23.77	15.91	46.36	76.91
691.6	35.1	30.79	28.61	24.8	43.16	90.41		691.6	27.58	30.83	47.11	25.25	26.53	56.77		691.6	30.41	30.65	23.06	14.96	46.78	77.43
691.9	36.28	31.59	28.01	23.66	42.56	87.92		691.9	26.07	29.22	47.12	24.18	26.57	54.4		691.9	27.86	29.82	22.77	16.06	46.21	75.33
692.2	34.81	32.94	26.89	25.8	44.16	85.41		692.2	27.44	28.25	47.11	23.68	27.1	53.19		692.2	26.41	31.08	23.77	14.96	45.21	75.86
692.5	35.71	30.45	27.73	25.09	44.7	83.78		692.5	27.64	27.8	46.69	24.33	24.71	51.97		692.5	27	31.39	22.91	13.91	43.5	75.33
692.9	34.24	31.94	27.46	26.8	45.44	81.98		692.9	26.58	26.25	47.4	24.11	23.96	52.48		692.9	26.98	30.08	21.91	15.82	44.92	73.15
693.2	34.57	31.02	24.58	26.37	45.13	80.35		693.2	26.78	25.37	48.12	23.47	24.42	52.97		693.2	25.71	29.25	21.48	18.34	44.36	69.48
693.5	35.1	34.22	22.75	27.8	46.58	81.41		693.5	27.29	27.4	45.11	22.11	22.67	49.19		693.5	33.84	29.37	21.2	17.68	46.21	70.43
693.8	35.28	34.74	22.73	29.23	46.7	77.35		693.8	28.49	27.8	40.26	20.9	22.42	48.25		693.8	32.29	28.11	23.05	18.06	46.21	69.33
694.2	34.1	33.36	24.75	30.8	46.3	75.98		694.2	28.72	28.25	40.11	20.25	21.96	48.62		694.2	31.84	26.65	23.06	17.68	44.92	69.43
694.5	34.42	32.31	23.3	28.66	45.13	75.78		694.5	28.21	28.37	39.83	20.18	21.57	47.97		694.5	31	25.25	23.91	17.63	44.07	69.33
694.8	32.1	32.65	22.46	29.65	43.44	77.41		694.8	27.44	27.25	38.25	20.96	22.96	46.19		694.8	29.69	25.08	23.06	18.53	44.49	67.86
695.1	32.14	30.31	21.73	27.52	44.99	77.78		695.1	27.49	25.8	35.98	21.04	23.85	45.4		695.1	28.71	25.82	24.62	17.2	43.79	68.48
695.4	32.38	30.79	24.89	28.22	44.44	75.84		695.4	30.01	27.11	36.97	21.39	22.53	43.77		695.4	27.84	26.94	25.63	14.82	43.07	70.43
695.8	31.42	27.59	26.58	31.23	42.99	73.63		695.8	29.64	24.65	40.26	22.9	23.57	49.68		695.8	20.86	26.96	26.62	18.77	40.36	64.33
696.1	29.53	26.65	26.61	30.22	43.73	74.84		696.1	27.01	25.54	40.25	22.82	21.82	49.48		696.1	19.41	27.51	25.34	19.53	38.92	63
696.4	27	25.31	25.44	28.8	44.99	75.63		696.4	26.49	25.37	38.55	23.33	22.85	48.68		696.4	19.14	29.68	24.77	17.77	36.64	62.05
696.7	26.95	23.94	26.04	29.08	44.3	76.26		696.7	27.15	25.4	38.4	23.11	23.96	48.34		696.7	20.84	30.08	23.77	17.82	36.78	59.29
697.1	26	23.59	24.73	29.94	44.99	73.92		697.1	28.35	26.37	37.98	21.9	24	49.54		697.1	20.43	28.39	25.05	15.2	35.93	60.05
697.4	25.95	23.36	26.89	31.8	44.58	71.26		697.4	27.29	28.54	37.97	21.54	25.67	49.48		697.4	19.84	28.22	24.48	15.25	36.92	59.43
697.7	24.85	21.45	27.16	30.94	44.56	71.35		697.7	25.92	27.51	36.55	21.04	26.42	49.25		697.7	20.29	27.96	23.77	16.34	37.36	57.33
698	23.81	21.08	28.46	28.94	44.3	69.69		698	25.01	28.4	34.97	21.11	25.53	45.19		698	19.41	28.37	24.34	13.53	36.92	59.15
698.3	26.57	19.31	30.01	29.52	42.99	69.78		698.3	26.92	28.8	35.69	22.33	26.28	45.25		698.3	24.14	26.39	24.48	11.91	35.93	59.33
698.7	28.95	20.79	30.46	28.65	40.16	70.41		698.7	26.44	29.83	37.4	23.11	26.53	43.48		698.7	21.69	24.94	24.77	16.82	36.07	57.86
699	28.57	20.74	30.16	28.94	41.27	68.49		699	27.07	29.51	37.26	23.76	25.14	43.4		699	21.57	24.96	25.62	18.06	35.79	58.62
699.3	30.53	19.65	32.46	28.94	41.73	67.26		699.3	27.58	29.97	39.54	24.25	24.82	43.48		699.3	22.27	26.79	25.77	21.53	36.49	57.15
699.6	30.42	21.02	32.58	27.66	40.42	67.78		699.6	28.78	28.94	40.83	23.9	23.14	41.82		699.6	24.57	26.68	26.91	22.49	35.64	56.48
700	29.95	22.08	32.46	27.65	39.58	66.69		700	27.44	28.68	39.4	23.54	22.53	42.05		700	24.84	26.22	26.48	21.25	35.78	57.86
700.3	30.71	23.74	31.87	25.66	38.56	67.06		700.3	27.49	28.22	39.26	24.47	24.71	42.25		700.3	25.43	25.25	25.48	21.49	36.36	58.19
700.6	30.53	24.94	31.18	23.65	38.3	64.69		700.6	26.29	26.54	37.54	24.25	23.67	41.05		700.6	21.98	25.51	24.34	21.96	38.35	57
700.9	30	23.88	30.73	23.23	37.85	63.49		700.9	25.07	26.94	36.12	24.04	22.42	42.25		700.9	25	24.39	23.77	19.34	38.5	56.33
701.2	31.38	24.79	31.32	24.65	37.3	64.84		701.2	22.58	26.68	35.83	23.68	22.67	42.77		701.2	24.69	23.65	21.91	19.11	38.49	56
701.6	31.71	26.88	31.44	23.94	37.13	66.78		701.6	21.07	26.22	34.83	24.61	22	42.54		701.6	25.43	22.82	19.77	17.34	36.64	54.33
701.9	31.95	26.94	29.46	23.65	37.58	65.41		701.9	21.29	26.68	33.97	25.68	23.53	42.77		701.9	24.41	21.65	18.63	16.39	37.07	53.15
702.2	32.42	27.31	28.3	23.52	36.7	65.92		702.2	22.64	25.94	33.83	26.33	23.71	42.68		702.2	24.43	21.54	17.34	17.63	36.07	51.62
702.5	31.24	26.79	27.32	23.65	37.16	64.12		702.5	23.01	25.83	32.83	26.54	24.24	42.05		702.5	23.12	20.79	15.91	18.96	35.07	51.86
702.8	30.28	26.88	26.3	24.09	36.85	64.35		702.8	22.92	26.08	32.83	25.47	26	43.11		702.8	24	20.39	16.77	19.49	34.36	50.05
703.2	30.38	28.36	26.61	25.65	38.16	62.41		703.2	24.15	25.4	33.54	24.96	26.39	43.05		703.2	24.41	20.51	18.2	18.53	34.21	49.86
703.5	30.42	28.31	26.3	23.66	37.99	60.63		703.5	24.35	25.22	32.83	25.61	27.71	42.97		703.5	24.43	20.96	19.48	18.06	34.21	49.91
703.8	28.24	28.65	24.18	23.94	37.58	58.84		703.8	23.29	24.68	31.83	23.68	27.24	43.34		703.8	21.41	21.51	19.77	20.39	34.78	52.58
704.1	27.14	27.88	24.87	24.66	36.13	60.35		704.1	23.49	23.65	31.83	22.18	25.57	42.82		704.1	20.29	22.39	19.34	21.06	34.21	50.48
704.4	25.1	26.94	25.89	24.8	37.3	59.55		704.4	22.29	24.25	32.4	23.25	24.67	41.34		704.4	18.98	20.65	20.2	20.25	32.49	50.43
704.8	24.42	26.59	25.58	26.23	36.42	59.63		704.8	21.78	23.37	32.69	21.9	24.28	41.54		704.8	20	21.39	21.62	18.06	32.36	48.62
705.1	23.1	27.22	24.61	25.51	36.73	58.84		705.1	21.44	23.54	33.83	21.82	24.39	39.19		705.1	18.84	21.22	21.06	15.25	31.78	49.72
705.4	22.57	26.31	24.73	25.09	36.85	59.06		705.4	21.92	22.94	32.12	22.76	24.42	38.68		705.4	17.57	20.82	21.05	16.34	30.93	49.62
705.7	20.53	26.08	25.46	25.37	35.01	58.84		705.7	22.86	21.97	32.68	21.25	23.1	37.91		705.7	15.84	19.08	20.48	16.53	30.78	48.43
706.1	21.42	26.02	28.16	24.8	32.7	58.21		706.1	24.07	22.37	32.83	22.61	24.28	36.25		706.1	16.29	19.11	21.34	14.49	29.79	46.05
706.4	21.81	25.65	26.32	24.37	32.87	56.69		706.4	24.44	22.97	32.11	22.68	24.53	34.62		706.4	16.12	18.22	21.91	15.68	29.35	48
706.7	23.57	26.74	24.16	22.94	32.99	56.92		706.7	25.07	23.22	32.55	21.47	25.42	36.25		706.7	18.29	19.11	22.05	15.63	28.5	46.19
707	24.53	25.79	22.89	23.65	33.87	54.55		707	24.29	23.97	31.83	20.54	24.1	34.48		707	16.27	18.51	21.63	16.11	27.35	47.58
707.3	23.57	25.59	23.58	23.8	34.27	54.49		707.3	24.35	24.65	31.26	22.76	23.28	33.82		707.3	16.43	19.39	23.62	17.2	27.36	46.33
707.7	22.81	26.08	22.89	24.65	33.58	52.55		707.7	24.29	24.11	31.68	20.11	23.39	33.34		707.7	16.27	19.94	23.77	17.11	26.49	47
708	25.42	27.17	23.01	25.09	35.99	53.06		708	23.64	23.65	30.98	21.33	23.14	32.97		708	17.43	21.11	19.77	16.91	27.21	45.91
708.3	24.95	26.79	20.75	25.22	38.01	52.12		708.3	25.44	22.68	29.83	20.54	22.96	33.62		708.3	16.69	19.37	18.91	18.68	26.49	46.29
708.6	25	27.45	22.44	24.37	36.85	51.78		708.6	24.92	22.65	28.83	20.9	23	33.97		708.6	16.57	18.39	19.48	17.34	25.36	44.33
708.9	24.38	26.08	24.18	24.51	36.01	51.69		708.9	24.72	21.54	29.11	22.25	23.82	31.48		708.9	13.55	18.37	21.63	18.39	25.49	43.29
709.3	23.57	25.45	26.16	21.52	36.7	52.78		709.3	24.35	22.8	30.26	22.9	23	31.11		709.3	15.14	18.82	21.77	19.63	25.79	41.19
709.6	24.81	24.08	25.46	21.37	34.87	53.26		709.6	24.01	22.11	29.83	20.68	23.39	31.62		709.6	15.27	20.37	21.48	19.96	24.78	41.86
709.9	26.14	24.02	25.01	20.23	33.85	54.49		709.9	23.92	22.51	31.12	23.04	22.57	30.4		709.9	14.14	20.39	21.05	18.63	24.93	41.05
710.2	25.38	23.08	20.89	21.08	32.01	53.84		710.2	24.29	23.83	30.4	21.82	21.96	30.77		710.2	14.41	20.37	24.34	19.68	23.49	41.58
710.5	25.42	21.74	22.44	19.94	31.13	53.78		710.5	21.78	23.65	30.83	20.33	23	30.25		710.5	15	19.39	25.2	19.77	22.21	39.33
710.9	25.53	20.65	22.18	19.94	33.16	53.98		710.9	22.72	22.68	29.54	19.68	22.96	31.05		710.9	15.98	20.37	23.2	18.53	23.21	39.72
711.2	25.57	19.59	22.16	21.09	33.13	52.06		711.2	23.21	23.8	29.55	17.47	21.42	32.25		711.2	18	19.68	21.48	16.63	22.93	39.91
711.5	24.95	20.08	22.04	23.08	32.3	52.12		711.5	24.58	21.25	28.4	17.25	21.53	34.05		711.5	17.69	18.94	21.63	15.96	22.21	40.15
711.8	26.85	20.45	22.01	23.52	32.7	51.78		711.8	24.64	21.51	29.41	16.18	19.42	33.82		711.8	18.43	18.54	19.77	18.2	21.64	39.33
712.1	26.81	20.36	21.32	23.22	31.01	50.69		712.1	24.01	21.25	29.11	14.39	19.67	35.77		712.1	19.41	17.22	18.06	18.39	21.78	37.29
712.5	25	19.74	25.3	21.8	30.7	49.06		712.5	22.21	21.94	31.12	15.61	20	34.82		712.5	19.43	17.68	18.77	17.34	21.36	37.19
712.8	25.81	21.08	23.61	21.51	31.44	48.69		712.8	22.29	23.54	31.11	16.25	15.96	33.77		712.8	18.84	18.51	19.06	16.96	21.92	39.15
713.1	24.71	21.59	23.87	21.52	29.42	46.63		713.1	22.07	24.8	32.55	16.04	15.28	32.82		713.1	19.14	17.68	20.91	18.49	21.21	36.62
713.4	25.24	22.51	23.04	21.51	27.87	46.41		713.4	22.29	24.83	31.83	15.68	15.82	31.77		713.4	17.69	19.51	20.06	19.53	22.78	36.86
713.7	27.42	22.45	21.3	19.94	27.85	44.92		713.7	23.07	24.94	33.12	15.04	16.14	29.68		713.7	17.86	20.25	20.05	19.77	23.36	35.05
714.1	26.81	21.94	21.46	21.22	27.3	42.41		714.1	21.15	23.83	31.4	15.39	17.67	30.62		714.1	18.69	17.51	20.34	18.11	21.35	34
714.4	26.42	20.88	23.58	22.37	29.27	43.21		714.4	22.07	25.51	30.83	15.04	17.42	29.97		714.4	19.71	18.11	19.62	17.91	22.21	35.33
714.7	27.24	21.36	20.75	24.08	30.73	43.84		714.7	23.44	23.11	30.11	15.39	17.39	31.05		714.7	19.27	17.79	17.91	16.82	22.21	34.86
715	25.85	21.45	21.87	24.8	29.27	42.63		715	22.78	21.94	30.26	16.61	21.28	31.54		715	20.71	19.11	16.77	14.91	24.64	34.19
715.3	26.67	21.65	21.75	26.08	29.16	42.98		715.3	22.01	20.97	29.83	17.82	20.82	32.91		715.3	20.98	19.51	15.91	15.39	24.07	34.72
715.7	27.14	21.45	24.44	25.8	30.42	41.92		715.7	20.07	20.65	28.26	17.9	22	32.68		715.7	21.29	19.82	15.62	13.91	23.93	34.33
716	23.81	20.94	24.75	26.8	30.44	41.84		716	18.15	21.11	26.4	17.39	21.96	33.19		716	20.98	19.22	15.06	13.11	23.21	34.43
716.3	21.42	21.17	25.16	25.23	30.13	42.63		716.3	20.35	22.08	26.98	18.04	21.14	32.25		716.3	20.29	20.54	15.62	13.34	25.64	36.05
716.6	19.1	20.79	23.32	24.37	29.73	43.12		716.6	19.58	18.97	25.54	17.54	20.24	31.91		716.6	19.98	20.79	15.48	13.11	24.07	35.15
716.9	19.28	18.74	24.3	21.8	27.99	41.06		716.9	18.49	18.65	24.69	15.47	20.28	30.54		716.9	19	21.11	14.77	15.06	24.64	35.76
717.3	18.38	16.94	23.04	20.51	28.3	40.41		717.3	19.15	17.11	22.54	14.11	18.96	28.77		717.3	17.27	20.22	16.2	14.11	24.35	36.29
717.6	17.71	17.02	21.44	20.94	28.42	40.06		717.6	19.92	16.65	24.12	14.61	20	26.68		717.6	16.29	20.68	16.34	13.49	24.79	37.19
717.9	17.67	17.51	17.46	20.8	28.58	40.69		717.9	21.58	16.11	23.54	14.39	19.53	27.34		717.9	15.84	19.51	15.63	13.39	23.21	36.72
718.2	19.42	17.59	18.16	19.52	28.56	41.63		718.2	22.07	16.08	23.12	15.47	20	27.54		718.2	15.14	20.82	16.91	12.91	23.21	36.33
718.5	21.24	17.08	17.61	17.8	28.87	41.84		718.5	21.15	15.54	22.4	14.11	20.67	27.62		718.5	13.98	19.94	15.34	11.82	24.92	35.72
718.8	22.14	16.17	21.01	17.09	28.27	41.78		718.8	20.64	16.8	23.69	14.61	23.28	27.25		718.8	15.43	19.68	17.62	12.91	25.5	36.33
719.2	21.1	17.79	22.32	18.51	28.87	43.41		719.2	20.58	17.4	23.54	15.54	22.96	26.34		719.2	16.12	18.51	19.77	10.82	26.49	36.29
719.5	23	18.45	23.87	19.09	27.99	44.35		719.5	20.64	18.94	23.83	15.04	21.42	27.54		719.5	16.71	18.39	18.34	12.49	24.93	36.05
719.8	23.81	18.79	25.32	16.22	27.3	42.69		719.8	18.86	17.25	23.11	14.25	21.67	27.91		719.8	16.98	18.08	18.06	12.53	24.07	35.43
720.1	23	16.74	26.73	17.37	26.56	41.78		720.1	17.35	17.65	24.41	14.76	21.14	27.68		720.1	17.14	17.11	17.77	13.2	27.21	36.19
720.4	22.53	17.65	27.18	18.37	25.73	40.26		720.4	17.01	17.4	25.97	15.25	19.1	27.62		720.4	16.69	15.22	16.06	13.39	27.21	37.72
720.8	20.85	17.45	27.87	19.66	24.85	41.78		720.8	17.35	17.37	26.83	15.04	17.71	27.68		720.8	16.71	15.11	16.34	13.49	24.79	37.19
721.1	21.24	19.51	24.61	19.8	24.01	39.69		721.1	17.86	16.97	28.11	14.54	14.67	28.77		721.1	16.27	13.79	13.91	11.96	24.07	33.86
721.4	21	18.02	23.16	18.66	23.85	38.92		721.4	17.35	16.65	27.83	15.04	14	30.11		721.4	17.29	14.54	13.62	12.49	22.79	32.48
721.7	19.81	18.22	21.46	19.65	23.58	39.98		721.7	16.72	15.4	27.25	15.96	15.24	29.62		721.7	16.69	12.65	14.34	12.11	23.21	30.29
722	19.71	16.02	20.58	21.52	24.42	44.35		722	15.78	17.65	26.41	16.47	15.14	31.4		722	17.14	12.11	13.34	11.34	24.5	30.62
722.4	19.53	16.65	22.18	20.08	24.16	44.26		722.4	16.44	17.25	27.25	16.68	13.53	30.77		722.4	16.12	12.65	14.34	10.25	20.78	29.86
722.7	20.71	14.88	20.87	19.09	23.7	43.78		722.7	17.49	19.22	27.41	17.18	14.42	29.4		722.7	16.29	12.68	14.91	10.91	21.21	28.33
723	21.67	16.22	19.32	19.51	24.44	41.55		723	16.72	19.54	26.68	18.68	14.82	28.62		723	15.98	13.51	15.06	11.11	21.64	28.58
723.3	22	16.59	19.16	19.94	24.7	41.63		723.3	15.49	19.65	23.41	18.04	14.42	26.68		723.3	16	13.54	15.77	12.2	22.5	31.33
723.6	22.67	17.08	18.46	20.65	24.01	42.26		723.6	17.01	19.54	23.68	16.96	15.24	25.91		723.6	14.84	11.79	15.48	13.68	21.35	31.86
723.9	22.28	17.17	18.01	19.37	23.42	40.49		723.9	16.21	20.37	24.12	17.76	14	26.68		723.9	14.86	13.11	14.05	14.2	21.79	32.05
724.3	22.81	17.65	17.46	19.51	23.01	36.84		724.3	16.44	21.11	24.11	15.96	12.24	26.62		724.3	13.41	13.08	12.77	14.96	20.21	31.43
724.6	22.85	18.74	15.87	18.09	23.85	37.92		724.6	16.78	21.22	21.26	15.18	12	26.68		724.6	14.57	12.25	13.2	15.2	20.93	30.62
724.9	21.67	21.22	15.18	18.8	23.87	38.41		724.9	14.86	20.11	19.68	13.82	11.53	28.05		724.9	16.55	12.51	12.34	15.68	20.92	31
725.2	20.57	20.88	17.3	19.09	23.7	38.21		725.2	15.92	18.65	20.26	13.18	11.71	28.11		725.2	15.43	12.25	11.2	14.49	20.64	31.91
725.5	21.1	20.36	17.61	18.94	24.44	37.98		725.5	17.15	18.4	21.68	14.39	13.82	28.77		725.5	13.84	13.79	12.06	13.68	19.64	31.15
725.9	21.71	21.17	19.3	17.09	24.13	35.49		725.9	15.78	19.22	19.55	14.33	13.85	28.97		725.9	13.71	14.96	11.05	12.77	18.36	29.62
726.2	21.81	20.94	19.18	17.8	25.01	34.12		726.2	16.58	17.54	19.4	12.54	16.1	28.19		726.2	14.55	15.65	11.2	11.82	18.21	30.43
726.5	21.57	20.45	19.16	16.23	25.13	35.63		726.5	17.07	16.37	19.69	13.18	20	25.4		726.5	15.43	16.25	13.2	10.77	17.93	30.48
726.8	20.24	19.51	17.18	17.8	24.58	34.69		726.8	15.29	15.25	22.54	13.11	21.53	25.05		726.8	15.27	16.51	12.91	11.39	17.64	30.58
727.1	19.57	17.88	17.16	16.37	25.13	34.06		727.1	15.78	14.51	23.55	11.76	22	25.11		727.1	13.43	15.11	12.48	9.77	18.64	30.19
727.4	19.95	17.22	13.46	15.8	26.01	33.55		727.4	15.15	14.25	22.4	10.82	23.82	23.91		727.4	14.69	15.22	11.91	9.68	17.92	27.86
727.8	17.71	16.17	14.3	15.37	25.13	32.63		727.8	12.92	14.8	21.83	10.33	22.42	22.97		727.8	13.86	13.96	10.62	9.49	17.36	26.33
728.1	15.67	16.22	12.18	16.08	25.16	33.55		728.1	14.01	13.83	23.11	10.25	22.39	21.62		728.1	13.55	13.94	10.77	9.25	18.35	28.29
728.4	15.57	14.17	12.73	15.37	25.27	34.49		728.4	15.35	16.08	24.41	9.9	21.71	21.82		728.4	12	14.54	9.62	9.2	18.21	28.62
728.7	14.67	14.36	11.61	15.8	25.16	32.84		728.7	13.72	15.54	23.83	9.96	19.39	22.62		728.7	10.41	13.08	10.91	8.11	19.07	28.15
729	15.85	14.88	12.16	16.23	23.99	33.06		729	14.07	15.94	22.55	10.76	17.28	23.97		729	9.29	12.82	10.77	7.06	19.93	29.33
729.4	16.1	14.51	14.46	16.94	21.87	34.41		729.4	14.29	15.54	21.54	13.25	17.82	22.91		729.4	9.12	14.51	11.2	8.53	17.64	30.43
729.7	15.28	15.02	17.01	16.8	20.13	34.49		729.7	14.07	15.8	21.69	13.9	16	23.82		729.7	10	12.82	13.48	10.2	17.64	31.19
730	16.81	15.08	17.32	16.8	20.01	35.41		730	15.15	13.97	20.68	14.96	16.39	24.34		730	10.27	14.08	14.63	10.82	18.35	32.43
730.3	17.71	14.59	19.3	17.23	19.13	35.92		730.3	14.64	13.65	21.26	13.47	15.85	25.11		730.3	10.43	13.54	15.34	9.77	17.64	31.19
730.6	18.24	16.36	18.32	18.37	18.87	33.69		730.6	13.44	12.4	19.97	13.68	15.24	24.05		730.6	13.12	10.94	17.91	9.96	17.35	29.86
730.9	18.14	16.31	19.44	18.37	18.13	35.92		730.9	15.78	12.08	17.98	11.76	16.57	23.97		730.9	14.57	11.54	16.48	11.77	17.36	30.19
731.3	18.1	16.65	21.18	19.22	19.01	36.41		731.3	15.86	13.11	17.68	11.68	16.67	22.05		731.3	15.55	12.08	17.34	12.82	17.49	29.58
731.6	19.14	16.31	19.44	18.94	19.7	34.06		731.6	14.78	13.08	17.98	10.9	15.42	23.68		731.6	14.29	11.25	17.34	11.77	17.64	28.76
731.9	20.1	16.36	17.89	18.51	19.87	34.55		731.9	15.29	13.54	19.11	11.39	15.1	22.91		731.9	13.41	12.37	17.2	11.25	17.78	27.43
732.2	20.14	16.59	17.3	18.8	19.7	31.92		732.2	15.64	14.8	20.12	11.18	16.28	22.68		732.2	13.57	11.11	16.2	11.49	15.64	26.48
732.5	19.81	14.65	17.75	18.65	18.87	31.55		732.5	13.72	14.11	19.68	12.25	17.1	22.34		732.5	13.84	9.79	15.63	11.82	17.35	24.86
732.8	20.28	14.02	17.73	18.23	17.85	33.92		732.8	14.07	14.94	18.12	13.18	17.28	23.68		732.8	12.71	11.54	13.48	12.77	17.36	24.19
733.2	19.67	14.36	17.04	16.51	17.16	31.26		733.2	12.58	14.97	19.4	15.68	15.67	24.91		733.2	11.41	11.79	12.48	11.53	16.35	23.58
733.5	20.14	11.88	16.87	15.52	15.7	30.35		733.5	13.49	13.65	19.69	16.04	17.28	25.97		733.5	11.86	11.39	11.05	10.34	16.07	22.62
733.8	19.95	11.94	17.18	16.51	16.01	31.84		733.8	15.58	13.83	19.97	14.68	18.24	25.05		733.8	12.84	11.94	11.77	10.25	16.49	22.43
734.1	18.85	10.74	17.87	16.23	16.56	29.49		734.1	15.92	14.65	18.12	15.61	18.28	27.11		734.1	13.29	10.82	11.48	11.34	15.21	22.05
734.4	16.81	10.22	16.04	15.8	17.3	32.12		734.4	15.86	14.68	19.4	15.82	18.1	26.19		734.4	12.98	10.37	11.77	12.96	17.78	21.29
734.7	17.42	11.02	14.87	16.52	17.27	30.49		734.7	16.21	15.94	18.41	15.76	16.71	25.25		734.7	12.57	11.68	11.34	13.06	18.36	21.62
735.1	16.81	11.65	14.89	16.65	18.87	28.41		735.1	14.44	15.11	20.97	15.96	15.82	24.05		735.1	11.98	11.51	11.48	11.39	17.35	22.58
735.4	16.14	12.31	15.3	17.66	18.85	28.78		735.4	15.07	15.8	22.12	14.76	15	24.11		735.4	12.29	10.82	12.77	12.06	17.79	23.19
735.7	14.81	13.79	13.75	16.08	19.16	27.12		735.7	14.86	15.83	20.54	13.96	14.1	22.91		735.7	12.41	11.37	12.91	11.53	17.78	23.15
736	15.14	14.31	13.3	15.66	19.42	26.35		736	13.64	15.37	20.26	15.04	13.71	22.4		736	13.29	11.11	12.62	11.49	17.07	23.33
736.3	16.24	14.22	13.61	16.08	19.58	27.55		736.3	14.29	14.54	20.54	13.82	12.24	20.91		736.3	12.12	11.94	12.48	11.11	18.64	22.86
736.6	18.42	12.88	13.73	15.8	20.27	25.78		736.6	13.64	13.8	19.83	12.76	12.14	21.82		736.6	12	13.39	12.05	8.2	17.93	24.33
737	17.1	13.65	12.46	14.08	22.58	27.98		737	14.72	14.54	18.97	13.68	9.96	22.34		737	10.98	13.79	13.63	9.39	15.92	24.43
737.3	17	13.31	13.01	13.66	23.7	29.21		737.3	16.35	14.65	19.26	14.47	10.14	22.82		737.3	11.29	14.25	13.91	9.91	15.64	24.33
737.6	16.67	12.79	13.61	14.08	23.73	27.84		737.6	17.44	12.4	17.83	15.96	10.82	21.34		737.6	11.12	14.37	13.06	8.68	16.07	24.43
737.9	15.71	14.17	16.44	14.8	22.99	29.78		737.9	16.21	9.65	17.83	15.33	12.42	21.82		737.9	9.14	14.96	13.2	8.91	13.64	24.48
738.2	14.67	14.22	15.89	14.22	22.3	30.12		738.2	16.01	9.54	18.25	14.25	11.96	19.77		738.2	9.12	14.51	11.91	8.11	13.92	24.15
738.5	14.42	14.59	15.87	13.23	20.99	29.21		738.5	13.92	8.22	17.98	14.18	13.14	19.82		738.5	9.71	13.25	12.34	7.63	13.64	25.91
738.9	14.1	16.22	17.18	14.65	20.87	29.69		738.9	14.29	8.11	16.97	14.39	11.96	19.34		738.9	10.12	12.65	13.2	9.25	14.92	25.72
739.2	14.71	16.59	18.73	16.37	18.85	26.92		739.2	13.07	7.08	17.55	13.76	13.57	19.97		739.2	10	12.82	12.62	7.77	14.79	25.19
739.5	16.24	16.94	19.61	15.08	16.3	27.55		739.5	11.29	6.54	16.97	11.39	13.96	19.62		739.5	11.27	12.22	13.2	6.39	14.49	24.29
739.8	18.42	16.02	18.16	15.23	16.7	27.63		739.8	9.92	7.65	17.55	9.47	15.14	18.11		739.8	12.86	13.25	13.48	5.63	14.36	21.76
740.1	20.24	14.94	14.46	15.37	17.44	25.69		740.1	9.01	11.25	18.25	9.82	14.53	18.19		740.1	13.41	12.08	13.48	7.25	15.07	22
740.4	19.14	14.59	13.01	16.8	17.56	24.21		740.4	9.35	12.22	16.69	11.18	16	19.25		740.4	13.29	12.39	14.62	8.06	16.07	23.62
740.8	17.95	16.08	13.04	16.8	16.87	25.55		740.8	9.72	12.83	16.83	10.68	16.1	17.91		740.8	14.41	14.22	13.63	8.25	17.64	22.43
741.1	16.28	15.74	13.73	14.23	15.56	23.92		741.1	9.78	12.8	17.12	9.33	16.28	18.54		741.1	14.57	15.39	13.62	8.2	14.5	24.76
741.4	15.38	14.08	11.75	12.8	15.44	25.26		741.4	9.86	11.97	17.68	9.25	17.24	18.91		741.4	14.98	15.22	13.2	9.68	14.92	23.86
741.7	13.71	13.45	10.3	12.66	15.7	24.35		741.7	9.78	12.22	17.12	11.18	16.42	18.82		741.7	12.57	14.96	12.48	11.06	13.93	22.91
742	12.67	14.51	11.75	10.8	15.01	23.41		742	8.44	12.11	17.4	11.25	14.1	19.05		742	10.84	15.08	12.63	14.39	14.21	24.15
742.3	11.42	13.88	12.3	10.8	14.27	24.06		742.3	9.92	11.37	17.12	11.76	12	18.54		742.3	9.57	14.96	12.34	13.06	15.36	23.48
742.6	11.67	13.94	14.75	8.51	16.16	23.84		742.6	8.72	11.54	17.11	11.39	10.1	19.34		742.6	8.41	13.37	12.2	13.39	14.49	21
743	13.57	12.59	14.3	8.23	17.13	22.92		743	8.49	11.65	18.26	11.76	9.71	19.54		743	6.14	13.25	11.2	11.77	12.64	20.91
743.3	15.53	12.22	13.32	9.37	15.16	24.12		743.3	9.15	12.25	18.11	11.25	9.67	18.77		743.3	4.69	11.37	11.2	11.53	14.78	19.29
743.6	15.28	14.31	13.3	9.37	15.7	26.35		743.6	10.21	13.65	19.55	12.47	9	16.97		743.6	5.29	11.25	10.34	10.06	14.93	20.91
743.9	14.95	13.79	14.75	9.94	15.73	25.55		743.9	11.44	13.11	19.54	12.54	9.39	15.05		743.9	6.69	9.79	11.34	9.11	16.49	20.86
744.2	15	12.74	15.16	10.52	15.99	26.63		744.2	14.21	13.37	18.69	13.33	11	15.82		744.2	7.71	10.11	10.77	7.63	15.79	20.05
744.5	14.24	12.65	15.61	9.65	16.16	25.55		744.5	14.58	13.11	19.4	12.68	11.53	15.62		744.5	9.12	10.08	10.91	7.82	14.92	20.15
744.9	14.57	13.59	14.44	9.8	13.27	26.21		744.9	14.78	13.08	17.69	12.33	12.42	13.68		744.9	11	11.96	10.77	6.34	14.93	20.33
745.2	12.53	13.36	15.04	10.94	14.16	25.84		745.2	14.86	14.25	17.11	12.54	12.39	14.34		745.2	11.27	11.65	12.06	6.82	14.49	18.86
745.5	11.28	12.74	14.44	10.52	13.85	25.21		745.5	14.92	13.94	14.26	13.04	12.42	14.11		745.5	10.86	12.25	11.77	6.49	13.64	15.48
745.8	12.95	11.79	14.04	10.51	14.87	22.98		745.8	14.58	12.68	11.68	12.54	12.1	14.19		745.8	10.98	12.37	11.48	5.96	14.49	14.72
746.1	12.42	11.88	13.73	9.8	15.27	21.92		746.1	13.78	11.8	11.26	10.18	11.85	16.11		746.1	11	12.82	10.62	6.2	13.5	14.62
746.4	12.95	11.94	13.61	12.51	14.44	20.26		746.4	11.15	10.97	11.25	8.82	11.24	15.19		746.4	9.55	11.51	8.91	6.25	12.78	14.58
746.7	13.14	12.45	11.87	13.37	13.56	21.21		746.7	10.92	11.65	10.26	6.9	10.57	13.25		746.7	10.43	11.11	7.91	8.34	11.93	15.76
747.1	13.53	11.08	11.61	14.08	13.3	22.12		747.1	11.72	11.68	11.11	5.54	10.82	13.48		747.1	6.98	9.22	5.63	10.11	11.07	15.15
747.4	13.28	9.88	9.73	14.66	11.42	21.49		747.4	12.49	10.51	10.83	5.76	11.28	12.54		747.4	7.71	9.25	5.34	11.63	11.5	16.91
747.7	13.95	10.51	9.32	15.65	12.01	21.12		747.7	11.44	10.83	12.83	5.54	10.96	11.48		747.7	8.55	8.37	4.34	10.68	10.78	17.86
748	13.42	11.02	10.73	15.37	11.13	19.92		748	11.92	11.8	13.12	4.33	11.57	10.25		748	8.43	7.96	4.48	9.06	7.64	18.76
748.3	14.1	12.08	8.46	15.94	12.16	20.98		748.3	12.15	13.83	13.25	6.25	10.67	8.62		748.3	7.84	8.37	4.63	9.25	8.64	18.58
748.6	12.57	10.31	8.87	11.66	11.99	20.63		748.6	13.64	14.94	13.12	5.9	10.28	9.54		748.6	8.57	8.25	5.2	8.91	10.5	19.05
748.9	13.67	8.79	9.18	12.8	13.16	19.69		748.9	13.72	13.54	12.4	6.96	11.1	11.77		748.9	7.69	8.37	4.91	7.53	9.21	18
749.3	13.42	8.17	9.73	11.8	11.85	16.78		749.3	11.78	12.65	14.55	9.04	9.42	12.82		749.3	9.29	9.82	6.2	6.91	8.93	18.91
749.6	13.24	7.65	10.04	10.65	12.16	15.69		749.6	11.29	12.54	13.4	8.11	10.1	13.34		749.6	9.12	8.51	5.34	5.82	9.07	17.58
749.9	13.14	7.02	10.44	11.23	13.27	16.35		749.9	11.92	10.94	12.26	9.61	10.28	14.11		749.9	8.86	8.68	5.2	5.2	10.5	17.33
750.2	11.53	5.08	10.04	10.22	13.16	17.12		750.2	10.29	10.4	13.54	9.82	9.96	14.62		750.2	8.41	9.51	6.2	6.82	12.78	16.15
750.5	12.42	3.59	10.3	10.09	11.56	15.49		750.5	11.07	8.94	13.26	8.76	10.14	15.82		750.5	8.71	10.68	4.62	7.91	11.5	16.33
750.8	12.1	4.51	9.46	10.22	11.16	18.26		750.8	9.58	6.4	13.11	8.25	10.24	17.05		750.8	7.98	8.22	6.77	7.68	9.78	18
751.1	10.85	4.74	11.16	8.52	11.7	19.35		751.1	7.21	8.08	12.69	8.76	10.28	16.68		751.1	7.43	8.11	7.34	8.49	11.36	17.33
751.5	10.81	4.08	12.61	9.37	13.01	20.41		751.5	8.01	8.25	11.83	6.54	11.82	14.19		751.5	6.98	6.65	8.34	7.39	12.07	15.43
751.8	11.42	4.88	12.87	10.52	13.7	20.78		751.8	7.92	9.37	12.12	5.18	11.28	13.11		751.8	7.29	6.39	9.62	6.49	10.93	16.33
752.1	9.1	4.94	13.18	8.08	12.58	19.12		752.1	6.29	10.11	12.54	4.82	11.39	12.19		752.1	5.69	6.65	10.91	7.96	9.78	16.15
752.4	10.42	4.31	13.16	8.94	9.85	17.35		752.4	6.78	9.94	11.26	4.9	11.57	13.4		752.4	5.86	5.39	10.2	9.2	9.93	15.62
752.7	8.1	3.08	14.18	9.8	9.3	19.12		752.7	6.86	9.83	12.97	5.68	10.96	12.34		752.7	4.69	4.79	11.34	8.68	9.49	14.86
753	7	2.31	13.44	10.66	10.27	15.49		753	8.07	11.37	13.83	7.9	11	10.11		753	5.43	6.11	10.2	9.2	8.93	12.62
753.3	8.1	3.22	13.89	10.22	9.44	14.26		753.3	8.15	10.97	14.83	9.11	10.39	10.34		753.3	5.27	4.51	9.48	7.25	8.07	12.15
753.7	7.28	4.74	14.01	8.52	9.27	13.06		753.7	9.92	10.22	13.98	10.18	10.85	12.97		753.7	7	6.11	9.34	8.2	8.79	12.05
754	5.53	4.51	13.89	7.22	8.44	13.55		754	9.01	8.97	14.4	10.68	10.24	14.91		754	7.12	5.65	9.2	8.96	9.35	12.72
754.3	6.71	5.31	15.3	8.09	8.7	13.35		754.3	9.07	9.65	13.83	9.76	9	15.25		754.3	10.14	5.25	10.2	8.2	9.93	12.33
754.6	6.67	6.65	16.18	8.08	12.3	13.26		754.6	8.86	10.11	14.25	8.96	9.96	14.48		754.6	10.12	5.22	10.34	8.53	8.78	11.86
754.9	6.85	8.31	16.73	7.8	10.56	13.35		754.9	9.78	10.51	12.98	8.33	11	15.11		754.9	11.43	5.25	11.05	8.2	9.93	12.62
755.2	8.1	9.36	16.89	7.51	9.73	16.12		755.2	9.01	11.68	12.25	6.68	8.67	15.48		755.2	9.27	5.94	9.91	6.82	10.64	13.15
755.5	8	9.31	16.3	7.66	9.42	16.35		755.5	10.64	11.37	12.83	5.9	9.42	14.68		755.5	9.86	7.68	10.91	7.63	10.64	13.91
755.9	7.95	7.08	16.61	9.65	9.01	17.69		755.9	9.58	11.83	13.25	5.54	8.96	13.77		755.9	9.27	5.65	10.34	6.82	10.07	13.29
756.2	10.57	8.17	17.73	9.52	9.13	16.78		756.2	10.92	12.37	-23.74	5.9	7.71	13.25		756.2	8.14	6.96	9.48	8.34	9.21	8.33
756.5	10.67	6.94	16.04	10.51	9.73	17.12		756.5	11.44	10.97	-24.46	7.54	8.67	13.48		756.5	6.84	5.65	7.77	8.39	9.92	8.58
756.8	11	6.88	15.01	10.52	10.27	18.06		756.8	12.49	10.94	-25.45	6.9	6.71	13.82		756.8	8.29	5.96	7.2	7.2	10.93	8.33
757.1	11.95	6.08	13.04	9.94	12.16	18.12		757.1	10.29	11.25	-26.46	6.96	6.1	13.19		757.1	7.69	5.79	5.06	6.53	11.78	7.15
757.4	12.71	8.59	15.01	10.94	12.42	16.21		757.4	10.35	10.22	-28.31	9.04	7.85	12.97		757.4	9.86	6.25	6.91	7.91	9.93	5.19
757.7	11.53	7.94	14.46	11.08	14.44	15.55		757.7	10.58	9.25	-29.6	8.96	8.96	12.19		757.7	9.98	6.22	5.63	7.82	12.78	3.29
758.1	12.85	9.45	13.73	11.37	15.27	15.35		758.1	10.35	8.65	-30.02	9.9	8.57	11.68		758.1	9.14	6.82	3.77	7.91	10.5	4.05
758.4	11.1	8.51	12.75	12.94	16.16	16.12		758.4	9.29	6.97	6.4	9.25	10.53	10.62		758.4	9.27	6.08	3.48	7.11	11.64	8.58
758.7	11.71	8.45	11.3	11.8	16.42	16.63		758.7	9.07	7.08	8.41	9.18	9.85	10.11		758.7	9.57	7.25	2.05	7.2	11.36	9.19
759	9.38	8.79	10.46	10.65	14.73	15.12		759	8.58	5.97	9.83	10.82	9.96	9.91		759	5.84	6.51	2.34	8.82	10.78	10.15
759.3	8.42	8.59	11.3	9.94	15.99	13.21		759.3	8.64	3.51	9.26	9.47	10.42	10.25		759.3	5	7.25	3.05	8.63	9.64	12.48
759.6	7.81	7.22	8.32	8.94	15.87	15.41		759.6	9.86	2.25	9.83	7.54	11.1	10.91		759.6	3.98	6.37	2.34	8.53	10.92	13
759.9	10.14	7.45	8.44	8.66	14.7	15.63		759.9	10.21	2.08	9.69	8.04	10.28	10.4		759.9	2.71	6.96	2.91	9.49	8.79	15.05
760.2	8.67	8.79	6.89	6.08	14.01	14.26		760.2	10.86	2.4	9.54	8.11	10.67	10.34		760.2	3.12	5.65	3.91	9.68	11.49	14.86
760.6	9	9.88	7.01	3.94	13.85	13.63		760.6	9.49	2.65	10.26	8.61	10.14	9.11		760.6	2.71	6.96	4.2	8.34	11.93	12.62
760.9	8.1	10.08	7.18	3.37	14.44	12.12		760.9	9.15	3.11	9.68	6.68	9.96	7.34		760.9	2.55	7.37	4.63	7.39	10.49	10.58
761.2	10.28	9.45	8.73	3.66	13.56	14.21		761.2	9.49	3.8	8.98	6.61	9.57	6.68		761.2	4.29	6.39	3.05	7.2	10.36	8.62
761.5	10.81	10.79	10.32	4.37	12.87	14.41		761.5	9.15	4.97	10.4	6.68	10.24	6.62		761.5	4.41	4.94	4.34	6.82	11.49	7.72
761.8	10.71	10.02	11.44	4.66	14.42	12.21		761.8	7.07	5.08	10.26	6.04	8.42	5.4		761.8	5.29	6.11	5.34	6.63	11.36	6.91
762.1	8.95	10.94	10.75	4.51	12.3	12.84		762.1	4.58	5.54	9.54	4.96	8.24	7.48		762.1	6.55	4.37	5.48	4.39	11.92	6
762.4	9.71	9.88	10.01	5.66	12.42	14.35		762.4	3.78	5.8	9.98	3.76	7.71	7.11		762.4	5.29	5.39	6.77	5.34	11.07	5.33
762.7	12.95	10.08	10.46	7.08	10.3	15.41		762.7	3.58	4.25	7.83	4.54	6.67	8.34		762.7	4.55	3.51	6.91	4.96	10.35	6.86
763.1	14.71	10.45	11.73	7.37	8.7	16.63		763.1	3.64	4.08	7.12	5.33	7.57	10.97		763.1	4.43	2.54	6.77	6.34	10.07	7.62
763.4	13.95	10.08	10.89	9.65	9.44	15.84		763.4	2.86	3.11	6.97	5.39	7.67	11.19		763.4	4.55	3.51	8.2	3.82	11.21	8
763.7	13.85	10.17	9.87	9.23	7.99	15.63		763.7	1.78	4.08	6.12	6.33	7.14	11.4		763.7	4	4.11	7.62	5.06	10.21	5.33
764	14.1	9.65	10.04	10.94	6.16	16.55		764	1.58	5.97	6.54	7.25	8.53	11.62		764	2.98	4.51	6.77	5.68	9.35	7.29
764.3	12.42	7.45	10.73	10.37	6.42	16.49		764.3	2.49	6.22	8.98	7.18	8	10.25		764.3	0.43	3.82	6.48	5.2	6.64	7.19
764.6	11.67	5.65	11.75	11.37	5.73	16.55		764.6	2.58	6.11	8.4	8.39	8.53	9.62		764.6	1.55	4.65	6.48	3.68	5.92	8.15
764.9	7.85	5.31	11.16	9.52	6.56	14.92		764.9	4.21	8.8	8.26	8.04	8.71	8.25		764.9	2.71	6.11	5.2	4.63	5.21	8.19
765.2	5.95	4.79	10.46	10.65	6.73	14.55		765.2	4.58	8.97	8.54	7.68	7.96	7.77		765.2	2.84	7.65	6.77	3.68	5.64	8.15
765.6	7	5.02	10.01	6.94	4.56	13.92		765.6	4.21	7.22	7.98	7.9	9.28	7.4		765.6	3.29	6.82	7.2	6.91	4.64	10.19
765.9	6.81	3.36	9.46	6.51	6.01	13.84		765.9	6.86	7.11	8.4	7.68	10.1	6.34		765.9	4.27	7.51	8.06	6.53	2.78	12.15
766.2	7.85	2.88	8.44	4.94	6.99	13.06		766.2	8.21	5.08	8.83	8.33	8.28	6.25		766.2	3	6.39	6.2	5.34	3.21	12.62
766.5	9.81	3.36	7.75	5.94	8.16	10.26		766.5	8.44	5.68	8.11	7.96	7.67	6.48		766.5	5.69	7.08	4.77	6.11	6.07	11.86
766.8	10.57	4.45	6.58	5.23	7.99	10.63		766.8	8.92	5.22	9.83	5.9	6	8.54		766.8	5.86	6.39	4.05	7.2	7.07	11.91
767.1	11.53	3.94	6.75	5.65	9.16	10.69		767.1	9.72	4.11	10.4	5.54	5.53	8.91		767.1	6.27	5.65	5.63	5.25	7.21	11.86
767.4	12.71	4.17	7.73	4.8	10.13	10.49		767.4	8.78	4.08	9.26	5.9	5.85	8.82		767.4	5.57	4.68	4.48	4.77	7.5	11.19
767.7	13.1	4.22	9.04	6.08	11.87	10.98		767.7	9.01	5.54	8.83	5.54	3.96	9.62		767.7	6.12	4.94	3.77	2.25	7.49	9.43
768.1	14	3.88	8.73	6.8	10.42	11.49		768.1	9.07	6.51	7.83	5.9	2.57	7.82		768.1	7.29	2.96	3.05	2.34	7.93	10.05
768.4	12.38	4.08	9.18	7.51	10.73	12.26		768.4	7.44	8.25	8.25	5.11	3.1	6.05		768.4	10.41	3.65	4.77	2.39	8.21	8.58
768.7	12.57	5.17	8.73	7.8	9.7	13.63		768.7	8.07	6.94	6.69	5.61	3.57	6.25		768.7	9.57	3.68	7.2	3.06	7.36	7.76
769	11.67	5.36	9.18	9.37	10.58	11.98		769	6.29	7.11	4.25	5.39	5.24	5.34		769	7.55	3.22	6.34	2.11	7.64	7
769.3	11.85	5.45	7.87	9.09	11.27	11.49		769.3	5.64	8.8	4.83	5.9	6.42	6.11		769.3	5.86	3.25	6.05	3.77	8.5	6.76
769.6	10.24	5.65	6.46	10.94	11.01	11.98		769.6	7.86	8.4	5.97	4.11	5.53	5.77		769.6	6.27	3.65	6.2	3.68	7.21	7.58
769.9	10	3.59	4.87	10.8	10.7	11.06		769.9	6.78	9.8	5.41	2.47	6.14	4.68		769.9	5	4.11	7.05	3.77	6.07	8.91
770.2	9.38	3.51	5.04	9.37	10.3	12.26		770.2	6.29	9.25	5.4	1.25	7.1	7.48		770.2	4.41	5.08	6.06	2.68	7.49	8.29
770.5	9.85	4.88	4.58	9.37	9.7	12.78		770.5	8.49	8.8	4.55	0.33	8.14	10.25		770.5	3	4.96	3.34	3.49	6.79	8.48
770.9	10.1	4.51	5.75	8.51	11.16	12.12		770.9	6.58	8.54	4.25	0.68	7.96	9.77		770.9	4.41	5.65	3.77	2.82	6.35	10.43
771.2	11	4.45	5.44	5.94	10.85	12.49		771.2	7.07	8.08	5.98	2.47	6.71	10.25		771.2	5	6.82	4.91	3.63	4.21	11.19
771.5	11.24	3.79	5.75	6.65	8.87	13.26		771.5	6.58	5.68	4.97	-0.18	5.39	9.34		771.5	5.98	6.65	4.77	4.68	4.35	10.43
771.8	12.85	4.31	5.73	3.37	7.85	11.92		771.8	4.07	4.22	2.69	0.47	6.14	8.68		771.8	6.14	6.25	4.2	7.34	4.36	10.76
772.1	12.95	5.94	7.75	4.08	8.44	12.12		772.1	5.29	3.11	3.97	2.25	6.39	9.05		772.1	6.27	5.65	3.91	6.96	4.21	9.86
772.4	12.57	6.59	6.58	4.8	9.42	11.49		772.4	3.49	0.51	4.26	2.47	5.28	8.54		772.4	5.57	4.96	5.2	7.63	3.07	8.62
772.7	10.81	4.79	6.32	4.08	8.58	8.55		772.7	2.29	1.11	4.97	4.11	4.53	9.34		772.7	5.27	4.37	9.06	6.96	4.21	8
773	9.14	5.45	6.87	3.23	6.99	9.06		773	3.49	1.37	3.83	3.33	4.85	9.11		773	3.14	3.25	8.2	7.91	4.93	6.76
773.3	7.53	4.51	7.18	3.94	6.73	8.26		773.3	3.72	0.68	3.97	1.82	5.1	6.77		773.3	3.84	2.94	8.48	6.53	5.78	6.58
773.7	8.42	4.88	8.44	4.94	5.27	9.06		773.7	4.21	1.51	6.12	3.9	6	8.25		773.7	3.71	2.82	8.91	5.34	5.79	5.19
774	8.24	3.51	8.32	5.08	6.44	9.41		774	6.44	1.83	7.97	4.25	6.39	8.19		774	2.69	2.51	10.48	3.39	5.92	4.86
774.3	6.42	3.31	7.3	5.37	4.7	9.35		774.3	5.35	1.08	7.83	4.18	6.28	9.25		774.3	2.57	2.54	8.77	4.34	6.64	4.33
774.6	5.81	4.94	8.61	4.65	4.44	8.98		774.6	5.72	2.68	7.11	3.96	5.82	8.91		774.6	2.12	2.79	7.34	5.25	6.78	6.29
774.9	6.71	5.17	8.73	4.66	4.99	11.49		774.9	5.49	1.37	7.41	3.76	4.85	6.25		774.9	1.86	2.54	5.77	6.06	6.64	6.48
775.2	7.38	4.65	8.04	6.37	6.3	11.12		775.2	5.29	1.97	8.54	3.96	5.39	5.91		775.2	2.69	2.65	5.2	5.25	6.21	8.15
775.5	9.14	5.88	8.44	7.8	6.99	11.78		775.5	6.35	1.08	6.83	3.76	5.85	7.25		775.5	2	1.39	4.2	4.91	5.64	7.19
775.8	6.67	4.94	6.61	6.94	8.16	10.41		775.8	4.44	1.68	4.4	3.82	6.53	6.77		775.8	2.12	1.51	3.63	4.39	5.21	8.29
776.1	5.71	5.02	5.3	8.8	7.42	10.49		776.1	4.49	2.37	4.41	4.04	5.57	7.11		776.1	4.43	1.39	3.05	4.49	5.5	8.48
776.5	6.24	6.08	4.46	7.8	9.73	10.69		776.5	6.15	4.25	4.25	2.68	5.1	5.77		776.5	4.69	2.37	5.77	2.82	5.21	8.29
776.8	6.85	5.45	4.73	7.52	8.27	9.63		776.8	7.21	4.37	4.69	3.76	5.14	6.25		776.8	4.57	1.82	6.2	3.77	5.07	7.05
777.1	8.53	5.94	2.18	8.08	7.3	7.69		777.1	7.58	5.54	3.25	4.39	4.53	7.62		777.1	5.41	3.08	7.63	3.68	5.35	6.58
777.4	7.85	6.74	2.3	7.66	5.99	8.92		777.4	8.07	6.22	4.12	4.76	3.57	9.82		777.4	7	3.39	8.34	5.34	4.64	4.62
777.7	5.81	5.94	3.46	4.94	4.44	8.12		777.7	6.58	7.4	3.11	5.68	3.24	10.05		777.7	6.27	5.37	8.63	6.39	5.64	4.43
778	6.57	8.45	4.3	3.94	4.85	7.92		778	8.35	6.51	4.55	4.61	1.14	9.4		778	6.57	3.82	7.91	7.2	5.79	4.62
778.3	6.53	10.08	5.46	4.08	4.01	7.55		778.3	8.15	7.54	5.25	4.96	2.24	10.62		778.3	4.12	4.51	7.34	8.11	6.92	4.72
778.6	5.28	9.17	4.73	3.94	1.85	7.78		778.6	8.35	6.65	5.12	4.9	4.57	10.54		778.6	3.86	4.11	5.05	8.2	4.79	5.19
778.9	5.95	7.65	3.46	5.37	4.73	8.12		778.9	8.01	6.25	5.4	3.82	5.82	10.91		778.9	4.69	4.94	4.77	6.25	5.49	5.58
779.3	6	7.88	4.58	3.94	6.13	8.63		779.3	9.21	5.94	4.69	2.18	6.71	9.11		779.3	5.43	3.68	5.05	5.63	3.79	6.33
779.6	6.81	7.51	2.46	2.51	6.58	7.41		779.6	9.44	4.11	4.25	2.82	6.1	6.48		779.6	4.12	5.79	2.77	2.53	5.07	6.29
779.9	5.57	9.59	2.16	3.09	7.7	6.78		779.9	10.49	5.37	6.26	1.33	5.28	6.54		779.9	6	4.39	2.05	1.34	5.64	7.76
780.2	6.53	9.08	0.61	3.8	8.01	6.98		780.2	11.01	6.11	5.4	1.68	5.53	7.77		780.2	4.98	4.65	2.48	2.39	5.49	8.72
780.5	6.57	8.02	0.87	2.66	9.27	7.21		780.5	9.49	5.22	4.12	0.76	4.42	6.97		780.5	4.71	4.54	2.34	2.34	5.93	9.33
780.8	6.53	8.36	1.61	3.22	11.73	8.12		780.8	8.58	6.83	1.83	1.54	3.53	6.77		780.8	4.12	3.08	3.2	5.39	7.35	8.43
781.1	4.28	9.31	2.16	4.23	9.13	8.49		781.1	8.21	8.08	2.69	1.61	4.14	6.4		781.1	2.86	3.39	2.34	6.06	7.79	7.76
781.4	0.95	10.36	2.04	5.51	6.87	9.26		781.4	6.86	6.68	3.11	2.96	4.82	6.77		781.4	1.98	3.08	0.77	5.39	10.35	8.43
781.7	1	9.59	4.87	6.09	6.56	8.49		781.7	7.07	7.51	2.69	1.61	7.14	6.68		781.7	1.14	1.96	2.48	6.49	9.21	9.19
782	2.24	7.22	3.61	6.08	7.01	9.26		782	4.72	4.25	2.4	3.82	7.39	6.62		782	-0.16	2.08	2.77	7.68	7.35	8.86
782.3	1.42	4.45	6.01	4.66	6.13	9.49		782.3	3.35	2.94	1.26	4.9	7.71	5.97		782.3	0.43	4.82	2.77	5.91	7.64	8.48
782.7	1.53	3.79	5.75	4.51	5.73	9.98		782.7	4.15	2.11	1.4	5.39	7.1	5.77		782.7	1.27	5.79	1.77	4.25	6.35	8.86
783	1.42	3.17	6.01	4.94	2.85	7.92		783	4.64	0.8	2.98	5.61	5.28	6.4		783	0.86	7.11	1.34	1.06	6.5	9.48
783.3	2.81	1.65	6.32	2.65	4.58	6.41		783.3	4.29	-2.03	1.68	6.82	5.82	5.19		783.3	0.12	6.22	2.06	1.11	5.21	9.58
783.6	5.28	0.45	7.3	2.23	4.85	4.49		783.6	4.35	-0.92	2.41	6.9	5.57	4.68		783.6	0.29	6.68	1.91	2.77	3.21	7.05
783.9	4.95	1.22	5.04	0.65	5.44	4.84		783.9	3.72	-1.89	3.4	7.39	4.39	6.05		783.9	-0.59	6.22	2.06	2.68	2.92	6.72
784.2	6.42	2.17	5.44	1.23	5.13	5.35		784.2	6.07	-0.35	2.26	6.61	4.71	6.54		784.2	-1.71	7.25	3.05	3.06	3.64	5.91
784.5	6.53	4.08	3.61	2.65	3.58	3.55		784.5	6.44	0.4	3.11	4.82	3.39	4.34		784.5	-2.16	4.37	4.48	3.25	0.78	4.72
784.8	7	5.45	2.3	3.37	3.42	1.78		784.8	5.78	0.8	3.55	4.9	5	3.82		784.8	-3.29	3.11	5.2	4.06	0.5	2.19
785.1	7.38	4.79	1.46	2.65	4.3	2.41		785.1	4.86	-0.89	4.4	5.39	5.82	2.19		785.1	-2.02	2.22	6.48	5.53	0.92	2.72
785.4	8.28	4.59	0.87	2.37	4.42	2.06		785.4	6.07	-0.2	3.98	6.04	2.28	3.25		785.4	-1	1.68	6.62	4.49	1.93	2.76
785.8	7.53	3.94	1.89	1.8	4.44	3.12		785.8	5.72	0.54	4.4	4.39	3.1	3.34		785.8	-1.88	0.37	7.2	2.39	2.07	4.29
786.1	7.85	2.88	3.73	2.8	2.99	2.21		786.1	5.49	2.08	4.69	3.61	2.71	2.54		786.1	-0.29	1.25	7.62	2.77	1.64	4.19
786.4	7.53	1.36	4.04	2.94	2.73	1.84		786.4	5.29	2.54	6.25	4.54	1.82	3.05		786.4	2.27	-0.21	5.06	2.53	2.07	3.15
786.7	7.57	-0.26	5.3	2.37	3.42	3.78		786.7	5.64	3.22	8.69	6.76	2.28	4.68		786.7	2	0.54	2.77	2.77	3.64	2.91
787	6.24	-2.64	7.89	1.51	3.73	4.55		787	5.72	4.25	8.83	7.25	1.24	4.05		787	3.27	-0.35	2.91	2.68	3.92	3.86
787.3	6.57	-3.26	8.01	1.37	4.42	3.49		787.3	6.21	5.51	8.69	8.47	2.42	4.4		787.3	2	0.82	1.77	2.49	5.36	3.05
787.6	6.38	-2.92	8.61	2.8	3.3	3.84		787.6	6.44	6.68	7.83	7.25	4.1	3.91		787.6	2.41	1.51	1.48	2.82	4.49	3.29
787.9	8.14	-1.69	5.3	4.8	3.85	2.49		787.9	8.64	5.22	9.83	7.18	3.28	4.4		787.9	3.71	3.68	1.77	2.49	5.36	1.76
788.2	8.81	-2.35	3.89	4.51	5.01	1.69		788.2	8.58	4.11	8.4	8.11	2.82	3.77		788.2	3.27	1.65	2.48	1.68	7.64	0.15
788.5	9.14	-1.12	2.87	3.52	5.13	3.21		788.5	8.78	4.65	7.98	6.18	4	3.97		788.5	3.43	2.68	5.05	1.77	7.07	-0.24
788.8	8.67	0.51	3.46	4.22	6.73	1.69		788.8	9.58	2.97	6.11	4.54	6.1	3.77		788.8	5.69	2.37	4.48	1.25	6.92	-0.28
789.1	10.28	1.02	1.16	4.66	7.13	1.35		789.1	9.35	3.37	6.26	4.33	6.42	4.11		789.1	7.29	2.96	3.91	0.34	6.93	-1.09
789.5	10.95	2.79	1.18	5.8	7.44	2.84		789.5	8.72	4.4	7.11	3.39	6.1	5.19		789.5	8.12	1.94	4.34	0.96	6.07	-0.85
789.8	12	3.31	0.16	6.23	7.7	2.92		789.8	7.78	5.08	8.83	3.18	5.57	5.97		789.8	8.57	2.96	6.34	1.77	4.5	0.19
790.1	9.38	2.79	1.75	3.8	8.73	4.26		790.1	6.72	5.11	6.68	4.39	6.1	4.91		790.1	7.12	2.79	5.06	3.82	3.64	-0.71
790.4	9.28	4.45	1.16	4.52	8.99	6.49		790.4	7.35	5.51	6.83	4.33	6	6.11		790.4	6.86	4.54	2.34	2.49	1.79	0.33
790.7	8.1	4.79	0.75	4.37	9.3	5.69		790.7	6.01	5.97	6.4	6.96	6.39	4.05		790.7	6.55	3.37	-0.23	2.68	2.78	2.86
791	8.28	4.17	-0.13	4.09	10.42	6.49		791	4.78	6.22	5.98	9.04	5.14	4.97		791	5.57	3.54	1.91	2.91	2.5	4.33
791.3	7.1	4.94	0.18	4.22	9.3	7.69		791.3	4.15	5.25	5.11	9.54	5.53	5.19		791.3	3.55	5.08	1.91	2.53	2.64	6
791.6	8	5.45	0.16	3.94	7.85	7.21		791.6	4.21	4.08	3.55	8.47	3.85	3.68		791.6	5.14	6.11	1.2	1.91	1.36	4.76
791.9	7.1	4.22	0.32	1.65	7.73	6.98		791.9	3.86	5.83	2.25	9.25	3.96	3.19		791.9	4.84	2.94	0.06	2.82	1.92	4
792.2	7.14	3.17	0.01	3.23	7.42	6.06		792.2	3.35	6.8	1.69	8.47	3.71	4.11		792.2	4.43	3.25	-0.09	1.49	2.36	6.76
792.5	7.24	2.51	-0.82	4.65	7.44	4.98		792.5	2.29	5.25	1.4	7.68	3.82	3.91		792.5	4.84	2.94	0.77	3.68	3.64	7.29
792.8	8.28	1.17	-0.42	6.94	6.42	4.63		792.8	4.35	3.8	2.26	6.18	3	5.68		792.8	3.86	3.68	2.48	4.49	3.07	7.05
793.2	8.95	-0.78	0.75	7.22	4.01	4.69		793.2	3.29	4.25	2.4	5.39	1.53	4.48		793.2	1.84	4.37	1.63	5.11	2.21	5.58
793.5	8.71	0.59	0.87	6.8	5.42	2.21		793.5	4.35	4.22	2.12	3.9	0.71	3.11		793.5	1.71	3.68	3.62	6.34	1.07	4.62
793.8	7.24	-1.06	1.75	7.65	6.3	2.12		793.8	4.01	4.25	1.83	3.11	1.53	3.62		793.8	0.27	3.37	3.63	6.39	2.07	6.15
794.1	6.14	0.17	2.3	8.09	6.7	3.06		794.1	3.92	0.51	2.12	2.61	2.57	1.68		794.1	-0.43	5.11	3.34	4.2	2.07	4.76
794.4	5.81	0.94	3.89	5.94	6.44	3.12		794.4	3.29	-0.32	3.68	2.54	2.39	2.05		794.4	-0.59	3.79	3.63	3.11	1.49	4.58
794.7	4.28	0.02	4.87	5.37	5.56	4.35		794.7	2.64	0.51	5.69	2.76	2.71	1.54		794.7	-1	4.39	4.77	2.91	0.07	6.05
795	4.67	0.36	6.89	3.37	5.87	2.98		795	1.29	0.54	4.4	3.39	3.53	-0.66		795	-1.16	4.51	6.63	0.96	0.35	4.86
795.3	4.14	1.02	7.16	3.37	5.7	2.92		795.3	2.07	1.08	3.83	2.61	5.14	-1.03		795.3	-0.14	4.39	6.62	0.49	1.79	4.33
795.6	4.38	0.65	7.89	3.37	3.16	5.84		795.6	2.44	1.25	4.68	2.82	5.39	0.62		795.6	1.12	2.94	4.91	0.39	2.78	5.72
795.9	4.71	1.45	7.87	1.8	2.7	5.06		795.9	2.21	1.65	4.83	3.18	5.14	1.11		795.9	0.57	2.82	6.34	1.34	3.79	4.91
796.2	4.81	0.79	8.32	1.94	1.87	5.55		796.2	2.01	2.97	5.83	3.54	3.82	3.05		796.2	0.55	2.79	6.06	2.11	5.35	6.43
796.5	6	1.02	9.44	3.23	1.85	5.92		796.5	1.21	4.08	4.26	3.33	2.71	3.11		796.5	2.86	3.39	6.91	3.49	5.79	7.19
796.9	6.67	1.22	8.61	1.51	3.3	4.12		796.9	1.86	4.25	2.83	3.54	2.67	3.19		796.9	3.55	1.37	7.48	3.39	6.92	5.43
797.2	3.28	0.88	5.01	2.09	1.99	5.78		797.2	2.35	4.22	2.55	3.76	1.85	3.25		797.2	4.57	1.54	6.05	4.34	6.5	4.91
797.5	3.24	0.22	2.32	2.37	2.58	6.12		797.5	3.29	2.25	2.68	3.25	2.24	4.05		797.5	4.55	1.08	7.06	4.82	6.49	5
797.8	3	-1.12	2.3	2.52	2.99	4.63		797.8	3.92	2.65	1.98	2.47	1.85	4.25		797.8	4	1.25	8.34	4.77	6.07	2.62
798.1	2.81	-1.64	1.61	2.22	1.73	3.98		798.1	5.01	2.54	2.54	3.11	1.39	3.34		798.1	3.12	0.51	7.63	2.82	3.21	5
798.4	2.14	-1.26	0.44	3.09	0.85	2.63		798.4	5.78	2.22	2.55	2.9	1.42	3.97		798.4	4.14	-0.04	7.77	3.2	2.5	3.76
798.7	0.95	-1.64	-0.11	2.51	1.44	3.69		798.7	6.86	-0.03	2.68	4.54	3.53	3.05		798.7	4.55	-1.35	7.48	2.82	2.92	0.86
799	1.28	-1.12	2.01	0.94	-0.3	5.92		799	6.21	-0.49	1.69	4.04	3.42	2.82		799	4.43	-0.75	4.77	3.34	1.36	0.76
799.3	3.53	0.51	4.04	0.37	0.87	4.41		799.3	5.72	0.11	2.25	1.96	3.82	4.05		799.3	5.27	-0.78	3.34	2.68	1.07	0.58
799.6	2.42	2.17	5.3	-0.2	0.7	3.49		799.6	5.64	3.65	1.83	2.47	4	4.54		799.6	6.29	-0.18	2.62	1.2	0.5	0.62
799.9	3.1	2.22	4.18	0.08	2.58	4.12		799.9	4.29	1.83	1.97	3.82	4.39	3.19		799.9	6.12	0.51	2.06	0.68	1.64	2.86
800.2	1.85	1.45	5.01	0.94	4.27	5.21		800.2	3.07	2.22	2.12	3.47	4.85	4.25		800.2	6.71	1.68	1.91	1.49	3.36	0.48
800.5	4.67	2.65	5.46	0.08	6.16	7.26		800.5	3.44	1.83	2.68	2.11	5.39	3.48		800.5	5.41	2.94	1.2	0.39	4.49	2.29
800.8	5.14	2.02	4.16	0.94	3.7	6.63		800.8	2.49	3.22	2.55	1.61	4.85	4.68		800.8	3.71	3.54	-0.09	0.49	3.93	4.76
801.1	5.67	2.51	2.75	2.94	4.58	5.84		801.1	2.44	3.97	3.11	2.96	5.53	4.77		801.1	3.69	3.22	-0.23	0.25	4.21	5.15
801.5	7.14	0.02	0.58	3.94	5.13	6.78		801.5	1.92	5.08	2.41	4.61	4.71	4.4		801.5	2.86	2.68	1.05	0.2	3.93	5.91
801.8	8.24	-0.35	0.75	4.37	5.58	7.12		801.8	1.86	4.4	3.4	4.39	4.1	4.05		801.8	3.55	0.94	0.34	-0.04	3.78	6.43
802.1	7.28	0.02	1.58	3.09	4.42	6.78		802.1	0.92	6.22	4.12	4.18	2	3.97		802.1	4.29	0.82	0.2	1.63	3.5	4.48
802.4	7.53	1.94	0.46	1.94	4.44	7.26		802.4	3.15	7.11	4.54	2.82	0.39	3.62		802.4	4.69	1.08	-0.8	1.39	3.21	4.58
802.7	4	0.88	0.01	2.8	3.99	6.06		802.7	1.49	6.37	3.41	2.76	-0.29	2.11		802.7	4.57	1.54	0.34	1.2	1.79	1.19
803	6.1	1.65	-0.39	2.51	5.58	4.55		803	1.72	4.83	2.25	2.54	-0.33	3.77		803	4.98	1.37	3.06	1.25	1.78	0.58
803.3	4.42	-0.98	0.01	1.52	5.27	3.78		803.3	2.64	4.37	2.69	1.9	0.14	5.11		803.3	4.14	2.11	5.2	-1.09	1.64	0.91
803.6	2.24	0.08	2.04	0.94	5.44	3.98		803.6	1.86	2.54	1.97	0.39	0.39	5.19		803.6	3.27	0.08	4.06	-0.04	1.64	1.15
803.9	3.14	-1.12	2.44	0.23	4.7	5.21		803.9	1.78	0.8	1.41	1.04	0.57	5.68		803.9	0.86	1.25	5.34	0.49	2.07	0.19
804.2	4.38	-1.06	2.61	0.08	4.16	5.12		804.2	1.58	1.11	0.11	1.25	3.53	6.77		804.2	1.41	1.51	5.2	-0.47	1.35	1.15
804.5	4.71	-1.83	4.16	-0.06	3.7	4.78		804.5	-0.08	0.8	-0.74	2.61	6.28	6.25		804.5	2.43	0.39	6.34	-0.37	0.64	1.76
804.8	6.1	-2.35	5.32	0.94	5.87	5.12		804.8	0.86	1.25	-1.32	2.25	7.82	7.05		804.8	2.12	-1.06	5.63	0.82	0.35	3.58
805.1	4.71	-3.12	7.16	-0.63	4.99	7.63		805.1	2.21	2.37	-0.31	1.33	7.85	4.82		805.1	1.14	-2.46	2.62	2.49	-0.5	4.19
805.4	5.1	-1.35	6.75	2.22	5.16	9.69		805.4	2.72	2.54	-0.75	0.25	6.82	2.19		805.4	0.84	-2.92	4.06	4.68	0.35	3.43
805.7	7.14	-1.26	5.87	1.37	4.13	8.92		805.7	4.49	4.08	0.55	0.04	7.14	1.4		805.7	-0.14	-0.61	4.2	4.06	0.07	2.48
806.1	4.67	0.94	4.61	-0.2	4.16	7.26		806.1	3.86	4.68	0.68	0.11	7.24	1.19		806.1	0.41	-0.21	4.06	4.68	0.64	3.29
806.4	3.85	1.31	2.44	0.8	4.13	6.35		806.4	5.92	3.22	1.83	1.04	6	1.54		806.4	-1.71	-1.04	2.34	2.06	-0.36	3.48
806.7	4.24	1.65	2.04	1.08	4.87	6.26		806.7	4.44	2.11	2.54	0.96	4.53	1.48		806.7	-2.45	-0.35	2.34	1.96	-0.22	2.58
807	4.14	1.31	1.44	-1.91	4.13	6.63		807	4.07	3.08	3.12	2.18	3.14	1.4		807	-2.86	-0.04	2.91	0.91	0.5	3.33
807.3	4.1	1.79	1.18	-0.63	3.16	4.69		807.3	3.44	2.97	2.54	2.54	3.24	-1.23		807.3	-2.45	2.65	4.63	-0.32	1.07	1
807.6	4.57	2.74	1.87	-1.91	1.7	3.49		807.6	2.35	2.22	4.12	2.61	3.57	-0.03		807.6	-2.86	1.82	4.34	0.49	0.36	0.19
807.9	3.67	3.36	2.04	-1.35	1.01	2.69		807.9	2.29	1.4	3.97	3.54	3.24	-0.52		807.9	-1.16	2.08	3.63	0.11	1.21	1.58
808.2	5	2.17	1.01	-0.2	1.99	2.92		808.2	2.35	2.65	3.41	2.76	3.42	-0.75		808.2	0.14	1.82	3.05	0.34	-0.21	1.19
808.5	4.81	2.65	4.04	-3.2	-0.42	3.69		808.5	1.58	2.68	2.54	1.68	5.39	0.05		808.5	1.27	1.37	3.34	2.53	1.35	0.72
808.8	6.28	4.02	4.58	-2.06	-1.3	2.35		808.8	4.35	1.37	3.41	1.04	5.85	1.68		808.8	2	1.39	1.77	2.2	2.93	1.33
809.1	4.53	3.08	2.46	-1.06	-1.84	1.69		809.1	6.15	1.83	3.11	1.54	6.1	3.19		809.1	3.69	2.79	0.77	4.11	3.92	1.43
809.4	4.42	3.74	2.01	-1.63	-0.73	3.92		809.4	5.92	3.51	3.55	1.18	4.42	5.68		809.4	4	3.11	0.48	3.2	4.07	2.62
809.7	5.24	3.08	1.18	-0.49	-1.27	2.26		809.7	6.29	4.83	1.25	3.39	2.96	7.48		809.7	4.27	5.51	-0.66	3.82	4.92	4.15
810	5.71	2.02	1.58	0.66	-0.3	3.78		810	5.21	4.65	1.12	3.04	2	8.82		810	3.29	5.25	0.34	3.63	4.79	3.62
810.3	4.81	2.22	3.75	0.37	-0.42	4.98		810.3	3.86	3.4	1.4	2.82	1.24	8.77		810.3	2.84	5.08	0.91	3.68	4.64	4.15
810.6	4.42	1.59	3.16	3.37	3.7	5.49		810.6	2.92	3.94	1.41	2.04	1	8.4		810.6	3.14	5.11	2.48	5.06	2.5	1.05
810.9	3.24	0.51	0.18	2.94	5.16	7.12		810.9	2.29	5.83	-0.17	3.25	0.82	8.48		810.9	2.41	4.65	2.48	5.11	1.78	1
811.2	4.42	1.74	2.87	4.8	5.42	7.49		811.2	0.49	7.22	-0.45	3.18	1.71	8.11		811.2	0.71	3.25	3.48	4.63	-0.21	-0.09
811.6	4.24	2.65	0.89	5.22	6.58	6.41		811.6	0.72	5.97	-1.03	3.68	3.39	8.91		811.6	0.27	1.37	3.48	6.25	-0.79	-0.14
811.9	2.71	2.45	1.01	5.23	8.56	6.78		811.9	0.49	5.08	0.12	1.9	4.14	7.54		811.9	1.57	2.68	2.2	3.63	-0.79	-0.09
812.2	2.1	4.36	1.61	3.8	10.01	5.69		812.2	1.29	5.11	-1.75	0.39	5.39	8.48		812.2	2.98	2.65	2.34	3.96	-1.08	0
812.5	1.42	4.02	0.3	4.09	9.56	4.78		812.5	2.92	6.22	-2.45	0.33	5.14	8.68		812.5	2.43	3.54	0.77	3.77	-0.5	0.33
812.8	1.95	4.22	2.18	3.08	8.16	3.84		812.8	3.86	6.4	-2.32	-0.32	3.39	8.05		812.8	1.27	3.94	0.63	2.68	1.49	2.58
813.1	0.28	4.59	3.01	3.09	6.7	1.92		813.1	3.35	6.65	-2.02	-0.39	3.42	6.97		813.1	1	3.54	3.05	3.77	0.07	2.91
813.4	0.95	4.08	2.75	3.51	5.16	1.12		813.4	3.44	3.11	-2.6	-1.18	4.1	4.77		813.4	2.84	4.51	3.2	3.25	-0.65	2.43
813.7	0.71	2.59	4.16	3.23	5.13	0.78		813.7	2.78	2.65	-1.17	-1.53	2.71	4.54		813.7	2.29	4.68	1.91	2.77	1.5	3.33
814	0.95	2.36	6.04	1.37	2.87	2.55		814	2.29	2.97	0.11	-1.61	2.96	3.62		814	0.98	1.22	3.2	5.68	0.49	2.72
814.3	-0.58	-0.26	6.58	1.52	0.56	2.92		814.3	1.92	2.65	1.12	-0.67	3.85	2.4		814.3	1.57	0.68	3.77	6.91	1.93	2.19
814.6	-0.9	-0.21	7.32	2.51	-0.13	2.98		814.6	1.58	1.68	2.83	-0.04	4.1	0.34		814.6	1.12	0.37	4.34	6.39	1.92	1.15
814.9	-1.86	0.31	4.58	3.8	0.7	3.92		814.9	2.07	1.94	3.83	-0.24	4.85	-0.75		814.9	0.86	0.82	3.48	7.49	1.21	0.76
815.2	-1.62	-0.92	4.75	3.51	1.44	3.55		815.2	1.44	0.83	3.11	-2.61	3.53	-1.81		815.2	0.98	1.94	2.48	6.39	2.35	0.86
815.5	-2.29	0.17	2.58	1.66	0.56	3.21		815.5	2.07	0.65	1.83	-1.82	2.42	-2.03		815.5	-1.14	2.39	2.05	5.49	4.79	2.33
815.8	-2.62	-0.35	1.46	2.22	0.01	4.55		815.8	1.58	1.11	0.83	-1.18	4.53	-4.52		815.8	-0.31	1.08	2.77	5.53	2.64	2
816.1	-2.15	0.74	0.16	3.09	2.42	3.06		816.1	2.21	0.65	-0.59	-0.82	3.57	-3.75		816.1	1.71	1.68	1.48	2.91	2.5	3.05
816.4	-0.76	2.36	-0.25	3.22	3.58	3.12		816.4	2.15	1.11	0.11	0.54	2.24	-3.66		816.4	-0.02	2.79	1.63	-0.32	1.35	3.15
816.7	0.85	4.59	-1.13	2.52	5.13	4.49		816.7	1.64	0.94	0.83	0.33	2.85	-1.75		816.7	0.57	4.11	2.34	0.77	3.64	3.33
817	0.53	2.94	-1.54	2.51	4.16	4.55		817	1.01	-0.32	-0.17	1.39	1.67	-1.38		817	0.12	3.51	3.2	-0.47	3.21	3.86
817.3	3	3.59	-0.56	2.23	3.99	4.63		817.3	0.35	-0.49	1.98	2.33	3.57	0.68		817.3	0.57	1.25	3.91	0.2	2.93	3.62
817.6	3.1	4.36	0.89	0.65	4.3	4.55		817.6	-1.42	0.54	5.4	1.25	2.67	1.19		817.6	1.41	0.94	3.77	0.82	3.21	3.29
817.9	4.57	3.88	2.87	0.52	2.42	3.63		817.9	-0.22	0.22	4.98	0.04	2	2.97		817.9	2.29	2.25	4.48	0.34	2.79	2.48
818.3	4.95	2.65	2.46	0.22	2.16	3.69		818.3	-0.99	0.68	5.97	-0.75	1.96	2.05		818.3	0.55	2.37	4.34	0.82	5.35	1.72
818.6	4.71	3.88	1.16	1.66	0.99	4.21		818.6	0.21	2.08	7.12	-2.96	2	0.82		818.6	1.29	0.82	3.48	2.77	4.5	1.05
818.9	4.67	1.65	0.32	2.22	0.01	2.69		818.9	0.15	2.97	5.54	-3.18	0.96	0.19		818.9	2.12	0.08	2.48	1.53	2.21	0
819.2	6	0.59	0.73	2.23	0.13	1.35		819.2	0.64	2.51	7.26	-2.24	1.71	0.68		819.2	2.43	-0.18	2.34	1.91	2.5	0.48
819.5	5.53	0.79	0.18	1.65	-0.27	2.12		819.5	1.29	2.54	6.68	-1.32	1.39	-0.66		819.5	2.84	0.65	0.48	1.96	2.21	0.58
819.8	6	0.02	0.16	4.94	-0.87	2.49		819.8	1.78	4.08	5.83	-1.24	3.42	-0.18		819.8	4.86	0.39	-0.66	2.06	1.21	0.62
820.1	5.1	1.22	-0.11	4.08	0.3	0.98		820.1	0.44	3.97	7.11	-0.46	2.24	0.62		820.1	4.69	0.22	-1.09	1.68	0.78	0.86
820.4	5.28	1.17	0.01	3.94	-0.01	2.06		820.4	1.35	3.65	6.55	0.04	2.85	0.11		820.4	7	-0.18	0.48	1.63	-0.36	0.91
820.7	6.24	-0.49	1.61	2.22	1.3	1.84		820.7	0.44	2.54	5.25	1.68	3.24	1.05		820.7	6.55	1.51	0.77	1.96	-0.22	0.86
821	5.57	0.88	3.87	2.66	2.42	1.49		821	1.35	1.08	6.26	1.76	3.28	0.11		821	5.57	1.39	1.05	3.06	-0.07	2.76
821.3	6.24	1.94	4.75	1.8	2.87	3.84		821.3	0.86	2.25	5.11	1.54	2.67	-1.23		821.3	7.41	2.08	0.63	1.82	1.64	3.15
821.6	6.28	2.02	4.73	1.52	2.56	5.78		821.6	0.07	3.51	5.12	0.61	3	-0.18		821.6	6.29	3.39	-0.23	-0.51	1.79	4.48
821.9	5.95	1.94	5.18	-2.2	3.3	6.41		821.9	1.01	0.54	5.11	2.68	0.53	0.19		821.9	5.41	1.94	0.2	-1.32	1.49	3.29
822.2	7.14	0.88	4.87	-1.77	3.42	6.06		822.2	2.07	0.22	2.98	3.76	-0.15	0.4		822.2	2.86	2.11	-1.09	-0.23	3.5	3.33
822.5	5.81	1.36	4.61	-1.92	4.16	4.84		822.5	2.29	0.83	2.4	3.54	1.24	1.48		822.5	0.69	2.51	-2.37	1.11	2.92	3.15
822.8	5	0.31	1.3	-2.06	3.7	4.78		822.8	3.35	-0.92	1.69	3.47	0.14	1.82		822.8	1.71	0.68	-2.8	0.63	4.36	3.76
823.1	5.67	0.65	-0.54	-3.49	0.44	4.26		823.1	3.72	-0.32	0.97	4.25	0.96	2.77		823.1	2.12	-1.35	-2.94	0.96	4.92	3.15
823.4	5.85	0.88	-1.13	-3.63	0.85	3.49		823.4	3.78	-0.35	-0.59	2.76	2.28	3.82		823.4	0.71	-2.04	-2.8	2.63	3.93	2.48
823.7	4.95	0.94	-1.39	-1.49	1.3	3.26		823.7	3.58	-2.6	-2.6	3.11	1.67	4.05		823.7	2.69	-3.35	-3.09	4.82	4.35	1.15
824	6.57	1.45	-1.56	1.09	1.13	1.78		824	2.78	-0.49	-3.45	1.47	2.85	3.54		824	2.43	-3.18	-2.52	5.63	5.21	2.62
824.3	6.38	3.65	0.46	0.94	1.16	1.84		824.3	1.72	-0.17	-2.03	0.39	3.67	1.48		824.3	4.41	-4.06	-1.23	5.53	5.35	2.58
824.6	6.57	2.74	0.58	1.09	1.42	2.49		824.6	3.07	-1.2	-0.74	0.33	1.85	0.82		824.6	5.43	-3.46	-1.52	4.06	5.07	1.62
824.9	6.1	2.51	2.46	1.37	1.44	2.26		824.9	0.44	-0.6	-0.03	0.54	0.96	-0.09		824.9	4.27	-2.35	-1.37	4.11	4.92	0.72
825.2	5.14	0.17	2.44	2.52	3.13	4.63		825.2	-1.08	-0.78	-0.59	-0.67	1.71	-0.89		825.2	4.14	-1.46	-1.09	3.63	3.93	-0.52
825.5	5.1	-0.49	2.75	3.94	2.3	3.41		825.5	-2.28	-1.75	0.97	-0.32	-0.47	-0.09		825.5	4.41	-0.21	0.34	2.11	2.35	-0.42
825.8	4.57	-0.98	2.58	2.23	2.56	2.21		825.8	-0.93	-0.49	3.69	-0.1	-0.72	-1.03		825.8	2.71	0.39	1.77	0.63	1.64	-0.81
826.1	2.38	-2.06	3.04	0.65	3.3	4.84		826.1	-0.14	-0.46	4.4	0.39	-0.61	-0.81		826.1	2.41	-0.21	2.77	-0.75	1.07	-2
826.4	3.28	-2.98	2.16	0.8	3.42	7.92		826.4	1.92	-1.2	4.26	0.9	-0.86	-0.18		826.4	2	-1.61	4.62	-1.51	-1.36	-3.24
826.7	3.81	-3.21	2.04	-0.2	2.73	6.98		826.7	-0.56	-0.46	2.97	1.54	-0.61	0.48		826.7	0.27	-0.92	5.77	-0.32	0.64	-2.28
827	3.14	-1.26	3.58	0.09	2.85	6.63		827	1.78	0.22	1.83	2.04	1.42	-0.46		827	-0.71	-2.04	7.62	0.06	-0.36	-2.09
827.4	2.95	-0.21	3.61	1.08	2.73	5.26		827.4	3.01	0.97	1.11	3.39	-0.47	1.77		827.4	-2.59	-2.06	8.48	0.96	1.78	1
827.7	2.57	0.74	3.73	-0.48	1.42	6.06		827.7	4.78	1.22	1.26	3.9	1.14	0.82		827.7	-3.43	-2.46	7.05	1.34	2.79	1.48
828	3.67	0.22	5.32	2.08	1.3	4.12		828	4.58	0.4	-0.03	3.96	1.24	0.48		828	-3.73	-2.35	7.48	2.96	3.49	2.15
828.3	5.71	0.17	4.58	2.94	0.7	2.78		828.3	2.92	-0.78	0.12	4.47	0.85	2.11		828.3	-3.29	-2.04	6.05	3.34	3.07	1.62
828.6	1.1	0.79	1.04	2.94	1.44	0.41		828.6	0.72	-0.03	1.25	3.82	1.39	1.77		828.6	-4.02	-0.63	1.91	2.96	4.92	3.43
828.9	0.42	1.88	0.73	3.23	1.13	0.06		828.9	1.78	-1.06	1.69	4.76	1.85	1.4		828.9	-2	-2.32	2.2	2.06	2.93	2.76
829.2	1.53	0.94	-1.11	2.94	1.16	0.55		829.2	0.86	-0.75	3.68	4.82	2.82	2.91		829.2	-1.45	-0.78	1.2	1.53	2.49	2.43
829.5	2.57	0.17	-1.27	1.09	1.85	-0.22		829.5	1.07	-1.2	4.41	4.18	3.42	1.11		829.5	0.57	0.54	0.62	-0.66	-0.07	0.91
829.8	2.38	0.22	0.46	2.65	3.01	-1.31		829.8	0.29	-1.46	3.11	4.96	3.39	1.19		829.8	2.69	0.94	-0.09	0.53	-1.36	0.43
830.1	1.57	-0.55	-1.99	2.52	2.99	1.49		830.1	0.07	1.08	3.26	5.33	2.71	1.4		830.1	4.43	1.54	-0.23	-1.51	-1.21	-1.81
830.4	-0.47	1.22	-2.96	1.22	3.3	0.55		830.4	1.58	1.25	4.97	5.11	2.1	-1.23		830.4	4.69	1.79	-0.37	-0.75	-0.65	-0.85
830.7	2	0.45	-0.99	1.37	3.7	0.63		830.7	3.07	0.37	4.69	5.04	2.28	1.4		830.7	5.71	2.25	0.05	0.34	-2.5	-1.95
831	3.38	0.36	-0.96	4.37	4.01	1.84		831	3.29	1.68	5.11	3.39	1.96	2.77		831	4.41	2.37	0.06	0.82	-1.65	-1.42
831.3	3.42	1.45	0.3	4.8	2.42	1.21		831.3	3.64	1.51	5.12	3.04	-0.29	2.54		831.3	5.57	1.25	-0.95	0.91	-1.07	-0.67
831.6	3.67	1.51	1.61	5.37	2.16	1.12		831.6	2.72	0.97	5.97	2.54	0.53	3.34		831.6	5.69	0.79	-0.37	2.11	0.07	0
831.9	3.14	1.02	-1.27	4.52	2.42	1.35		831.9	2.49	1.37	6.12	2.76	1.28	2.82		831.9	5	-0.61	-0.09	-0.51	0.79	0.48
832.2	3.38	3.22	-0.11	1.37	1.16	0.98		832.2	2.44	-0.89	4.4	3.11	2.53	3.19		832.2	2.98	-0.78	-0.8	2.39	1.07	2.43
832.5	2.71	1.88	1.01	2.66	0.99	1.21		832.5	2.64	-0.49	1.26	4.04	3.85	4.54		832.5	3.29	0.39	-0.52	2.49	2.07	2.05
832.8	2.67	2.36	-0.54	2.65	0.87	0.84		832.8	2.86	-0.32	0.11	4.39	3.82	2.91		832.8	2.69	0.65	0.34	2.68	5.21	2.58
833.1	2	3.74	0.73	1.37	0.42	0.21		833.1	2.21	-0.78	0.12	6.04	3.42	2.68		833.1	3.29	0.54	-0.23	2.2	4.36	2.91
833.4	0.95	4.51	-0.39	1.51	1.87	0.41		833.4	2.29	-1.6	-1.75	5.11	4.82	1.77		833.4	2.41	0.37	-1.37	2.39	2.92	4.15
833.7	0	6.02	-1.13	2.52	2.13	0.21		833.7	3.35	-1.2	-2.88	5.33	4.57	1.25		833.7	0.71	0.25	-1.23	0.34	3.93	2.05
834	-0.33	7.22	-0.82	3.08	2.73	0.69		834	3.29	-1.03	-2.46	3.39	4.39	1.62		834	-0.73	2.08	-0.23	2.68	4.78	2.58
834.3	-0.15	6.31	-0.56	4.23	3.13	0.35		834.3	3.92	-1.06	-1.31	2.18	3.57	0.82		834.3	0.29	0.68	0.77	0.63	4.64	1.91
834.6	-0.76	7.51	1.32	5.08	3.58	0.55		834.6	3.44	-1.32	-0.32	0.11	2.1	0.77		834.6	0.27	0.79	1.77	-0.18	3.21	2.72
834.9	-1	5.17	2.3	4.94	2.85	-1.51		834.9	1.92	-1.63	-0.31	-0.24	2.85	1.11		834.9	1.29	1.82	2.91	-1.09	1.64	2.19
835.2	-2.9	3.94	2.32	4.65	2.16	-0.45		835.2	1.44	-0.6	-0.32	-2.75	2.24	-1.23		835.2	-0.88	1.51	4.06	-0.18	4.07	1.43
835.5	-2.15	2.02	2.3	4.66	1.99	1.06		835.5	1.64	1.08	-0.59	-1.82	1.14	-0.6		835.5	-1.86	3.82	6.34	0.06	5.5	1.76
835.8	-2.05	1.22	2.61	3.22	1.44	4.26		835.8	0.72	0.97	0.4	-0.75	-0.9	-0.81		835.8	-1.16	3.79	5.34	1.82	3.78	3.86
836.1	-2.43	-0.41	4.58	3.23	-0.87	4.78		836.1	1.64	0.65	0.83	1.04	-1.72	-0.32		836.1	-0.71	2.82	6.2	1.06	2.64	3.33
836.4	-3.05	0.36	1.89	3.51	-1.13	4.98		836.4	0.01	0.25	1.25	2.11	-1.33	0.19		836.4	-1.02	4.79	4.77	2.11	3.07	3.15
836.7	-1.58	0.88	-1.99	4.23	-1.01	4.06		836.7	-1.08	0.94	1.26	2.47	0.85	-0.18		836.7	-3	5.11	3.48	3.91	2.64	1.48
837	-1.33	3.08	-2.68	5.51	-0.27	6.12		837	-1.42	2.25	1.4	1.68	-0.04	-2.23		837	-4.45	3.51	3.2	4.96	2.21	2.58
837.3	-0.86	1.17	-1.99	4.94	-0.15	5.49		837.3	-0.79	0.65	0.41	3.9	1.71	-1.32		837.3	-2.29	3.39	2.34	4.2	0.36	3.19
837.6	-1.19	1.51	-2.25	4.65	-0.56	4.26		837.6	-1.85	-0.89	2.11	3.96	1.67	-2.09		837.6	-1.31	2.08	2.2	4.96	0.07	2.86
837.9	-1.43	1.88	-3.56	4.94	0.27	1.78		837.9	-1.79	-1.49	2.12	3.04	2.28	-0.46		837.9	-1.71	2.11	3.2	6.77	0.21	0.91
838.2	-1.05	2.22	-4.96	3.94	2.58	-0.16		838.2	-3.71	-0.89	2.11	1.82	3.67	-1.66		838.2	-1.16	1.94	1.63	5.82	0.07	2.43
838.5	-2	1.74	-3.42	3.8	2.13	0.06		838.5	-0.36	-0.49	1.83	0.76	2.85	-1.03		838.5	-1.86	0.68	2.77	6.49	-0.79	2.76
838.8	-1.76	-0.06	-1.96	1.94	1.01	2.26		838.8	1.01	-1.32	1.4	1.11	1.1	-1.66		838.8	-2.88	0.37	4.06	5.68	0.35	4.43
839.1	-0.58	-1.12	-1.7	1.52	-0.73	0.78		839.1	1.07	-0.78	-0.45	1.61	1.28	-0.32		839.1	-2.29	1.82	2.62	3.77	0.07	3.62
839.4	-0.33	-0.06	-2.25	-0.06	-0.42	1.84		839.4	2.15	-0.32	0.11	0.25	0.82	0.05		839.4	-2.02	3.22	3.06	4.82	0.49	3.58
839.7	-0.15	-0.12	-1.13	0.23	0.99	2.06		839.7	3.07	0.94	-0.45	0.47	1.85	1.82		839.7	-1.43	4.39	1.77	4.63	0.93	2.48
840	0.53	-1.21	0.46	0.65	-0.84	2.69		840	4.15	1.25	-0.32	0.54	1.67	0.05		840	-1.45	4.51	2.06	1.39	0.92	3.15
840.3	1.57	-0.55	0.58	0.94	-1.01	3.06		840.3	5.64	1.94	-0.88	1.47	-0.15	0.82		840.3	-0.86	4.68	3.2	2.34	0.93	2.33
840.6	4.81	-1.78	1.61	1.51	0.73	1.12		840.6	2.44	4.68	0.25	2.96	1.67	-0.09		840.6	-1.16	4.79	3.34	1.96	0.07	3
840.9	5.14	-1.69	2.01	1.52	0.7	-0.08		840.9	1.35	4.94	1.98	2.61	1.42	1.68		840.9	0	2.39	3.2	0.63	-0.64	2.19
841.2	4.53	-2.06	2.32	0.37	2.58	2.26		841.2	2.58	6.25	3.25	3.68	0.82	1.77		841.2	-0.31	1.08	3.34	1.53	0.07	2.58
841.5	4.57	-1.55	1.3	1.8	4.13	1.49		841.5	-0.08	6.08	1.98	3.76	1.42	2.54		841.5	-1	-1.32	2.48	-0.8	-1.36	1.91
841.8	6.38	-0.64	0.75	1.51	4.16	2.12		841.8	-0.14	5.25	3.25	3.54	0.39	1.77		841.8	-2.02	-3.92	2.06	-1.47	-1.22	3.43
842.1	7.42	-1.26	1.44	0.66	4.85	2.78		842.1	-0.36	5.51	1.55	2.9	1.57	3.11		842.1	-1.86	-3.46	0.91	0.06	-1.07	2.91
842.4	5.67	-2.49	3.18	-0.92	5.16	2.55		842.4	-0.42	3.68	1.4	2.54	0.67	3.77		842.4	-3.16	-4.21	1.06	0.39	0.21	2.15
842.7	5.57	-1.83	3.01	-1.34	4.27	2.78		842.7	0.64	2.65	-1.74	1.33	-0.15	2.82		842.7	-1.14	-5.18	-1.09	-0.8	0.36	0.48
843	5.81	0.36	3.89	-0.78	3.87	0.98		843	1.15	2.83	-3.03	0.82	-0.04	1.62		843	-0.16	-3.92	-0.52	1.53	-0.22	1.15
843.3	6.28	-0.55	4.16	1.09	3.27	-0.94		843.3	1.21	-0.06	-2.88	0.47	0	1.54		843.3	0.86	-3.46	1.34	1.91	-1.64	1.76
843.6	7.95	0.51	4.75	1.08	1.58	-2.16		843.6	3.44	1.4	-2.32	-0.04	-0.04	1.91		843.6	-0.31	-2.21	0.48	3.53	-1.36	1.43
843.9	5.28	0.02	4.73	-0.77	1.27	-4.08		843.9	3.92	1.51	-2.59	-0.53	-1.15	0.68		843.9	0.57	-1.32	1.91	2.63	-1.36	1.05
844.2	4.53	1.36	2.89	-1.78	-0.13	-5.31		844.2	2.58	2.68	-1.6	-1.18	-0.76	-0.66		844.2	1.55	-4.06	2.77	1.82	-1.08	1.29
844.5	5.71	2.02	0.73	0.52	-3.01	-5.51		844.5	3.35	4.08	-2.45	-1.1	0.57	-1.89		844.5	1.43	-3.89	2.34	1.63	-0.5	1.76
844.8	2.81	2.08	0.04	1.37	-2.84	-3.16		844.8	4.44	2.54	-1.75	-1.32	1.96	-0.52		844.8	-1.31	-2.63	2.91	0.53	1.35	2.29
845.1	1.28	0.17	-0.84	2.66	-2.58	-2.51		845.1	5.49	1.65	-1.59	0.76	1	-2.03		845.1	-1.29	-1.46	1.91	0.06	1.21	1.76
845.4	-0.9	1.79	-0.68	3.08	-1.42	-1.59		845.4	3.01	1.68	-0.89	-0.61	1.1	-0.95		845.4	-1.45	-1.78	-0.09	-1.32	-0.22	0.72
845.7	-2.43	0.02	-1.7	3.23	-2.58	-1.37		845.7	2.78	1.08	0.69	0.9	1.42	-1.03		845.7	-0.43	-2.32	0.77	-1.37	0.07	3.19
846	-1.19	-0.21	-0.96	6.37	-3.13	-2.59		846	1.44	0.25	1.4	0.25	3.24	-0.09		846	-1.88	-3.49	-0.09	-1.18	-0.22	2
846.3	-1.86	-1.98	-1.42	5.66	-1.3	-1.94		846.3	0.92	-1.06	3.12	1.9	1.28	-0.32		846.3	-3.86	0.11	-1.52	-0.09	-1.36	0.76
846.6	-0.76	-0.64	-0.11	4.22	1.58	-0.88		846.6	-0.99	-1.17	4.54	1.54	1.82	1.34		846.6	-5.45	1.65	-1.23	0.68	-0.79	-0.71
846.9	1.14	-0.98	-0.27	2.66	1.85	-1.08		846.9	-1.93	-2.06	5.98	3.04	0.85	1.4		846.9	-4	1.96	0.05	3.77	-3.21	0.33
847.2	1.1	-1.06	1.04	1.08	1.58	-1.16		847.2	-3.99	-2.46	6.4	1.54	2.1	2.62		847.2	-4.73	0.79	-0.09	1.96	-1.65	-1
847.5	2.85	-1.55	1.44	-1.2	-0.3	-1.37		847.5	-2.51	-2.35	7.55	2.61	2.71	1.68		847.5	-4.71	1.39	0.2	2.49	0.79	0.05
847.8	2.38	-1.21	3.32	-2.49	0.3	-0.31		847.8	-3.71	-2.03	6.4	1.39	2.39	0.19		847.8	-5.02	2.22	0.63	2.11	0.21	-2
848.1	2.71	-0.98	2.58	-3.91	-0.44	1.06		848.1	-3.22	-2.92	4.69	2.47	1.71	1.11		848.1	-3.71	2.96	0.77	1.2	-1.64	-2.09
848.4	2.67	0.94	5.46	-4.78	-0.99	-0.02		848.4	-3.71	-2.89	2.97	2.68	2.1	2.48		848.4	-3.02	1.22	2.34	0.53	0.64	-0.42
848.7	1.71	-0.55	3.01	-4.34	-0.73	-1.51		848.7	-2.65	-2.92	2.12	2.9	0.85	1.11		848.7	-0.14	0.82	2.2	-0.23	-0.79	0.48
849	0.67	-0.21	3.61	-4.06	-0.13	-2.16		849	-1.28	-1.6	0.97	1.39	-0.04	1.05		849	0.12	0.65	2.48	-2.75	0.35	1.29
849.3	2.71	-0.98	2.3	-3.77	1.27	-0.94		849.3	0.35	-0.2	0.69	2.04	0.14	2.11		849.3	1.57	-0.75	2.2	-1.09	-0.07	2.33
849.6	3.1	-2.06	3.18	-4.49	1.58	-0.16		849.6	0.29	2.25	-0.46	1.54	0.1	2.48		849.6	0.84	-1.06	3.77	-1.61	-0.79	1
849.9	5.14	-1.55	1.87	-3.91	1.85	0.06		849.9	1.07	0.8	-0.17	1.47	0.28	2.97		849.9	0.57	-1.75	4.05	-1.23	0.21	0.76
850.2	4.1	-2.78	2.75	-4.2	1.3	0.84		850.2	1.72	2.4	-0.17	1.82	-0.04	0.91		850.2	-0.45	-2.78	3.06	-0.18	1.21	1
850.5	6.42	-3.55	1.73	-1.48	1.99	1.49		850.5	2.92	2.94	0.98	0.76	1	-0.32		850.5	0.57	-3.04	2.2	1.06	1.21	1.33
850.8	5.53	-3.06	2.46	-2.06	-0.42	2.69		850.8	2.15	1.68	1.25	0.11	1.24	0.77		850.8	-0.31	-4.06	1.48	1.82	0.92	-0.14
851.1	5.71	-2.55	1.87	-2.48	-2.44	2.35		851.1	-0.22	2.51	0.98	0.04	1	2.11		851.1	-1.14	-4.32	0.05	2.63	0.36	-1.38
851.4	4.67	-2.92	2.32	-1.63	-3.56	1.55		851.4	-0.85	3.83	1.68	0.25	0.82	0.91		851.4	-2.16	-2.49	-0.66	1.68	-0.36	-0.71
851.7	5.28	-0.69	0.58	-0.48	-3.01	0.78		851.7	-0.08	1.37	0.83	2.18	-0.29	1.25		851.7	-3	-2.04	-1.23	2.91	1.5	0.91
852	3.1	-2.21	1.89	1.65	-1.13	0.26		852	-1.14	1.83	0.11	4.11	-1.76	1.34		852	-1.45	-0.35	-0.8	2.82	1.21	1.29
852.3	3.71	-0.98	0.3	1.09	-1.3	-0.37		852.3	-3.22	2.08	1.12	3.47	-0.29	4.25		852.3	-0.43	0.25	-0.09	3.63	2.64	1.91
852.6	3.53	0.36	-0.54	1.08	-0.99	-1.59		852.6	-3.14	0.83	1.25	5.25	0.67	4.62		852.6	-0.31	-1.06	-0.94	1.96	1.64	1.58
852.9	3.57	0.74	-0.84	1.8	-0.01	-1.08		852.9	-1.36	2.22	1.83	4.76	0.42	3.82		852.9	-0.71	-1.18	-1.8	1.2	3.21	4.19
853.2	1.95	-0.64	0.04	3.65	0.44	-0.88		853.2	0.72	0.83	3.68	6.39	0.82	2.62		853.2	0.41	-1.21	0.63	2.68	3.92	5.58
853.5	1.42	0.02	-1.56	2.23	1.27	-0.08		853.5	1.78	0.08	2.83	6.04	0.85	2.68		853.5	0.86	-0.75	2.34	2.34	4.79	5.05
853.8	-0.33	1.22	-1.68	0.94	1.3	-0.45		853.8	0.86	0.54	3.25	3.54	2.24	1.62		853.8	0.27	-0.92	2.77	2.11	4.78	3.58
854.1	2.28	2.74	-4.7	-1.06	0.56	-0.65		854.1	3.07	0.94	3.26	2.04	3.14	1.54		854.1	0.29	-1.46	2.05	2.91	5.36	4.19
854.4	2.53	0.22	-3.96	0.22	2.73	-0.31		854.4	5.01	0.11	2.54	2.25	2.24	0.05		854.4	-0.88	-1.06	3.91	2.82	4.78	4.29
854.7	-0.15	-1.12	-4.56	1.52	2.7	1.78		854.7	6.21	1.22	1.41	-0.53	2	-0.32		854.7	-1.29	-0.32	4.77	3.49	4.5	4.76
855	-0.19	-1.21	-3.82	1.8	4.44	2.98		855	5.01	1.4	1.54	0.11	3.1	-0.09		855	-1.31	0.51	5.77	4.25	3.49	3.72
855.3	0.14	0.02	-3.42	0.8	6.13	2.21		855.3	3.49	0.8	-0.02	-1.24	3.57	-0.75		855.3	-1.43	0.68	4.2	2.77	4.36	3.33
855.6	-0.62	0.79	-1.54	2.8	5.16	0.98		855.6	2.44	0.11	0.68	-2.32	3.67	0.48		855.6	-1.31	0.37	2.91	3.39	3.07	4
855.9	-1.86	0.45	-0.13	4.8	4.56	3.06		855.9	2.35	-0.49	1.41	-1.53	3	-0.03		855.9	0.29	-0.61	1.2	3.49	-0.07	5.05
856.2	-3.62	-0.21	2.04	5.08	4.16	2.69		856.2	1.15	-0.46	1.83	-2.61	2.1	-0.66		856.2	-0.45	-0.49	1.48	3.25	-0.65	5
856.5	-4	1.74	3.01	4.66	3.27	3.06		856.5	0.92	-0.06	0.69	-3.53	1.28	-0.03		856.5	0.29	-0.89	0.48	2.06	-0.07	4.05
856.8	-3.9	3.51	4.18	2.08	3.01	2.98		856.8	0.44	-1.32	0.4	-2.89	0.1	-0.52		856.8	0.69	-1.21	-0.37	1.39	0.78	5
857.1	-3.58	3.88	4.44	1.23	2.13	1.06		857.1	-0.08	-2.63	-0.31	-2.82	0.42	-1.46		857.1	1	-0.89	-0.38	-0.09	-0.36	5.33
857.4	-2.62	3.08	5.46	0.22	0.16	2.12		857.4	1.01	-2.03	2.4	-2.89	-0.76	-1.09		857.4	0.98	-1.78	-0.37	-0.18	-1.36	4.43
857.7	-1	2.59	5.44	-0.77	0.56	1.49		857.7	2.21	-3.49	2.98	-3.67	-1.43	-0.89		857.7	0.29	-1.89	-0.8	2.06	-0.21	3.19
858	-0.33	1.51	5.32	-2.49	2.44	0.55		858	3.86	-3.6	2.97	-3.46	-1.47	-0.52		858	0.84	-1.92	0.06	3.82	1.78	2.43
858.3	-0.43	2.45	6.58	-1.63	3.13	0.21		858.3	4.21	-3.92	1.41	-1.1	-2	-0.18		858.3	1.57	-0.46	0.48	3.77	1.36	2.62
858.6	0.24	4.08	5.04	-1.49	4.44	-0.02		858.6	3.72	-2.89	3.54	0.39	-2.76	-0.09		858.6	3.12	0.65	0.2	4.68	1.78	2.29
858.8	1.14	2.17	3.73	-1.06	4.13	-0.51		858.8	4.35	-0.78	2.26	-0.24	-3.72	1.25		858.8	1.29	0.25	4.2	4.77	1.36	0.91
859.1	2.38	1.51	4.61	-0.78	4.58	0.41		859.1	5.29	0.54	2.54	0.39	-6.33	1.77		859.1	1.12	0.22	3.63	5.53	1.07	0.86
859.4	3.57	3.31	3.58	0.37	4.7	-0.79		859.4	4.35	0.94	1.55	-1.82	-5.43	0.82		859.4	1.43	1.68	3.62	5.34	0.07	1.33
859.7	4.53	3.94	2.61	-0.35	5.01	0.84		859.7	1.01	3.25	-0.03	-0.61	-4.61	0.05		859.7	0.69	1.08	3.91	2.96	0.21	1.43
860	4.28	5.02	2.01	1.23	1.99	1.06		860	0.78	4.08	-0.45	-1.1	-5.15	-0.32		860	-1.29	2.68	3.48	-0.09	-0.5	1.48
860.3	5.67	4.22	1.18	-0.2	2.16	0.84		860.3	-0.28	2.68	-0.03	-0.75	-4.33	0.34		860.3	-2.73	-0.06	2.91	-1.75	-0.08	-0.42
860.6	5	3.45	2.01	-0.48	0.42	2.06		860.6	-0.08	1.22	-2.88	-1.53	-2.72	-2.03		860.6	-2.86	-1.75	3.77	-1.51	-0.36	-0.67
860.9	3.95	3.65	3.46	-0.2	1.01	2.12		860.9	-1.56	-0.03	-0.89	-1.32	-2.04	-1.95		860.9	-1.88	-0.35	0.34	-1.04	-0.22	-0.71
861.2	1.14	4.45	3.01	0.23	-0.58	1.92		861.2	-2.22	-1.35	-1.59	-1.1	-0.29	-3.6		861.2	-1.14	-0.46	0.2	0.63	0.36	-2.09
861.5	-0.05	2.51	2.75	0.08	-0.84	2.84		861.5	-1.14	-1.17	-3.75	1.39	-1.18	-1.81		861.5	-2.02	-0.63	0.48	0.68	0.35	-2.71
861.8	-0.43	1.74	1.87	1.23	-0.15	2.06		861.8	1.07	-1.78	-3.31	1.76	-1.15	-1.32		861.8	-1.86	0.25	0.34	-1.23	0.36	-1.95
862.1	0.67	0.65	2.04	-0.2	0.01	1.12		862.1	1.44	-2.6	-3.46	2.54	0.53	0.19		862.1	1.12	-0.92	0.91	0.96	1.21	-2.71
862.4	-0.58	1.45	0.44	0.23	0.7	1.49		862.4	2.92	-0.06	-3.02	0.33	-0.43	-0.32		862.4	2	-0.04	-0.23	1.63	1.64	-2.81
862.7	0.53	0.22	0.46	1.65	0.01	-0.45		862.7	3.72	-0.17	-1.46	0.25	1.96	2.34		862.7	0.41	1.94	-1.09	1.11	0.78	-2.71
863	2.14	0.88	-0.99	3.66	0.42	-0.65		863	3.49	-1.06	-1.31	2.04	3.42	1.82		863	1.29	2.39	-1.8	1.49	-0.21	-2.52
863.3	4.24	1.22	-0.39	5.22	0.73	-0.59		863.3	4.44	-0.75	1.25	0.39	2.67	4.48		863.3	1.55	3.37	-0.52	0.11	-0.51	-3.28
863.6	5	1.74	-1.56	4.8	0.56	-1.37		863.6	6.07	-0.2	1.83	0.04	3.28	2.97		863.6	0.71	2.39	-0.8	-0.23	0.93	-2.38
863.9	2.95	4.79	-0.54	4.51	-0.42	-0.45		863.9	7.29	-0.32	2.68	0.11	3.53	3.05		863.9	1.84	3.37	0.06	1.53	0.49	-1.85
864.2	2.85	2.74	0.01	5.23	0.99	0.63		864.2	7.92	0.94	1.98	-1.24	2.42	2.4		864.2	2	4.54	0.2	0.63	1.21	-0.95
864.5	3.1	2.36	1.75	6.65	0.16	1.69		864.5	6.58	-1.46	1.83	-0.75	3.1	2.05		864.5	0.27	5.22	0.2	1.96	0.78	0.29
864.8	1.71	3.74	0.3	5.8	1.7	1.06		864.8	4.78	-1.06	1.55	-0.53	0.42	1.11		864.8	1	4.82	-1.23	0.63	2.21	0.91
865.1	0.38	2.51	0.75	4.65	1.3	-0.02		865.1	4.29	0.54	0.68	-1.89	0.39	1.91		865.1	1.27	4.37	0.06	1.39	2.92	0.86
865.4	0.42	-0.41	-0.99	2.37	1.42	-0.08		865.4	4.07	1.22	-0.74	-0.96	1.57	0.82		865.4	1.86	3.54	-0.95	0.34	4.36	1.76
865.7	0.1	-0.78	1.32	3.22	3.73	1.98		865.7	3.01	0.25	-0.03	0.68	2.53	1.19		865.7	3.12	4.22	-0.66	0.96	3.07	1
866	0.85	-3.41	0.16	1.8	2.56	2.35		866	2.64	-0.78	-1.17	-0.1	3	0.54		866	2.57	3.68	-1.38	0.34	0.79	0.91
866.3	-0.47	-1.49	0.18	2.51	4.44	0.98		866.3	0.86	-0.6	-0.03	-0.04	3.82	0.77		866.3	0.12	2.22	-1.37	0.82	-0.93	0.86
866.6	-0.15	-1.41	-0.56	1.23	3.56	0.21		866.6	2.07	-0.78	0.98	0.18	5.57	-0.75		866.6	1	1.96	-0.09	0.34	-0.93	0.19
866.9	-0.62	-3.64	1.18	0.8	3.16	0.84		866.9	3.86	-1.03	2.54	-0.89	8.24	-0.95		866.9	1.27	2.94	-0.09	0.82	-2.93	0.58
867.2	-1.29	-1.41	1.87	0.23	3.27	2.49		867.2	3.49	-2.35	1.98	0.18	8.71	-2.18		867.2	0.43	2.96	-2.23	-0.37	-3.21	0.33
867.5	-1.19	-0.64	3.46	0.51	3.87	3.41		867.5	3.58	-1.75	1.25	0.54	7.24	-1.81		867.5	-1.31	2.22	-2.23	1.39	-4.79	2.29
867.7	-1.86	-0.41	3.01	0.09	3.85	0.35		867.7	2.35	-1.35	2.83	-0.53	6.57	-1.32		867.7	-1.86	1.68	-1.95	0.63	-5.21	2.33
868	-2.33	-2.21	4.04	0.65	5.16	-0.45		868	1.86	-1.75	3.83	-0.89	4.53	-3.09		868	-1.45	0.79	-0.66	1.11	-2.51	0.29
868.3	0	-4.41	3.87	-1.06	3.13	0.49		868.3	1.92	-1.92	2.41	0.61	2.85	-1.89		868.3	-1.71	1.11	-0.38	0.63	-2.21	-0.09
868.6	-0.76	-5.06	4.18	-1.2	3.87	1.26		868.6	1.01	-2.03	3.4	1.11	1.96	0.34		868.6	-1.02	1.37	-0.66	-0.61	-2.08	0
868.9	-0.58	-2.98	5.3	-2.06	3.7	2.63		868.9	-1.22	-2.06	3.12	1.18	0	0.82		868.9	-2.86	0.54	1.2	0.49	-2.5	-2.24
869.2	0.53	-4.92	4.46	-0.49	3.73	0.69		869.2	0.01	-0.75	4.83	0.25	-1.9	1.91		869.2	-3.16	-0.06	3.91	-0.04	-2.36	-1.71
869.5	-0.29	-5.26	4.01	-0.63	1.99	-0.22		869.5	-0.79	-1.63	5.83	0.18	-0.43	2.11		869.5	-3.14	0.11	4.62	-2.51	-0.64	-3.52
869.8	0.81	-5.92	3.46	-0.92	0.58	1.84		869.8	-0.56	-2.03	4.25	0.54	-0.18	2.48		869.8	-2.16	0.37	4.91	-2.04	1.21	-3.42
870.1	1.28	-4.41	3.44	-1.34	-1.01	0.21		870.1	0.64	-2.06	3.83	0.33	0.42	4.68		870.1	-2.14	1.39	3.05	-1.66	1.93	-2.81
870.4	1.53	-1.35	2.75	-2.2	-3.27	-1.31		870.4	1.01	-2.17	5.68	-1.32	1.67	2.91		870.4	-0.45	1.79	3.2	-2.61	2.21	-1.28
870.7	2.14	-0.98	3.44	-4.06	-4.58	-1.65		870.7	1.35	-3.06	4.26	-2.67	1.28	2.97		870.7	-1	1.68	4.05	-3.09	2.07	-0.67
871	1.95	-1.35	0.75	-2.78	-4.99	-2.59		871	2.29	-2.17	3.11	-0.89	0.67	3.19		871	-0.16	1.08	4.34	-3.75	4.78	2
871.3	2.28	-0.83	0.87	-4.34	-4.73	-1.37		871.3	2.49	-2.35	2.41	0.47	1.42	1.97		871.3	0.14	1.82	1.48	-4.23	4.36	2.05
871.6	3.24	0.36	0.32	-3.49	-3.56	-2.02		871.6	1.72	-1.32	2.68	0.25	-0.18	-0.52		871.6	0.69	1.08	0.48	-3.18	4.49	2.72
871.9	1.85	0.59	0.58	-4.77	-1.58	-1.79		871.9	2.07	-0.92	2.12	-1.24	-1	-1.03		871.9	0.43	1.11	0.48	-3.37	3.5	1.76
872.2	2.95	1.36	1.04	-4.49	-0.42	-1.59		872.2	0.15	-0.89	0.54	-1.04	0.1	-0.95		872.2	0.55	0.08	1.63	-3.47	1.21	2.29
872.5	1.57	0.88	0.58	-2.63	3.27	-2.08		872.5	-0.51	-1.2	-0.02	0.47	0	-1.32		872.5	1.86	0.96	1.2	-2.8	1.64	1.33
872.8	2.1	2.22	-1.68	0.8	5.58	-1.74		872.8	-0.56	0.97	-0.03	2.54	0.39	-0.66		872.8	1.27	1.79	0.77	-1.18	2.35	-0.28
873.1	2.85	3.02	-1.56	0.09	6.85	-2.08		873.1	0.64	0.94	1.12	1.18	-1	-1.46		873.1	2.29	2.82	-0.09	-0.23	-0.07	-1.24
873.4	2.38	3.79	-1.54	-1.06	6.44	-2.02		873.4	1.01	-0.17	0.97	0.82	0.39	-0.23		873.4	1.27	3.22	0.63	0.96	-0.08	-1
873.7	2.85	3.31	-0.7	-1.34	5.85	-1.08		873.7	1.49	-2.06	0.83	1.9	2.28	2.68		873.7	0.43	5.25	-0.23	1.91	-0.07	-1.52
873.9	3.24	4.36	-1.11	0.8	5.16	-0.74		873.9	1.58	-2.89	0.54	1.96	3.53	1.62		873.9	0.12	4.94	-1.09	2.25	0.35	0.43
874.2	5	4.02	-2.27	1.8	7.56	0.21		874.2	1.78	-1.63	1.12	3.47	2.14	2.54		874.2	-0.86	5.54	0.05	1.91	1.5	0.62
874.5	5.67	3.65	-1.68	2.51	4.87	0.55		874.5	2.86	-0.6	0.97	3.25	2.67	1.48		874.5	-2.45	4.79	0.63	2.11	2.35	0.43
874.8	4.28	2.31	0.73	2.94	3.85	0.35		874.8	1.35	-0.2	0.55	1.61	2.42	0.54		874.8	-2	3.68	0.91	-0.51	0.79	2.48
875.1	4.67	-0.35	3.18	4.8	3.16	2.12		875.1	-0.71	-0.03	-0.6	1.68	4.53	0.05		875.1	-3.02	3.08	0.63	0.11	3.92	2.72
875.4	4.57	-0.12	3.87	5.52	2.42	1.21		875.4	-1.79	0.51	-0.74	0.61	4.14	-0.75		875.4	-2.43	2.25	1.91	-0.8	3.07	1.62
875.7	3.38	0.36	2.89	5.51	3.87	0.84		875.7	-0.28	0.97	-1.89	-1.61	2.53	-2.09		875.7	-3.16	-0.49	3.34	-1.18	3.35	3.29
876	2	-2.12	2.3	4.94	2.85	1.06		876	-0.65	1.08	-1.31	-1.1	1.57	-0.18		876	-3.43	-1.04	4.91	-0.37	4.36	1.33
876.3	-0.33	-2.64	3.46	5.51	1.01	1.41		876.3	0.15	0.25	-1.32	-1.04	1.53	-1.95		876.3	-2.88	-0.92	5.2	0.25	3.49	1.15
876.6	-1.72	-4.83	3.16	4.94	1.99	2.78		876.6	0.21	-1.49	-1.74	-0.82	0.28	0.11		876.6	-3.57	-0.32	4.48	-0.23	3.21	1.33
876.9	-0.9	-3.78	1.46	4.08	1.58	3.12		876.9	-0.28	-0.17	-1.75	0.96	-0.76	0.62		876.9	-2.16	-1.06	3.34	2.96	4.49	0.43
877.2	-0.72	-1.69	0.58	2.66	1.56	2.63		877.2	-0.36	-1.92	-1.59	2.04	-1.58	1.97		877.2	-1.71	-0.61	4.2	1.77	3.21	1.76
877.5	-0.76	-2.78	0.46	3.51	2.58	3.26		877.5	-0.14	-2.32	-0.6	1.68	-1.9	2.62		877.5	-0.88	1.08	3.06	0.68	5.21	1.58
877.8	1.14	-2.83	-0.42	4.09	1.56	2.78		877.8	-2.51	-1.92	-0.02	2.33	-0.72	1.97		877.8	-0.29	1.96	3.77	0.49	4.07	0.48
878.1	1.95	-2.49	0.32	3.51	1.73	0.84		878.1	-3.14	-2.17	1.54	1.11	-0.47	0.05		878.1	0.55	2.22	2.06	-1.04	4.07	1.15
878.4	3.42	-2.41	1.73	1.23	2.7	1.49		878.4	-4.51	-1.06	2.26	-0.1	0	0.68		878.4	0.57	1.25	1.05	-0.94	3.93	1.05
878.7	4.81	-0.92	1.46	0.65	3.87	3.84		878.7	-5.28	-0.46	1.11	0.54	0.82	0.62		878.7	-0.59	0.51	0.06	-0.61	3.49	0.72
879	3.14	-3.55	1.3	-0.63	4.27	2.49		879	-2.22	-0.78	2.55	-0.67	2.85	0.97		879	-0.29	-0.18	1.77	-1.23	1.79	0.76
879.2	1.95	-5.35	2.04	-0.78	4.87	0.98		879.2	-1.14	0.68	3.54	-2.89	3.24	0.91		879.2	-0.16	-0.35	1.34	-2.04	1.49	0.86
879.5	2	-5.41	2.44	-1.48	3.13	0.78		879.5	-1.08	0.94	3.41	-2.82	1.71	0.82		879.5	-0.71	-3.04	2.05	0.63	1.5	0.05
879.8	-0.33	-6.49	5.32	-2.92	5.44	0.98		879.8	-0.14	0.4	2.97	-1.04	1.53	1.62		879.8	0.55	-1.49	1.91	1.11	1.78	-1
880.1	1.57	-5.83	4.3	-1.2	5.99	1.21		880.1	-0.51	1.37	2.26	1.04	1.42	2.4		880.1	-0.43	-2.04	2.05	1.77	1.64	-0.38
880.4	0.1	-4.06	2.46	1.22	5.01	0.12		880.4	0.29	1.54	1.83	1.68	2.1	2.91		880.4	0.12	-1.78	1.91	2.39	2.92	-0.85
880.7	-0.58	-3.55	3.87	1.37	4.56	-2.51		880.7	0.78	1.22	2.83	-0.39	1.85	2.54		880.7	1.43	-2.75	3.62	3.2	2.5	-1.95
881	0.53	-2.06	4.61	3.65	4.01	-1.74		881	-0.14	0.25	1.25	-1.18	0.96	2.34		881	1.41	-2.92	1.91	3.25	3.92	-1.57
881.3	1.85	-1.41	2.58	1.94	2.85	0.35		881.3	-0.51	-0.2	0.83	0.47	1.42	0.82		881.3	1.29	-3.04	1.91	3.63	3.07	-2.52
881.6	2.67	-0.64	2.18	2.08	3.73	0.69		881.6	0.01	-0.75	0.25	1.68	1.24	-0.23		881.6	0.98	-1.21	0.2	2.11	2.07	-0.71
881.9	3.57	0.17	0.73	3.09	2.7	0.78		881.9	0.07	-0.49	0.41	0.18	1	1.68		881.9	0.86	-2.18	-0.38	1.77	1.64	0.62
882.2	1.81	1.36	1.32	0.94	2.16	0.55		882.2	0.58	-0.03	0.4	-1.18	0.67	1.77		882.2	1.84	-1.49	-0.94	2.68	1.64	0.43
882.5	2.71	0.88	1.73	-0.06	3.7	-0.22		882.5	-0.79	-1.2	1.12	-1.1	-0.58	-1.18		882.5	2.57	-1.04	0.2	1.91	0.36	-0.52
882.8	2.67	-1.06	0.04	0.8	3.87	-0.02		882.8	-1.42	-0.6	2.54	-0.32	-0.76	0.05		882.8	1.98	1.22	-0.94	0.53	1.21	1.15
883.1	1.85	0.17	0.44	-0.2	4.56	0.63		883.1	-0.36	0.08	4.12	-0.39	-1.29	-0.6		883.1	2.29	3.11	-1.8	0.49	0.79	1.33
883.4	2.53	0.65	1.32	2.8	5.87	-1.45		883.4	1.44	0.97	2.97	-0.18	-2.18	1.05		883.4	1.84	2.51	-1.52	1.25	1.07	0
883.7	2.14	0.31	0.87	2.8	6.13	-0.94		883.7	1.78	1.08	3.83	-0.67	-1.29	1.11		883.7	1.57	2.25	0.05	2.77	2.07	-0.52
883.9	3.67	1.79	0.75	3.08	4.87	-1.59		883.9	1.29	1.25	3.54	-1.61	-1.76	-0.38		883.9	1.69	2.94	-2.09	1.53	2.21	0.15
884.2	4.42	1.59	0.44	3.23	4.56	-1.22		884.2	0.35	0.51	3.41	-1.39	-1.15	-0.32		884.2	0.57	3.25	-1.8	-0.23	3.07	-0.67
884.5	3.24	1.94	0.04	4.08	4.01	0.12		884.5	2.72	0.11	1.54	-3.46	-0.33	1.91		884.5	-1.88	3.51	-2.52	0.68	2.64	1.72
884.8	4.42	2.88	1.3	4.52	3.42	-0.22		884.8	2.92	-0.63	1.26	-2.82	-0.58	0.4		884.8	0.14	1.82	-2.8	2.49	1.36	1.48
885.1	4.53	1.08	0.32	4.08	3.87	-1.59		885.1	1.44	-1.46	-1.17	-1.75	0.96	0.77		885.1	-1.88	1.65	-1.8	2.96	0.64	1.72
885.4	2.85	1.17	0.01	2.52	4.56	-0.37		885.4	0.21	-2.06	-1.31	-1.82	2.57	-0.46		885.4	-1.43	2.39	-2.23	3.2	0.64	2.05
885.7	2.95	1.36	-0.54	3.08	5.58	-2.59		885.7	-1.56	-2.17	-3.03	-2.89	3.24	-0.09		885.7	-1.16	3.37	-1.94	3.39	-0.22	1.15
886	1.28	0.17	-0.84	2.37	6.27	-0.79		886	0.64	-3.2	-3.02	-1.82	3.85	-1.6		886	-2.29	3.39	0.34	5.06	1.5	-0.38
886.3	0.53	0.36	-0.54	2.65	5.87	-0.74		886.3	1.58	-2.89	-4.17	-1.75	3.39	-1.81		886.3	-1.16	3.51	0.91	5.96	-1.08	-0.28
886.6	0	-0.83	0.87	1.66	4.42	-0.08		886.6	1.07	-1.92	-3.59	-0.53	1.85	-2.03		886.6	-0.14	2.68	-0.09	5.2	-0.07	-1.81
886.9	-1.05	-1.78	0.46	-0.06	4.16	1.12		886.9	2.44	-1.75	-4.32	-1.61	2.39	-0.52		886.9	-2.02	2.37	-0.66	3.53	0.49	-3.28
887.2	0.28	-1.55	1.58	-2.77	1.13	1.63		887.2	2.78	-2.06	-2.45	-2.96	0.85	-1.46		887.2	-0.86	1.11	-0.8	2.63	1.36	-3.81
887.5	0.1	-0.78	1.61	-2.78	-1.7	0.98		887.5	1.72	-1.89	-1.75	-3.18	-0.33	-1.52		887.5	-0.16	1.51	-1.52	2.11	1.35	-4
887.7	-0.86	-0.26	2.58	-3.06	-3.58	0.78		887.7	1.35	-2.06	-0.17	-2.67	-1.58	-0.75		887.7	-0.14	0.25	-1.38	1.63	1.21	-2.09
888	-0.33	-0.21	1.75	-2.63	-3.42	-0.74		888	-0.14	-0.03	-0.46	-0.89	-2.18	0.48		888	0.41	-0.78	-1.09	-0.47	-0.22	-1.71
888.3	-0.15	-1.69	2.44	-1.77	-5.15	-0.51		888.3	-0.65	-0.06	-0.17	0.47	-2.58	-0.32		888.3	0.14	-1.61	-0.09	-1.94	1.21	-1.81
888.6	-0.19	-3.49	2.46	-1.92	-3.99	-0.02		888.6	-0.56	-0.6	1.11	1.96	-1.04	-0.95		888.6	0.55	-0.63	1.06	-1.89	1.07	-0.14
888.9	-0.58	-2.12	3.3	-2.06	-4.58	-0.51		888.9	-2.51	-0.49	2.12	3.18	-0.86	-1.75		888.9	1.14	0.68	1.91	-1.8	0.64	-0.38
889.2	-0.33	-3.78	3.18	0.94	-2.27	-0.31		889.2	-2.56	0.11	2.83	4.82	-0.18	0.05		889.2	0.98	1.08	2.48	-0.04	0.07	0.58
889.5	-1.58	-5.26	3.58	2.37	-1.73	-0.08		889.5	-1.93	-0.2	2.41	4.33	-0.43	0.54		889.5	0	-1.61	3.62	0.49	-0.64	2.19
889.8	-1.05	-5.06	5.18	2.37	-1.99	1.55		889.8	-0.85	-0.75	1.83	5.68	-0.61	1.05		889.8	0.55	-0.63	2.77	-0.32	-0.93	-0.71
890.1	-1.15	-4.69	5.73	0.66	-2.44	1.35		890.1	0.07	-0.78	2.12	4.04	-1.15	0.82		890.1	1.14	-0.32	3.34	1.2	-1.64	-0.52
890.4	-1.33	-3.06	5.04	-0.49	-1.13	2.41		890.4	1.58	-2.32	2.68	4.39	0.67	1.77		890.4	0.84	-0.63	1.06	4.11	-1.65	-0.71
890.7	-1	-0.26	4.3	-0.34	-1.3	0.78		890.7	0.78	-2.2	1.55	3.47	0.28	1.82		890.7	1.43	-2.75	0.62	4.49	-1.5	-0.52
891	-1.33	0.65	3.61	1.08	-1.27	0.55		891	0.72	-0.6	0.25	2.11	-0.33	1.05		891	1.27	-3.06	1.2	5.25	-2.36	0.86
891.3	-1.15	2.88	3.44	1.23	-2.15	0.78		891.3	0.21	-1.06	-2.31	2.04	-1.29	-0.03		891.3	1.57	-2.32	1.05	3.91	-2.21	-0.67
891.5	0.53	4.36	3.32	-1.63	-0.99	0.55		891.5	-0.56	-0.03	-0.6	2.82	-0.18	0.05		891.5	0.98	-0.63	2.2	3.53	-1.51	-3
891.8	1.57	2.88	0.87	-1.34	0.13	-0.22		891.8	-0.08	1.8	-1.17	1.18	1.85	-1.32		891.8	1.57	-0.75	1.77	4.06	-0.79	-1.38
892.1	0.1	2.36	0.75	-1.35	0.44	-0.02		892.1	-1.28	1.11	-0.89	2.82	1.82	-1.38		892.1	0.41	-1.49	0.63	4.96	-0.51	-1
892.4	0.42	2.59	2.01	-1.48	0.13	-2.22		892.4	-2.22	2.51	-2.17	0.9	2	-0.75		892.4	-0.43	-0.18	3.48	3.06	0.07	-0.52
892.7	-0.05	0.94	1.32	0.65	-0.13	-1.02		892.7	-0.42	2.97	-2.89	0.11	3.1	-1.66		892.7	-1.02	0.22	3.91	1.96	1.21	-2.14
893	2.28	0.45	1.16	-0.2	1.13	-0.22		893	0.92	1.37	-2.74	0.33	2.28	-0.03		893	-1.43	0.25	4.05	2.34	2.79	-2.09
893.3	2.53	1.51	-0.68	-0.63	1.58	1.12		893.3	1.72	0.97	-2.89	-0.04	3.24	0.62		893.3	-3.02	-0.63	2.77	1.53	2.49	-2
893.6	3.28	0.31	-0.56	1.94	2.56	2.06		893.6	2.92	0.94	-3.59	0.47	2	-0.32		893.6	-2.71	-1.18	1.05	1.91	2.21	-0.81
893.9	1.67	0.94	0.04	1.51	2.73	2.98		893.9	3.15	1.97	-4.46	0.96	-0.18	0.05		893.9	-3.59	-1.92	2.91	0.82	1.21	-1.85
894.2	3.14	1.88	-0.27	3.66	2.42	3.92		894.2	2.21	0.37	-3.59	-0.1	-0.86	1.97		894.2	-2.14	-0.61	2.34	1.34	1.64	-2.67
894.5	3.24	2.22	-1.25	3.94	4.44	5.55		894.5	1.72	-0.46	-2.6	-0.89	-3.76	1.05		894.5	-0.59	-1.35	0.91	2.39	1.07	-3.71
894.8	3.85	2.02	-1.13	1.52	3.85	6.35		894.8	0.07	-1.49	0.12	-0.1	-4.29	3.97		894.8	0.29	-1.18	0.2	2.49	1.5	-3.67
895	1.81	1.36	-1.11	2.94	3.3	4.98		895	-0.42	-0.89	-0.75	-0.75	-3.9	4.05		895	-0.02	-1.35	-0.66	1.39	-0.08	-3.42
895.3	-0.43	1.45	-0.42	1.94	3.56	3.49		895.3	0.78	0.22	0.83	-1.53	-4.86	3.54		895.3	0.29	-1.46	-0.52	2.2	-0.5	-2.09
895.6	-2.19	1.08	-0.68	1.65	2.3	3.55		895.6	0.58	-1.75	-0.89	-2.75	-4.76	4.62		895.6	-0.88	-2.35	0.2	3.53	-1.22	-1.14
895.9	-0.58	1.88	-0.99	2.37	0.85	2.35		895.9	0.07	-3.63	-0.02	-3.1	-3.58	4.68		895.9	-1	-2.18	0.2	3.63	-1.5	0.33
896.2	-2.19	2.36	0.46	2.94	0.73	2.12		896.2	1.86	-3.03	-2.89	-5.18	-1.33	2.48		896.2	-1.02	-2.63	1.34	2.96	-1.79	0.15
896.5	-1.15	1.02	0.73	4.37	0.56	1.78		896.5	2.35	-3.35	-1.74	-3.82	0	3.54		896.5	-1.29	-0.89	2.48	3.34	-2.5	1.33
896.8	-1.05	0.94	-0.25	3.8	1.01	-0.31		896.8	2.15	-2.89	-2.46	-4.18	-0.04	1.34		896.8	-1.73	0.37	3.06	3.25	-3.22	1.29
897.1	0	0.74	0.16	2.94	-1.15	0.21		897.1	2.21	-3.63	-0.88	-3.39	1.14	-0.46		897.1	-1	0.39	2.2	3.49	-3.79	0.05
897.4	0.53	0.22	1.46	4.37	-0.7	-0.31		897.4	0.44	-4.32	-0.17	-4.18	1.96	-1.38		897.4	0.12	0.94	2.2	3.53	-2.79	-0.28
897.7	1.42	0.74	0.87	3.8	-1.15	-1.08		897.7	0.92	-2.49	2.12	-4.67	2.42	-2.03		897.7	1.57	1.82	1.34	2.06	-1.93	-0.95
898	2.38	-0.92	2.32	3.22	0.01	-0.31		898	-0.14	-1.75	1.54	-3.61	2.1	-1.95		898	0.69	2.22	0.91	3.11	0.07	-1.42
898.2	1.85	-2.41	1.87	1.09	0.27	-1.22		898.2	-1.65	-0.78	3.41	-1.96	1.71	-0.89		898.2	0.14	2.39	1.05	2.2	-0.07	-1.09
898.5	1.53	-3.92	1.61	-1.06	-0.13	-0.59		898.5	-1.71	0.97	2.83	-1.32	1.96	-1.23		898.5	-2.02	0.79	-0.66	0.68	0.64	-2.14
898.8	0.85	-2.83	1.87	-1.2	-0.87	0.35		898.8	-1.36	1.51	1.83	0.04	2.71	-0.75		898.8	-3.29	0.68	-0.8	0.49	-0.64	-2.09
899.1	0.38	-4.06	3.32	-1.35	2.44	1.41		899.1	-1.28	2.54	-0.32	0.25	1.82	-0.95		899.1	-1.73	1.22	1.48	2.11	0.92	0.15
899.4	1.71	-5.98	3.44	-2.91	0.7	-0.22		899.4	-1.36	2.08	0.41	1.18	1.28	-0.89		899.4	-2.57	0.39	1.48	1.2	1.64	0.48
899.7	1.24	-6.78	6.18	-0.78	2.3	-0.31		899.7	-1.42	1.97	0.68	2.82	1.82	-1.23		899.7	-3.02	0.94	2.63	1.39	1.07	-0.71
900	-0.29	-6.12	5.73	-0.91	1.56	-1.37		900	0.21	0.94	1.69	2.33	3.14	-1.46		900	-1.71	-0.18	1.05	1.63	1.21	-0.81
900.3	1.81	-6.21	5.46	-0.92	0.44	-0.59		900.3	2.01	-0.75	1.25	2.96	4.53	-2.95		900.3	-2.59	-0.92	-0.09	1.82	1.35	-0.14
900.6	1.28	-3.12	5.87	-0.2	0.7	-1.51		900.6	2.78	-0.78	2.12	2.47	4	-3.75		900.6	-0.86	-1.32	1.48	3.49	-0.36	0.48
900.9	2.38	-3.49	5.18	0.65	0.58	-2.88		900.9	4.15	-0.75	2.54	1.11	1.39	-2.95		900.9	-1.02	-2.78	0.48	3.25	0.35	-0.28
901.1	3.71	-2.26	4.44	1.23	0.7	-2.79		901.1	3.92	0.8	3.12	0.9	1.57	-1.46		901.1	-3.43	-3.04	0.91	1.77	0.07	0.19
901.4	1.95	-1.35	4.32	1.8	1.16	-2.16		901.4	4.29	0.54	1.83	0.68	2.53	-1.81		901.4	-2.16	-2.63	2.77	2.25	-1.79	-0.71
901.7	3.28	-1.55	1.73	0.23	-1.44	-1.37		901.7	3.92	-1.92	1.55	0.61	0.85	-1.32		901.7	-0.43	-3.61	1.34	1.63	-0.79	-0.38
902	1.95	-0.49	0.61	0.65	-0.42	-0.16		902	3.72	0.4	0.97	1.25	-1.04	-1.95		902	-1.02	-2.21	3.06	0.68	-0.79	-0.71
902.3	2.28	0.02	0.44	2.09	0.42	-1.22		902.3	3.07	2.8	1.26	0.76	-2.72	-1.18		902.3	0.29	-0.75	3.2	0.77	-0.93	-2.09
902.6	1.53	-0.78	-0.68	2.22	0.87	-1.59		902.6	2.72	1.83	-0.46	0.11	-3.04	-0.95		902.6	0.27	1.08	2.63	0.39	-0.08	-1.28
902.9	0.85	-0.55	1.44	1.94	0.56	-1.79		902.9	2.21	2.08	-1.02	0.33	-0.29	-1.46		902.9	1.14	3.11	2.05	1.06	0.5	-2.09
903.2	-0.33	-0.49	1.61	2.51	-0.99	-2.02		903.2	2.44	0.68	-0.03	0.25	-0.18	-2.81		903.2	3.12	2.22	0.34	1.82	3.21	-3.57
903.5	2.42	-0.55	-0.42	2.52	-1.58	-1.08		903.5	2.49	2.37	-0.31	0.04	-0.72	-2.46		903.5	5.29	3.39	0.05	2.91	6.21	-3.38
903.8	4.1	1.08	-0.11	2.51	0.73	-2.59		903.8	2.01	4.4	-1.6	-1.46	0.1	-0.66		903.8	3.27	4.94	0.06	3.96	4.64	-1.42
904	5.42	0.74	-0.99	1.23	-0.87	-2.65		904	1.07	1.22	-1.31	-2.67	1.42	-0.46		904	4.57	3.54	-3.23	5.2	4.21	-0.09
904.3	5.24	1.36	-0.96	0.65	-1.13	-1.88		904.3	0.72	-0.32	-0.75	-2.89	1.53	-0.52		904.3	4.27	2.08	-3.09	6.11	3.92	2.29
904.6	5.14	0.74	-1.27	1.37	-1.58	-1.51		904.6	1.07	0.51	-2.02	-3.53	1.71	0.54		904.6	3.86	0.54	-5.23	5.49	4.64	1.62
904.9	6.53	-0.64	-2.25	1.08	-0.13	1.12		904.9	1.15	0.83	-1.75	-3.32	0.39	0.77		904.9	3.98	-1.49	-3.8	5.25	3.78	4.86
905.2	6	-0.41	-3.84	-1.77	-0.3	1.06		905.2	1.35	0.08	-0.59	-3.24	1	1.68		905.2	2.14	-3.04	-3.52	2.06	3.07	4.76
905.5	3.24	0.22	-2.68	-0.92	1.58	2.12		905.5	0.44	-0.75	-0.75	-3.32	0.96	1.48		905.5	-0.59	-2.92	-3.94	-0.04	2.64	4.72
905.8	0.14	0.31	-1.42	-1.48	-0.44	2.06		905.8	0.21	-0.49	-0.59	-3.24	0.85	-1.18		905.8	-0.29	-4.04	-3.38	-0.94	4.07	4.05
906.1	0.53	-0.78	0.75	-0.35	1.58	2.41		906.1	-0.56	0.4	-1.03	-3.46	1.1	-1.52		906.1	-2.02	-3.21	0.2	-1.32	2.49	4.15
906.4	0	-3.41	0.87	0.52	1.27	1.63		906.4	-0.22	-0.63	-1.17	-3.67	1.71	-1.75		906.4	-3.29	-2.18	0.48	-2.51	3.07	2.62
906.6	0.95	-3.49	0.61	-1.2	-0.13	3.12		906.6	0.01	-0.75	0.54	-2.89	2.53	-1.23		906.6	-3.73	-2.35	2.2	-1.89	3.07	2.72
906.9	-0.43	-2.98	1.58	0.09	-1.3	1.63		906.9	-1.36	-3.06	-0.45	-3.1	3.14	-0.75		906.9	-5.14	-2.61	0.62	-2.94	2.21	2.33
907.2	-0.9	-3.06	1.32	0.08	-0.7	1.84		907.2	-1.56	-2.89	-1.32	-2.46	2.1	-0.23		907.2	-3.31	-0.78	0.63	0.68	2.78	3
907.5	0.57	-2.98	0.58	-0.34	-0.87	0.06		907.5	0.49	-3.63	-0.17	-1.82	0	3.25		907.5	-3.86	-1.75	0.48	-0.51	2.36	1.76
907.8	1.67	-2.49	0.04	1.37	0.58	-0.02		907.8	0.86	-4.03	1.68	-2.04	-0.9	2.91		907.8	-3.16	-2.06	-0.23	0.11	1.92	1.43
908.1	0.28	-3.41	0.01	1.23	0.13	-0.08		908.1	2.49	-3.63	2.41	-0.96	-2.43	3.54		908.1	-0.86	-3.46	-2.38	-0.09	4.21	1.05
908.4	-0.33	-2.92	0.61	-1.06	0.87	1.26		908.4	2.01	-2.03	2.54	-1.61	-2.04	4.62		908.4	0.12	-4.21	-2.52	1.25	4.35	-0.28
908.7	-0.29	-0.69	2.3	0.94	2.56	1.06		908.7	-0.08	-3.2	3.83	-0.24	-2.29	3.82		908.7	0.14	-3.61	-2.38	0.77	4.64	0.05
909	-0.33	-0.92	1.89	1.22	3.87	0.98		909	0.15	-1.75	5.11	-0.32	-2.47	1.62		909	0.84	-1.21	0.06	2.11	4.78	0.15
909.2	0.71	-0.41	3.44	3.66	4.27	-1.65		909.2	-0.51	-2.78	4.26	0.04	-1.15	0.11		909.2	-0.14	-0.61	1.2	2.06	2.07	-0.67
909.5	0.38	-1.49	4.89	4.51	4.01	-2.45		909.5	-2.42	-1.32	3.83	1.39	0.24	-3.23		909.5	0.69	-1.06	0.91	2.68	2.21	-1
909.8	0	-2.98	4.44	2.52	3.99	-2.08		909.8	-1.65	-1.06	1.98	2.18	1.28	-1.46		909.8	-0.14	-1.89	-0.66	1.49	2.07	-2.09
910.1	-0.05	-1.64	4.75	2.8	3.73	-1.02		910.1	-2.28	1.11	2.11	3.82	0.96	-1.38		910.1	-0.73	-0.78	0.48	2.68	1.35	-1.28
910.4	-0.58	0.59	5.16	4.94	4.42	-1.51		910.4	-1.08	0.08	2.55	4.76	-1.15	-2.32		910.4	0	-1.32	0.2	1.91	-0.36	-0.38
910.7	-0.62	-1.64	4.75	4.51	5.16	-3.59		910.7	1.58	1.54	0.68	3.96	-1.04	-2.66		910.7	0.41	0.65	-1.37	2.96	-0.36	-2
911	-0.72	-0.26	3.87	4.8	2.99	-4.22		911	1.78	3.65	-0.59	4.47	-0.43	-1.18		911	0.57	-0.61	-1.52	1.49	-0.07	-3.09
911.3	-0.47	-0.64	1.89	3.8	2.73	-2.88		911.3	2.58	4.25	1.25	3.96	-1.9	0.34		911.3	-0.59	-1.63	-2.66	-1.32	0.78	-4
911.6	0.85	0.59	2.44	2.23	3.27	-1.51		911.6	4.64	4.37	1.83	1.04	-0.58	0.4		911.6	-0.86	-0.46	-3.8	-2.23	-0.21	-1.09
911.8	1.1	1.08	1.46	1.65	3.01	-1.74		911.8	4.44	4.68	1.4	-0.32	0.53	0.34		911.8	1.84	1.79	-0.94	-0.32	-0.08	-1
912.1	2.28	0.59	1.3	1.52	2.42	-3.22		912.1	3.78	4.94	1.26	-1.96	0.85	-1.03		912.1	1.71	1.25	1.77	-2.09	-1.79	-2.38
912.4	3.38	-0.92	1.89	-0.49	0.87	-2.45		912.4	2.86	5.68	-1.17	-2.18	1.24	1.05		912.4	0.27	1.08	2.34	-2.89	0.21	-3.14
912.7	2.71	-1.41	1.16	-1.2	0.99	-1.51		912.7	2.07	4.65	-0.88	-1.53	1.42	0.82		912.7	0.86	-1.61	2.91	-3.8	-1.07	-2.24
913	1.38	-0.92	1.32	-3.06	2.73	-1.16		913	2.01	3.11	-0.46	-2.75	-0.18	0.05		913	1.12	-1.49	1.34	-2.04	0.21	-2.57
913.3	0.71	-0.55	1.3	-3.2	2.99	0.49		913.3	1.49	4.08	-1.88	-2.1	0.28	-0.75		913.3	2.14	-1.18	1.91	-0.37	-0.36	-3.95
913.6	-0.9	-1.21	0.61	-2.92	2.3	2.26		913.6	0.86	2.97	-3.03	-0.75	0.96	-0.95		913.6	2.41	-1.35	2.2	3.25	-1.08	-6.28
913.9	-1.29	-0.55	0.73	-2.06	2.42	1.78		913.9	1.64	1.8	-1.59	-0.53	0.57	-0.75		913.9	1	-3.75	0.91	1.63	-0.93	-5.09
914.1	-1.33	-0.06	0.32	-1.63	3.73	2.41		914.1	2.58	-0.32	-2.6	-1.46	0.67	1.91		914.1	0.41	-3.78	-0.37	2.53	-0.36	-5.28
914.4	-1.43	-0.26	-1.13	-0.34	4.99	0.78		914.4	4.07	-0.35	-1.31	-1.24	0.28	0.4		914.4	2	-3.04	-1.23	2.49	0.07	-5.24
914.7	0.67	0.94	-1.68	0.08	2.58	0.55		914.7	3.58	0.4	-2.46	-2.46	-0.47	-0.52		914.7	1.12	-2.92	-0.94	3.53	2.92	-4.28
915	2.42	0.59	-1.84	1.23	4.13	2.49		915	3.21	0.51	-1.88	-1.39	-0.72	-0.32		915	0	-3.89	-0.66	3.06	2.79	-2.38
915.3	3.53	-0.78	-0.25	3.22	2.58	2.26		915.3	3.15	-0.32	-1.75	-2.18	-0.18	-1.52		915.3	0.41	-3.21	-1.8	3.39	3.35	-1.71
915.6	2.28	0.59	0.16	2.94	2.42	0.35		915.6	2.07	-1.63	-2.17	-2.24	-0.72	-0.75		915.6	-0.57	-3.61	-0.95	1.77	2.64	-2.09
915.9	3.81	-0.92	-1.54	2.65	1.3	1.98		915.9	1.01	-1.46	-2.75	-1.89	-1.61	-0.95		915.9	-0.88	-1.35	-0.8	2.82	0.92	-4
916.2	2.71	-0.55	-2.27	2.23	0.27	1.63		916.2	-0.51	-1.78	0.26	-1.39	-1.43	-2.75		916.2	-0.57	-0.61	-1.8	2.2	2.5	-2.67
916.4	1.1	0.36	-3.96	2.51	-0.99	2.26		916.4	-2.99	-2.46	0.25	-1.61	0.39	-4.52		916.4	-0.31	-0.92	-0.09	1.96	1.35	-2
916.7	-1	-0.83	-3.42	2.94	0.56	3.21		916.7	-2.93	-2.92	1.41	-1.53	1.57	-3.89		916.7	-0.43	-1.46	0.62	-0.09	-2.07	-3.09
917	-1.62	-1.92	-3.54	1.94	-2.42	2.84		917	-3.14	-3.32	1.25	-1.75	2.53	-4.09		917	-0.02	-0.21	1.2	1.25	-2.51	-3.85
917.3	-3.43	-0.69	-4.42	-0.2	-0.73	2.06		917.3	-4.08	-4.06	1.26	-0.39	3.28	-4.89		917.3	-1.43	-0.04	1.34	-0.09	-2.07	-3.24
917.6	-2.33	-1.64	-3.82	0.22	-0.99	2.55		917.6	-4.42	-1.32	2.54	-1.18	3.39	-4.38		917.6	-1.88	0.65	1.77	1.53	0.35	-1
917.9	-4.29	-1.41	-1.99	1.8	-0.58	1.06		917.9	-5.36	-1.49	2.26	-0.67	3.57	-4.46		917.9	-3.71	0.39	1.34	-0.8	2.93	0.48
918.2	-3.19	-2.21	-2.96	1.08	-0.7	1.12		918.2	-2.85	-1.46	1.97	0.11	5.53	-4.81		918.2	-5.02	-0.35	0.63	-1.18	1.92	-1.42
918.5	-1.58	-2.98	-0.56	0.37	0.42	0.21		918.5	-2.08	-0.78	1.55	-0.1	4.14	-2.32		918.5	-5	-0.18	0.34	-0.51	2.93	-0.24
918.7	-0.9	-3.35	1.32	0.65	-0.56	-1.45		918.7	-1.56	-1.6	0.97	0.11	2.82	-2.09		918.7	-3.73	0.37	0.34	-0.61	5.64	0
919	0.14	-3.69	1.16	1.8	1.13	-2.37		919	-1.79	-1.92	1.83	0.47	2.57	-1.6		919	-2.71	0.25	0.62	-1.37	5.36	-1.52
919.3	0.67	-5.06	2.04	2.65	0.73	-3.45		919.3	-1.71	-1.89	1.97	-1.04	1.24	0.34		919.3	-2.45	0.22	1.91	-0.75	6.07	-1.14
919.6	0.14	-5.26	2.16	2.52	0.85	-3.65		919.6	-0.36	-1.92	1.26	0.18	0.28	-1.18		919.6	-1.71	-0.46	0.62	-1.8	4.64	-1.52
919.9	1.38	-5.35	2.32	1.65	1.16	-1.31		919.9	-0.99	-1.32	0.83	0.68	0.1	-1.09		919.9	-0.88	-0.49	-0.23	-1.18	3.07	-1.28
920.2	0.14	-5.12	4.3	1.66	-0.15	-0.22		920.2	-2.08	-1.2	-2.17	0.18	-1.58	-1.32		920.2	1	-0.32	0.2	-2.51	3.36	0.19
920.5	-0.47	-4.78	5.46	2.22	-1.27	1.69		920.5	-1.99	-2.32	-0.6	-0.18	-1.76	-1.95		920.5	0.55	-0.21	-2.09	-2.47	2.92	0.15
920.7	-0.72	-3.12	5.58	1.94	-1.44	3.49		920.7	-3.22	-1.49	0.55	0.47	-1	-3.03		920.7	0.43	-0.46	-3.09	-1.37	1.5	1.33
921	-1.33	-1.92	6.04	1.22	-1.56	3.12		921	-1.99	-0.6	-1.17	-0.32	-1.47	-2.09		921	-0.02	-0.78	-5.37	-1.75	1.92	1.72
921.3	-0.43	-1.26	7.3	0.52	-2.01	2.92		921.3	-2.22	0.37	-2.59	1.18	-1.43	-2.46		921.3	2.43	-1.04	-8.09	-1.09	1.36	2.62
921.6	-1.05	-1.21	6.61	-1.35	-3.84	2.98		921.6	-3.14	-0.75	-4.32	1.25	-2.18	-0.52		921.6	3.98	-2.78	-8.09	-0.61	3.21	2.15
921.9	-2.86	-1.55	7.58	-3.06	-6.15	1.21		921.9	-1.22	-0.2	-3.17	2.18	-2.58	0.54		921.9	3.86	-0.61	-7.52	0.91	5.36	2.76
922.2	-1.33	-1.06	8.04	-3.92	-4.42	1.55		922.2	-2.14	-0.46	-2.32	2.25	-2.18	2.91		922.2	3.27	-0.92	-8.94	3.25	4.64	2.72
922.5	-1.58	-2.69	5.44	-3.34	-2.73	1.35		922.5	-2.79	1.22	-3.17	1.33	-0.72	2.4		922.5	3.14	0.11	-8.23	3.49	4.79	1.33
922.8	-2.47	-3.92	4.18	-3.63	-2.27	0.12		922.8	-2.99	2.11	-3.03	0.54	0.39	4.48		922.8	2.27	1.65	-8.23	4.25	6.64	1.15
923	-2.58	-3.69	6.16	-3.06	-1.58	-0.22		923	-3.79	2.22	-0.02	1.61	0.57	3.54		923	1.71	2.11	-6.95	4.77	7.21	0.05
923.3	-2.33	-1.21	4.61	-1.35	-1.7	1.55		923.3	-2.28	2.68	2.11	-0.32	-0.33	3.77		923.3	0.12	2.22	-5.52	4.53	6.49	-0.28
923.6	0	-1.12	5.58	0.66	1.42	1.21		923.6	-3.36	2.94	4.12	0.76	0.57	2.54		923.6	-0.29	4.39	-5.23	3.91	4.5	-0.81
923.9	0.53	-0.78	4.75	1.65	4.16	1.69		923.9	-4.56	2.4	3.11	-0.32	2.24	0.19		923.9	0.55	2.37	-3.23	3.25	3.07	-0.85
924.2	-0.58	-1.83	4.87	3.09	3.56	-0.37		924.2	-4.08	3.22	3.83	-1.1	2.85	-0.6		924.2	1	2.25	-0.8	2.49	3.07	-0.52
924.5	-0.76	0.51	5.89	1.37	1.44	0.84		924.5	-4.42	1.83	3.68	1.11	2.39	1.05		924.5	0.98	1.08	-1.37	1.25	1.92	-1.28
924.8	-0.15	1.17	5.16	1.23	2.13	-0.79		924.8	-3.65	1.22	3.26	1.9	0.71	0.11		924.8	1	0.25	-2.09	-1.09	-1.93	-3.09
925	0.67	1.65	4.04	-0.2	0.73	0.12		925	-4.99	0.83	0.68	0.39	2.39	1.48		925	1.84	-0.06	-1.37	-1.32	-2.93	-2.57
925.3	-0.43	0.17	4.73	-1.06	0.85	0.78		925.3	-6.51	1.94	0.69	0.18	3.28	1.82		925.3	1.57	-0.18	-0.8	-1.51	-2.93	-2.81
925.6	-2.62	-0.35	2.04	-1.35	-0.27	-0.45		925.6	-5.85	1.54	0.11	-0.46	3.53	0.62		925.6	1.41	-1.21	-0.09	-1.75	-2.22	-1.85
925.9	-2.43	0.59	0.58	-0.48	-1.87	0.21		925.9	-5.65	0.94	-0.02	-0.67	3.28	1.82		925.9	1.86	-1.18	-0.66	-1.51	-2.5	-2.38
926.2	-3.19	-0.35	-1.54	-1.63	-0.27	1.26		926.2	-4.85	-0.17	0.25	-0.18	3.67	-0.23		926.2	0.84	-0.06	-1.52	-0.04	-1.08	-2.85
926.5	-2.72	-1.12	-2.56	-0.2	0.85	0.21		926.5	-3.08	1.08	0.55	1.18	4	-2.18		926.5	1	-0.32	0.2	0.34	-0.5	-0.67
926.8	-1.19	-0.06	-1.39	0.08	0.73	1.69		926.8	-2.99	1.97	-0.89	1.39	3.96	-3.23		926.8	0.55	-1.06	2.77	2.53	2.07	-0.85
927	-2.86	-0.98	-3.13	1.23	1.85	0.78		927	-1.36	1.22	-0.02	1.76	2.85	-4.89		927	0.71	-1.46	4.62	1.06	1.93	-0.24
927.3	-3.05	-2.49	-3.54	-0.2	1.73	0.41		927.3	0.15	-0.03	-1.03	1.96	3.53	-4.66		927.3	1.41	-1.78	4.77	2.39	1.92	0
927.6	-2.58	-3.41	-2.7	0.52	1.85	1.63		927.6	1.78	-1.2	-1.02	0.61	3.85	-3.75		927.6	0.57	-1.75	5.05	2.91	2.36	-0.67
927.9	-3.05	-4.21	-1.39	-0.35	3.44	2.26		927.9	2.86	-1.89	-0.46	0.54	4.1	-2.52		927.9	-0.73	-2.35	4.77	3.68	2.21	-0.85
928.2	-1.72	-3.55	-0.84	-0.48	1.85	1.63		928.2	2.49	-1.35	-2.59	0.9	1.85	0.97		928.2	-0.14	-3.04	5.05	3.34	1.36	-1.38
928.5	-0.05	-4.21	-0.11	-0.92	1.44	1.12		928.5	2.44	-1.89	-3.03	-1.04	1.1	1.77		928.5	-1.45	-3.63	3.06	3.39	0.07	-2.42
928.7	-1.86	-5.26	0.58	-1.34	-0.15	0.92		928.7	1.92	-4.2	-2.59	-2.96	0.57	2.25		928.7	-2	-3.32	2.34	2.77	-2.21	-1.24
929	0.1	-5.35	1.89	-2.2	-1.56	1.26		929	2.44	-4.32	-2.32	-3.75	0.67	2.91		929	-2.59	-3.63	0.48	2.96	-2.65	-0.71
929.3	1.28	-5.55	0.16	-1.63	-0.15	-0.94		929.3	3.64	-5.2	-3.31	-2.53	0.71	2.97		929.3	-3	-2.61	-0.66	1.2	-3.64	-1.24
929.6	0.81	-3.64	0.89	-2.35	-1.13	-0.02		929.6	2.29	-4.17	-2.89	-1.61	-0.47	3.62		929.6	-3.02	-3.06	-1.37	0.82	-4.65	-1
929.9	1.85	-2.41	1.87	-2.48	-0.87	-0.51		929.9	1.78	-3.35	-2.59	-0.96	-1.86	2.54		929.9	-2	-3.46	-0.95	0.06	-4.36	-1.24
930.2	2.53	-1.92	2.18	-1.92	1.44	0.55		930.2	1.72	-4.75	-1.17	-0.04	-1.33	2.05		930.2	-2.59	-2.35	-1.94	0.68	-4.36	-1.71
930.5	1	-0.98	0.87	-3.48	0.99	1.92		930.5	0.78	-5.63	0.12	0.04	-1	-0.18		930.5	-2	-1.46	-1.09	1.91	-2.64	-2.95
930.7	2.81	-0.64	0.18	-3.2	2.44	2.12		930.7	1.15	-4.89	0.68	2.54	-1.18	1.19		930.7	-0.02	-0.35	-1.94	1.68	-2.08	-3.14
931	1.28	-0.69	0.3	-2.77	1.85	1.35		931	-0.08	-3.06	1.26	3.76	-1.43	1.82		931	1.43	0.68	-3.66	1.34	-0.64	-3.09
931.3	0.24	1.65	0.46	-2.63	1.16	1.41		931.3	0.44	-2.46	2.11	3.25	-2.04	1.19		931.3	1.41	0.51	-2.23	3.11	1.07	-2.57
931.6	0.14	0.88	-0.56	-1.48	-0.3	1.06		931.6	1.35	-2.35	2.55	4.47	-0.86	-0.18		931.6	1.57	0.96	-3.09	3.49	2.36	-2.95
931.9	1.1	0.94	-1.25	-1.49	-1.99	0.84		931.9	2.15	-1.32	3.25	4.39	-0.61	-1.38		931.9	1.27	1.08	-4.8	3.39	2.64	-3.57
932.2	1	2.45	-0.42	-1.63	-5.15	-0.51		932.2	1.21	0.37	2.26	5.04	-0.15	-3.32		932.2	0.43	-0.46	-4.09	1.91	2.5	-3.67
932.4	2.1	2.94	-0.39	-1.63	-6.27	-2.45		932.4	1.15	1.97	1.97	4.96	-0.47	-0.52		932.4	1.41	0.79	-4.37	1.68	3.49	-2
932.7	1.71	4.31	-1.7	-0.91	-5.3	-3.08		932.7	2.07	3.08	3.26	3.04	1.28	-1.75		932.7	1.14	-0.46	-4.8	1.34	5.64	-0.95
933	0.38	5.22	-2.54	-0.78	-3.42	-1.16		933	3.86	2.4	1.83	4.11	1.53	-2.81		933	-0.59	1.22	-3.8	3.82	5.78	-0.57
933.3	1.42	4.17	-1.7	-1.48	-4.3	-0.65		933.3	0.92	1.8	3.69	3.04	0.42	-1.46		933.3	-0.86	-0.04	-3.66	2.49	4.5	-0.38
933.6	3.67	3.22	-1.39	-1.35	-0.99	0.69		933.6	0.58	1.4	1.68	0.96	0.96	0.62		933.6	-1.88	-0.78	-3.66	1.96	3.92	0.43
933.9	2.71	2.88	-2.13	-0.06	0.7	0.21		933.9	-1.51	2.51	0.55	0.61	1.71	2.68		933.9	-1.71	-0.75	-2.23	0.2	4.07	2.33
934.2	2.1	2.94	-2.82	-0.06	1.01	1.41		934.2	0.86	1.83	0.68	-1.04	1.39	1.62		934.2	-0.45	-0.63	-1.09	-0.75	3.35	2.58
934.4	0.57	3.17	-2.99	1.37	2.99	1.63		934.4	1.35	3.08	-1.02	-0.67	1.57	0.68		934.4	-1.71	-1.46	-0.52	-1.51	1.64	2.33
934.7	3.38	2.08	-3.11	-0.06	2.01	2.12		934.7	0.44	1.54	-1.6	-0.89	-0.04	1.05		934.7	-2.16	-1.78	-0.52	-1.47	0.78	1.29
935	5	1.02	-2.42	-0.48	0.85	1.49		935	-1.08	0.94	-1.74	-2.1	-0.86	1.97		935	-0.71	-3.75	-0.66	-2.51	1.93	0.19
935.3	5.38	1.51	-2.96	1.51	3.01	1.26		935.3	-0.85	0.25	-3.6	-2.32	-0.76	0.05		935.3	0.12	-2.63	-0.8	-2.47	2.78	0.72
935.6	4.28	2.88	-2.7	0.23	2.56	-0.22		935.6	0.21	-0.06	-2.17	-1.39	-2.72	-1.03		935.6	1.43	-0.75	0.34	-2.66	1.64	0.62
935.9	2.53	1.08	-2.96	-0.49	2.01	-0.74		935.9	0.01	-2.17	-4.17	-0.18	-2.9	-2.09		935.9	2.27	-0.63	-0.23	0.25	1.07	-0.42
936.1	2.28	0.31	-2.42	0.52	4.27	-2.22		936.1	-0.36	-1.63	-4.31	-1.1	-2.58	-0.32		936.1	1.14	1.54	-0.95	0.49	-0.21	-0.67
936.4	4.53	0.36	-1.39	0.65	5.01	-3.45		936.4	0.72	-2.6	-4.03	-2.32	-2.33	0.05		936.4	3.41	2.51	-0.23	-1.18	0.21	-0.85
936.7	0.57	-0.26	0.01	2.23	5.56	-3.22		936.7	-1.36	-1.2	-4.74	-1.1	-0.86	0.82		936.7	3.57	3.68	1.05	-0.8	0.21	-0.09
937	0.53	-2.78	-0.25	2.37	7.16	-3.31		937	-0.56	-1.6	-5.6	0.54	1.53	0.62		937	1.98	3.37	1.77	0.25	-1.08	0
937.3	-0.43	-2.98	-0.13	0.23	6.13	-1.79		937.3	-0.93	-0.2	-5.74	0.76	2.71	1.68		937.3	0.29	3.11	0.48	-0.23	-1.21	0.76
937.6	-1.19	-3.49	0.46	0.37	5.73	-1.02		937.6	-3.28	0.97	-7.03	1.11	3.82	1.05		937.6	0.69	3.08	2.06	0.53	0.07	-0.71
937.8	-0.86	-3.26	0.73	0.23	6.27	0.49		937.8	-1.93	1.22	-4.31	0.33	4	0.68		937.8	-0.14	4.11	2.34	0.2	0.5	-1.09
938.1	-1.19	-4.64	-0.82	-0.92	5.3	1.41		938.1	-1.99	0.25	-3.17	0.39	3.39	0.05		938.1	-0.73	1.94	0.91	0.68	1.35	-0.28
938.4	-2.86	-5.41	-2.13	-1.48	3.42	2.35		938.4	-2.65	0.22	-3.17	0.76	2.42	0.25		938.4	-3.43	0.54	0.77	1.77	2.79	-1.38
938.7	-1.76	-4.78	-2.82	-3.78	2.58	1.41		938.7	-0.14	-1.89	-3.46	0.25	1.1	-0.23		938.7	-4.59	-0.35	2.06	1.25	2.78	-2.57
939	-1	-3.55	-2.42	-3.77	1.85	0.63		939	-0.36	-1.49	-2.31	-0.82	-0.58	0.54		939	-3.71	0.39	1.34	-0.37	1.64	-1.52
939.3	-2.19	-3.92	-2.39	-3.78	0.3	0.26		939.3	0.86	-1.46	-1.46	-1.04	-0.61	0.62		939.3	-2.31	-1.21	1.63	-0.32	0.49	-4.28
939.5	-0.29	-3.98	-2.99	-3.63	0.56	-0.94		939.5	1.49	-2.2	-1.31	-2.1	-1	0.11		939.5	-3.29	-2.32	0.77	0.49	-0.21	-3.09
939.8	0.67	-2.21	-2.96	-4.78	-0.56	-1.88		939.8	1.15	-1.89	-2.03	-1.89	-0.76	0.34		939.8	-5.02	-2.35	1.63	-0.04	-1.08	-1.85
940.1	0.85	-0.98	-0.99	-4.91	0.99	-1.94		940.1	0.49	-1.06	-2.59	-1.67	1	0.25		940.1	-3.29	-1.61	2.48	-1.37	-0.07	-2.52
940.4	1.95	-0.35	0.32	-4.35	0.01	-1.31		940.4	0.29	-1.89	-1.89	-2.75	2.96	-0.23		940.4	-0.88	-1.06	2.91	0.39	-1.08	-0.85
940.7	0.85	-1.12	1.16	-3.91	0.56	-0.51		940.7	-1.36	0.51	-3.02	-2.24	3.71	-0.46		940.7	0.86	0.39	0.62	1.34	-1.07	-1.95
941	2.24	1.51	1.61	-3.06	0.01	1.41		941	-0.99	1.4	-0.89	-2.46	3.39	-1.09		941	2.55	0.37	2.63	2.53	0.64	-2.42
941.2	4	2.31	2.3	-1.91	2.27	0.63		941.2	-1.22	-0.49	-0.74	-1.96	2.28	-2.03		941.2	1.71	2.11	2.91	3.2	1.36	-0.52
941.5	2.67	3.51	2.89	-1.2	1.44	0.26		941.5	0.15	-0.6	-1.6	-1.18	2.24	-1.23		941.5	1.41	3.94	2.77	1.39	2.21	-1.14
941.8	2	3.45	3.44	0.09	1.13	0.78		941.8	1.78	-1.06	0.12	-2.1	1.42	-0.75		941.8	3.14	3.39	2.05	0.63	2.64	-1.95
942.1	2.38	4.36	1.89	0.51	0.16	-0.88		942.1	1.01	-1.03	1.25	-1.61	0.67	0.05		942.1	2.98	2.79	1.2	2.96	2.64	-2.28
942.4	0.71	4.31	1.87	1.09	3.13	-1.08		942.4	1.21	-1.2	0.98	-1.67	-0.43	0.82		942.4	0.57	2.39	2.05	3.49	1.21	-3.24
942.7	1.53	4.22	0.61	2.22	2.58	0.69		942.7	3.29	-2.75	1.83	-2.89	0.24	0.91		942.7	0.27	0.65	3.2	3.11	1.07	-1.85
942.9	-0.15	1.74	0.73	1.23	4.85	0.35		942.9	3.49	-3.35	-0.45	-2.1	0.71	0.25		942.9	-0.29	-0.61	0.77	1.2	0.93	-3.52
943.2	-0.47	0.79	0.75	1.8	4.01	-0.16		943.2	4.72	-2.03	-0.89	-2.04	1.53	0.48		943.2	0.69	-0.63	1.06	1.25	1.07	-4.14
943.5	-0.43	0.74	-0.56	1.09	5.7	-0.65		943.5	4.21	-1.49	-0.31	-4.39	1.42	1.97		943.5	2.14	-0.75	0.05	1.63	1.64	-3.95
943.8	1.24	0.65	0.46	0.08	3.87	-2.31		943.8	2.15	-1.46	-0.75	-4.46	0.96	-0.38		943.8	3.27	0.08	-1.09	3.11	1.78	-4.28
944.1	0.71	-0.26	1.01	1.37	1.56	-0.37		944.1	0.49	-1.63	-1.17	-3.1	1.14	-1.89		944.1	4.71	0.25	-0.95	2.06	2.93	-4.38
944.3	1.24	1.08	0.32	2.8	1.73	-1.31		944.3	0.44	0.97	-1.03	-1.04	1.82	-3.23		944.3	3.84	0.37	-2.23	-0.32	3.78	-4.14
944.6	0.57	1.31	1.58	2.09	2.42	-1.51		944.6	-1.79	1.22	-1.45	-0.53	2.71	-4.18		944.6	3.29	1.68	-2.38	0.77	4.36	-5.38
944.9	-0.76	2.51	1.18	2.22	0.58	-3.16		944.9	-3.85	0.54	-0.6	-1.18	1.53	-3.38		944.9	1.98	1.22	-2.23	2.53	3.21	-3.42
945.2	-0.86	3.45	0.87	3.09	-0.3	-2.37		945.2	-5.36	0.37	-0.31	-0.96	1.57	-4.46		945.2	2.71	0.96	-3.52	1.63	3.5	-3.67
945.5	-1.62	2.36	0.04	2.94	-0.42	-0.59		945.5	-5.85	-0.89	0.83	1.25	1.96	-5.38		945.5	1.55	0.94	-1.66	2.11	1.07	-2.57
945.8	-2.43	1.74	-0.13	3.23	3.7	-0.51		945.8	-4.65	-1.2	-1.02	1.61	1.71	-3.32		945.8	2	0.68	1.05	1.77	1.93	-2.95
946	-1.76	-1.49	0.61	2.65	5.58	-0.31		946	-2.42	-1.75	-2.6	-0.04	0.67	-1.23		946	-0.02	0.65	0.63	3.25	0.92	0
946.3	-1.15	-2.98	2.16	-0.06	4.56	-0.79		946.3	-2.93	-4.2	-2.45	-0.67	0.85	-0.75		946.3	2.14	0.39	0.34	4.49	1.21	0.33
946.6	-2.19	-1.78	2.46	1.51	3.58	-1.88		946.6	-2.14	-2.89	-1.17	0.25	0.82	-0.38		946.6	2.27	-0.78	-0.52	3.82	-0.08	1.72
946.9	-2.15	-2.98	2.16	1.94	2.56	-0.08		946.9	-0.22	-2.49	-0.59	0.47	3.28	0.25		946.9	2.14	0.25	0.48	3.91	-1.5	3.33
947.2	-2.76	-3.21	2.46	0.37	3.73	0.84		947.2	-0.42	-2.75	-1.89	0.96	3.82	0.62		947.2	-0.31	-0.49	1.2	4.39	-0.93	5.15
947.4	-2.29	-3.26	1.3	-1.06	1.7	2.06		947.4	0.21	-1.49	-0.45	0.76	3.71	0.82		947.4	-0.14	-1.61	-0.8	4.06	0.07	4.91
947.7	-2.47	-2.21	1.04	-0.2	-0.42	3.26		947.7	0.15	-0.6	0.4	0.82	4.53	-0.66		947.7	-1.59	-2.06	-1.94	2.68	-1.79	6.15
948	-2.15	-1.69	0.01	-1.77	-0.01	3.92		948	0.49	0.65	3.12	2.61	4.85	-0.89		948	-1.43	-1.61	-0.09	1.91	-1.36	4.91
948.3	-2.33	-1.64	0.75	-1.78	0.16	5.12		948.3	0.86	-0.17	2.83	3.82	4.82	-1.38		948.3	-3.31	-0.35	-0.37	1.39	-3.22	6.29
948.6	-0.15	-2.69	1.44	-1.77	0.13	3.92		948.6	0.92	-0.49	1.12	3.61	4.42	-1.18		948.6	-3.86	0.68	0.91	1.91	-2.79	6.76
948.9	1.24	-1.78	1.18	-2.35	1.58	2.98		948.9	-0.71	-1.03	0.83	-0.04	2.96	-2.38		948.9	-4.73	1.51	1.34	1.82	-0.93	4
949.1	1.42	-4.12	1.44	-2.77	0.56	2.35		949.1	-0.65	-1.35	2.83	-0.96	2.85	-2.18		949.1	-3.57	1.11	4.48	2.2	-1.5	2.19
949.4	3.1	-3.49	4.61	-1.35	1.87	1.41		949.4	-0.42	-1.32	1.54	-0.18	0.53	-2.81		949.4	-4.16	2.08	4.91	2.25	-2.08	1.86
949.7	2.28	-3.12	5.01	-3.2	2.85	1.21		949.7	-0.65	-1.63	1.12	0.61	1	-0.32		949.7	-4.14	0.68	5.05	3.06	-0.5	1.48
950	3.95	-1.06	7.46	-1.35	3.73	0.69		950	-1.28	-0.89	-2.03	-0.04	1.82	0.05		950	-3.59	0.65	6.77	5.25	-2.36	0.29
950.3	5.28	-2.12	7.16	-0.2	3.42	1.63		950.3	0.49	1.65	-0.74	-0.39	2	1.25		950.3	-2.14	0.11	7.34	4.77	-1.79	-1.52
950.5	4.81	-2.06	6.04	-1.92	4.16	0.98		950.5	0.86	0.83	0.83	0.25	1.24	0.34		950.5	-0.45	-0.63	6.06	3.82	-1.65	-3.14
950.8	4.57	-2.55	6.01	-1.63	3.85	0.63		950.8	1.92	1.94	-0.45	3.18	1.42	1.11		950.8	0.29	-0.32	3.48	2.49	-2.79	-2.95
951.1	6.1	-0.78	5.75	-0.92	4.16	-0.02		951.1	3.15	1.83	-2.89	4.11	2.1	3.19		951.1	1.27	1.37	0.91	3.53	-2.36	-2.28
951.4	7.14	-0.69	5.01	-1.34	3.7	0.21		951.4	3.64	2.8	-2.74	2.04	3	3.25		951.4	2.71	0.82	1.2	3.34	-2.5	-3.09
951.7	6.95	-2.92	4.46	1.51	3.44	1.12		951.7	3.58	2.4	-3.03	0.82	2.67	1.19		951.7	4.12	1.37	-0.66	3.53	-3.08	-3.57
951.9	5.28	-3.26	2.3	2.66	3.42	0.49		951.9	4.35	2.51	-1.74	-0.24	1.85	-0.32		951.9	3.57	1.11	-3.95	1.2	-2.21	-3.24
952.2	5.24	-1.78	0.61	2.37	3.01	-1.45		952.2	2.15	-0.75	-2.6	-0.89	0.67	-0.52		952.2	4.55	0.51	-4.23	2.25	-1.79	-3
952.5	4.28	-2.26	-0.84	2.94	2.85	-0.37		952.5	2.35	-0.35	-1.74	-1.96	-0.72	1.54		952.5	4.29	3.11	-3.8	2.2	-0.21	-3.81
952.8	4.24	-1.21	-0.25	3.37	3.3	-1.88		952.8	1.58	0.25	-1.89	-2.32	-1.33	-0.23		952.8	4.55	2.22	-1.09	2.68	0.78	-4.14
953.1	3.71	-0.69	-0.56	2.8	2.56	-0.37		953.1	1.64	2.22	-1.59	-2.1	-0.86	-0.75		953.1	4.86	-0.18	-1.8	-0.23	1.21	-3.67
953.3	-0.33	-1.21	-0.82	4.94	3.16	-1.16		953.3	1.44	0.68	-2.17	-0.89	0.53	0.34		953.3	4.12	-0.35	-2.37	0.25	3.07	-2.71
953.6	0.71	1.02	-1.84	3.8	3.85	-2.51		953.6	1.78	-0.06	-1.59	-0.67	-0.15	1.25		953.6	2.43	0.11	-1.66	0.77	3.07	-3.09
953.9	0.24	2.08	-3.39	2.65	3.3	-3.31		953.9	1.72	-0.17	-1.46	-1.32	1.1	2.05		953.9	2.41	0.37	-1.52	0.68	4.92	-1.85
954.2	-1	0.74	-3.7	1.37	4.27	-2.79		954.2	2.35	1.51	-1.59	-1.96	1.42	2.25		954.2	2.14	-0.04	-0.52	-0.37	6.36	-2.09
954.5	-0.47	1.22	-3.11	1.08	4.16	-2.59		954.5	0.44	2.54	-2.6	-3.89	2.96	1.91		954.5	-0.73	-1.78	-1.37	0.53	4.07	2.15
954.7	-0.43	0.74	-3.99	2.23	3.13	0.35		954.7	0.35	0.08	-3.31	-1.39	2.71	2.25		954.7	0.14	-1.18	-1.66	0.49	5.21	2.62
955	-0.19	0.36	-3.25	2.51	3.16	-0.45		955	0.29	-1.03	-1.6	-1.89	1.96	1.05		955	-1.02	1.51	-0.94	1.39	2.78	1.72
955.3	2.28	-0.41	-2.56	0.09	3.85	-0.08		955.3	-0.65	-1.35	-1.74	-2.24	2.14	-0.03		955.3	-1.86	0.82	-1.09	1.2	2.93	2.76
955.6	1.24	-1.92	-2.39	0.37	3.3	-1.16		955.6	-1.85	-0.32	-1.46	-1.46	2.53	-0.52		955.6	-1.59	0.22	-0.94	0.96	3.35	2.58
955.9	0.85	-3.83	-2.13	1.09	2.7	-0.08		955.9	-3.36	-3.06	-1.02	-1.24	1.14	-0.46		955.9	-1.14	-0.61	0.34	0.49	2.5	2.19
956.1	1.24	-2.78	-1.54	3.08	2.01	2.69		956.1	-2.99	-2.32	-2.03	0.11	1.53	-1.09		956.1	-2.73	-0.21	-0.94	3.11	2.92	1.15
956.4	0.42	-1.69	-0.13	3.66	2.42	2.92		956.4	-2.08	-3.06	-1.45	2.18	0.71	-1.18		956.4	-0.86	0.54	0.91	2.2	3.93	-0.24
956.7	0.81	-2.92	-0.68	2.65	4.44	1.41		956.7	-0.42	-1.6	-1.03	0.82	0.1	-0.52		956.7	-1.02	-1.35	-0.66	2.53	3.35	-0.57
957	-1.58	-2.55	-0.99	3.66	4.42	0.49		957	-1.08	-1.49	-2.31	0.33	-0.58	-0.03		957	-1	-3.04	0.77	2.91	4.36	1.05
957.3	-2.19	-1.64	-1.39	3.51	2.87	0.41		957.3	1.15	-3.46	-1.75	0.96	-1.9	0.19		957.3	-0.88	-3.49	2.2	3.53	4.92	-0.14
957.5	-1.29	-3.26	-0.27	2.52	1.7	0.92		957.5	0.64	-2.49	-2.59	-1.1	-1.86	-0.75		957.5	-2.57	-3.75	3.05	2.91	4.93	1.62
957.8	-2.33	-1.78	0.75	0.94	1.16	0.41		957.8	1.29	-2.17	-2.46	0.39	-1.9	-1.38		957.8	-2.45	-2.92	2.48	3.25	4.21	0.15
958.1	-3.43	-3.26	1.44	0.09	2.13	-1.51		958.1	0.49	-2.78	-1.45	-0.24	-2.72	-0.89		958.1	-2.71	-3.32	2.77	1.06	2.36	1.62
958.4	-2.19	-4.49	0.75	0.37	3.3	-2.45		958.4	1.15	-3.03	-1.46	-0.18	-2.18	-1.66		958.4	-2.73	-4.92	2.2	1.11	2.49	1.15
958.7	-2.29	-3.41	1.3	-1.34	-0.44	-2.51		958.7	-0.65	-3.06	-0.88	-0.67	-1.58	-1.75		958.7	-3.57	-2.04	2.77	1.06	1.79	2.05
958.9	-1.33	-4.64	1.61	-2.92	0.44	-1.31		958.9	-1.42	-3.03	-0.75	-0.32	0.67	-1.81		958.9	-3.88	-2.06	1.77	1.53	2.35	-0.57
959.2	-0.43	-4.26	2.73	-1.2	0.85	-2.51		959.2	-3.93	-0.92	-0.31	-1.39	1.28	-1.32		959.2	-2.71	-0.61	-0.09	0.06	0.64	-1.38
959.5	1.67	-2.35	1.61	-0.49	3.3	-0.16		959.5	-3.14	-1.75	-0.32	1.11	1.67	0.05		959.5	-2.16	0.22	0.2	0.96	0.92	-2.14
959.8	3.85	-2.26	2.16	1.23	2.99	1.06		959.8	-2.22	-0.06	-0.45	1.18	2.85	2.25		959.8	-2	0.54	0.48	-0.37	0.5	-1.81
960.1	4.95	-1.21	0.61	2.08	2.01	0.55		960.1	-1.99	-0.6	-0.75	1.25	2.96	2.05		960.1	-2.88	-0.21	1.91	-0.18	1.92	-2.28
960.3	4.28	-2.55	-0.7	1.8	0.85	1.92		960.3	-1.93	0.65	0.41	1.47	2.28	1.82		960.3	-2.14	-0.61	1.62	-1.66	0.93	-3.67
960.6	5.1	-1.06	0.61	3.94	1.87	1.55		960.6	-1.28	0.54	2.25	0.96	2.96	1.77		960.6	-2.02	-2.35	0.91	-1.32	0.21	-5.71
960.9	6.85	-0.83	-0.56	3.8	2.27	0.21		960.9	-0.51	-0.06	3.26	0.61	2	2.4		960.9	-1.71	-2.04	0.77	-2.37	-1.07	-4.38
961.2	7.95	-1.06	-2.54	2.51	2.01	1.55		961.2	-0.85	0.68	3.11	0.54	2.39	1.77		961.2	-2.31	-3.06	1.34	-0.47	-0.93	-4.14
961.5	6.57	-0.12	-1.84	2.52	1.7	0.35		961.5	0.49	1.8	2.26	-0.96	2	1.68		961.5	-0.43	-2.61	1.05	-0.94	-1.79	-3.67
961.7	6.1	0.22	-1.82	0.51	2.01	-0.59		961.7	1.01	2.11	1.25	-2.61	0.96	-2.38		961.7	-1.16	-4.06	1.34	-0.89	-0.36	-2.71
962	5.57	0.31	0.87	-0.48	2.27	-0.22		962	0.49	3.51	1.69	-3.96	0.85	-1.18		962	1	-3.89	-1.23	-0.94	-0.79	-2.81
962.3	6.67	1.79	1.18	-0.49	2.73	-0.59		962.3	0.29	1.97	-0.03	-4.04	0.67	-0.95		962.3	-1.02	-3.78	-1.37	0.96	0.92	-1.85
962.6	6.42	0.88	1.16	-0.48	3.27	-0.79		962.6	1.64	2.51	-0.74	-4.67	1.71	-1.03		962.6	-1.14	-3.61	0.2	1.49	1.21	0.91
962.8	3.95	46.65	5.18	-0.49	28.58	2.55		962.8	1.86	0.25	-2.03	-4.18	-1.18	-1.38		962.8	2.98	-1.78	1.06	1.68	1.64	1.58
963.1	2.42	47.45	4.87	-0.06	28.7	2.78		963.1	2.78	1.37	-2.59	-2.96	-0.43	-2.03		963.1	3.29	0.25	2.34	0.34	0.79	1.48
963.4	2.81	48.08	3.18	-0.63	27.73	2.84		963.4	2.44	1.4	-2.46	-3.89	-0.18	-2.81		963.4	1.41	-0.63	2.77	0.11	1.21	-0.14
963.7	1.71	49.17	3.16	0.66	27.56	2.49		963.7	2.64	0.08	-2.59	-3.39	2	-1.46		963.7	0.86	0.39	1.2	0.63	0.93	-0.52
964	1.67	49.08	0.46	2.22	27.87	0.55		964	1.86	-1.89	-2.17	-2.32	2.39	-2.52		964	0.84	0.37	1.48	1.39	0.07	1.15
964.2	0.14	50.17	0.58	2.23	26.7	0.49		964.2	2.92	-1.78	-0.74	-2.53	2.57	-0.89		964.2	3	2.82	0.77	-0.37	-2.21	0.76
964.5	0.67	50.94	0.32	1.37	26.87	-0.31		964.5	2.29	-3.32	-3.03	-2.18	1.53	-0.52		964.5	2.41	2.51	0.34	-1.32	-0.93	0.29
964.8	2	7.02	-4.42	1.8	0.56	-3.22		964.8	1.64	-0.78	-0.45	-2.96	2.28	-1.75		964.8	-2.43	0.25	-0.52	0.06	-0.07	-0.38
965.1	2.24	7.08	-3.11	2.51	1.44	-4.02		965.1	0.72	-2.17	0.4	-3.46	1.67	-1.09		965.1	-2.59	-3.21	-1.23	-0.18	0.92	-0.28
965.3	1.42	6.59	-1.13	2.37	2.13	-3.94		965.3	-0.36	-3.78	0.41	-2.67	0.85	0.68		965.3	-1.86	-3.32	-0.95	0.77	1.07	0.48
965.6	1.53	4.79	-1.39	2.65	1.73	-3.02		965.6	-2.99	-3.03	1.11	-2.04	-0.33	1.19		965.6	0.55	-3.21	-1.23	1.11	-0.22	-0.57
965.9	1.57	4.17	-0.99	0.52	0.42	-1.08		965.9	-1.22	-0.78	-0.45	-1.96	-0.15	1.54		965.9	0.86	-2.32	0.2	-0.37	1.07	-2.09
966.2	1.67	3.08	-0.68	-1.63	0.87	-2.02		966.2	-2.56	-1.6	-1.89	-2.18	0.67	0.62		966.2	0.41	-3.63	2.06	1.25	1.78	-1.71
966.5	0.85	1.59	-1.42	-2.63	-0.15	-0.79		966.5	-3.22	0.37	-0.45	-2.1	1.85	0.82		966.5	0.71	-3.04	1.48	1.2	0.07	-1.81
966.7	-1.19	-0.64	0.04	-2.63	0.01	-1.45		966.7	-3.28	-0.6	-2.89	-1.18	2.24	1.77		966.7	0.69	-2.49	0.48	0.82	0.92	-1.57
967	-1.86	-2.83	0.44	-2.63	-1.3	-0.65		967	-2.93	0.22	-4.59	-0.39	1.42	2.25		967	1	-0.89	0.34	1.06	0.64	-1.38
967.3	-1.76	-3.92	-0.82	-2.35	-0.7	-1.74		967.3	-2.14	0.97	-2.89	-0.46	1.24	1.77		967.3	1.69	-0.21	-0.66	1.25	0.64	-1.28
967.6	1	-3.12	-1.7	-3.2	-1.01	-1.94		967.6	-0.51	0.37	-1.88	-0.82	-0.58	1.11		967.6	1.29	-0.89	3.05	1.34	1.93	-0.09
967.8	0.95	-2.35	0.75	-2.35	-0.42	-2.45		967.8	-1.99	-1.89	-1.75	-1.32	-0.61	1.48		967.8	-0.45	-0.78	2.2	1.68	1.49	-1.42
968.1	1	-3.26	2.01	-0.63	-1.15	-0.65		968.1	-1.36	-1.92	-2.02	-1.53	-0.58	1.97		968.1	-0.57	-0.61	1.91	1.06	1.64	-3.24
968.4	1.38	-2.64	2.75	0.08	-0.13	0.12		968.4	-0.99	-4.17	-2.03	-0.61	-0.61	0.48		968.4	-0.45	0.79	1.34	1.25	0.35	-1.42
968.7	2.42	-1.98	3.73	2.37	-0.15	3.21		968.7	0.35	-3.2	-1.88	0.47	0.28	-1.18		968.7	-0.29	0.11	1.62	0.34	-0.07	-2.09
969	1.24	-0.78	3.61	0.8	-0.99	1.69		969	1.29	-3.89	-0.6	-0.04	0.1	-0.95		969	-2.02	0.79	1.2	-0.61	-0.93	-1
969.2	1.85	-0.26	3.87	1.8	-1.73	2.21		969.2	0.64	-3.06	-0.31	2.61	1.71	-1.03		969.2	-3.14	0.11	1.91	-1.09	-2.93	-1.52
969.5	-1.62	-2.78	4.18	1.37	-0.42	2.26		969.5	0.29	-3.03	-1.17	1.82	2.53	-0.95		969.5	-3.16	-0.21	-1.66	-2.89	-3.22	-3.28
969.8	-1.15	-2.12	3.01	0.66	0.56	2.21		969.8	0.64	-0.63	0.26	3.18	2.28	-0.89		969.8	-1.57	-0.32	-1.09	-1.66	-2.93	-2.38
970.1	0.53	-0.92	1.32	-0.63	-0.13	1.69		970.1	0.29	0.4	0.25	3.82	1.53	-2.38		970.1	-1.73	-0.35	-1.8	-1.32	-3.51	-0.28
970.3	0.14	-1.98	1.16	-0.06	0.7	2.06		970.3	0.35	2.08	0.55	2.9	0.14	-1.03		970.3	-2.14	-3.04	0.05	-1.66	-2.36	-1.95
970.6	1.38	-1.35	1.04	-2.63	1.16	-2.02		970.6	-0.42	1.68	-0.17	1.68	-1.18	0.77		970.6	-1.45	-2.63	0.63	-0.75	-3.08	-2.57
970.9	3.57	-1.12	-0.27	-1.91	1.13	-1.51		970.9	-1.08	2.65	0.98	1.47	-0.15	1.82		970.9	-0.71	-2.46	0.2	1.34	-1.64	-1.95
971.2	3.1	-1.49	0.46	-2.49	2.16	-1.88		971.2	0.01	1.97	-0.46	-0.89	-1.33	2.19		971.2	-0.45	-1.49	0.06	-0.18	1.64	-0.42
971.5	5.14	0.17	1.16	-2.48	2.42	-1.65		971.5	-0.08	2.65	-0.02	-0.53	-1.58	4.11		971.5	-0.29	-0.04	1.48	-0.09	1.07	1.19
971.7	4.53	-0.35	0.32	-2.35	1.44	-2.02		971.7	1.01	0.4	-0.89	-2.46	-1.04	1.77		971.7	0.27	-0.78	1.06	-0.75	-0.08	2
972	4.57	-1.41	0.01	-0.2	1.85	-2.65		972	2.07	0.51	0.26	-3.1	-0.43	2.25		972	-0.71	-0.46	0.77	-1.8	1.36	1.05
972.3	3.1	-0.21	-1.54	0.8	1.44	-4.31		972.3	3.01	0.54	-0.17	-2.89	-0.33	1.62		972.3	-1.16	1.65	-1.37	-1.47	2.64	0.29
972.6	1.71	-0.98	-1.99	3.09	0.42	-2.22		972.6	4.21	1.08	0.98	-2.24	1.14	1.4		972.6	-1.14	1.54	-2.23	-1.51	3.79	0.91
972.8	1.1	-1.49	-1.96	2.51	2.01	-2.02		972.8	3.86	0.11	0.25	-2.18	-0.04	-0.95		972.8	-0.59	2.51	-2.8	-1.75	3.49	-1.14
973.1	0.71	-1.83	-3.56	3.52	1.56	-2.37		973.1	1.92	0.08	1.98	-1.96	0.42	-1.03		973.1	-0.14	2.54	-2.09	0.2	3.36	-0.67
973.4	-1.05	0.22	-4.25	3.37	1.16	-3.16		973.4	1.58	-1.46	1.68	-1.18	1.24	-2.66		973.4	0.27	1.22	-4.09	3.53	3.07	-0.57
973.7	1	0.02	-4.42	4.37	0.27	-2.51		973.7	0.49	-0.35	2.98	1.04	1.42	-1.18		973.7	-1	1.54	-4.23	2.91	3.93	-0.24
973.9	-1.47	-0.78	-3.25	3.08	1.58	-2.31		973.9	0.58	-1.03	1.4	-0.04	1.96	-1.95		973.9	0.98	1.08	-4.37	4.82	3.35	-0.42
974.2	-0.86	-1.98	-0.56	2.37	1.13	-2.65		974.2	-0.65	-2.35	1.26	1.47	3.14	-2.46		974.2	2	0.25	-3.52	5.63	2.93	-0.24
974.5	-1.33	-1.06	-1.39	0.22	2.01	-1.31		974.5	-2.28	-1.6	1.25	-0.61	3.39	-1.81		974.5	1.12	0.79	-2.8	5.68	2.07	-0.42
974.8	-0.43	-2.12	0.3	0.8	0.99	-1.22		974.8	-0.79	-0.78	0.69	0.04	4.42	-1.75		974.8	0.86	-0.18	-3.09	5.63	1.79	1.19
975	0.24	-1.64	1.32	-0.35	-1.13	-0.31		975	0.44	-0.75	-0.75	0.39	3.96	-0.95		975	-0.31	-0.21	-4.37	3.96	0.49	-0.28
975.3	2.14	-2.41	0.16	0.52	-2.01	0.21		975.3	1.35	0.37	-0.02	-1.67	4.14	0.11		975.3	-2.43	1.39	-1.8	2.49	0.07	-0.81
975.6	-0.05	-3.78	-0.39	-0.63	-0.84	1.26		975.6	2.44	-0.75	0.4	-3.18	3.67	1.05		975.6	-3.02	2.51	-1.23	2.25	-1.36	-1.71
975.9	1.85	-1.98	-0.13	-0.77	-2.01	0.06		975.9	0.64	-1.49	1.12	-1.1	3.28	2.97		975.9	-4.71	1.96	-0.38	-0.51	-1.5	-0.52
976.2	0.81	-1.78	-2.39	-2.06	-1.27	1.26		976.2	1.44	-1.32	1.11	-1.75	3.24	2.91		976.2	-3.16	1.37	0.34	-1.04	-1.79	-0.57
976.4	1.28	-2.83	-1.7	-1.63	-1.3	-1.51		976.4	2.07	-0.2	0.98	1.04	3.85	2.25		976.4	-2.43	1.11	0.91	0.06	0.07	0.76
976.7	0.81	-2.78	-2.82	-0.92	-2.27	-0.45		976.7	1.15	-1.89	1.97	1.25	2.96	3.19		976.7	-2.31	-0.35	3.06	-0.75	-0.22	-1.57
977	0.28	-3.55	-1.7	0.66	-1.44	0.06		977	0.92	-4.63	3.83	0.9	1.71	2.25		977	-2.86	-0.46	3.62	-0.51	-1.64	-0.67
977.3	-0.9	-5.78	0.32	0.22	-0.13	-1.74		977.3	1.72	-5.32	3.11	1.25	0.39	-0.09		977.3	-3.31	-0.49	2.34	-0.47	-0.79	-1.57
977.5	-1.29	-2.98	1.01	-0.63	0.13	-2.08		977.5	-0.22	-3.49	1.26	0.76	0.57	-0.46		977.5	-1.57	-1.18	3.34	0.34	0.64	-0.67
977.8	-3.05	-3.35	-0.25	-1.49	-0.13	0.41		977.8	0.72	-1.6	2.4	-0.46	0.96	-0.81		977.8	-0.59	-2.06	3.34	1.53	2.07	-1.14
978.1	-0.72	-1.98	0.16	-0.48	0.7	0.06		978.1	0.64	-0.06	1.69	-0.67	-0.86	-1.6		978.1	-1.86	-1.75	3.2	1.91	2.5	-0.95
978.4	-2.05	-1.92	1.46	-0.78	1.01	1.55		978.4	1.44	-1.46	1.68	-0.46	-1.61	-2.23		978.4	-1.45	-3.21	4.48	0.96	1.49	-2.28
978.6	-2.15	-1.26	3.01	-1.48	2.7	-0.51		978.6	0.78	-0.92	0.41	-0.39	-0.86	-1.46		978.6	-1.57	-2.75	5.2	1.77	1.21	-1.38
978.9	-1.19	-0.35	2.04	-1.63	2.73	-1.16		978.9	1.72	0.4	-0.6	0.11	0.53	-1.66		978.9	0.27	-2.63	5.06	2.11	3.49	-2.85
979.2	-2.15	1.45	2.73	-1.34	3.27	2.06		979.2	0.07	-0.78	-0.31	1.47	0	1.11		979.2	1.86	-4.32	5.62	1.63	4.36	-2.81
979.5	-2.33	0.36	3.89	-0.78	2.44	0.84		979.5	1.58	-2.17	-0.17	4.68	-1.04	-0.95		979.5	1.27	-4.92	3.63	3.39	3.35	-3.28
979.7	0.28	0.45	5.73	0.23	2.99	0.35		979.7	2.21	-1.63	-0.02	4.9	-1.15	0.97		979.7	1.86	-3.32	2.91	5.06	1.64	-3.81
980	-0.19	-1.49	5.75	0.08	1.44	0.26		980	1.01	-4.6	0.83	5.25	-1.18	2.05		980	3.27	-3.06	3.06	4.53	2.35	-4
980.3	2.42	0.45	3.58	1.37	0.42	0.06		980.3	-0.36	-4.2	1.69	4.04	-0.58	3.4		980.3	2.57	-1.04	1.62	5.34	0.36	-3.81
980.6	1.53	0.94	2.04	2.22	0.44	0.41		980.6	0.72	-3.89	2.54	2.54	-1.9	2.91		980.6	3.27	-0.21	0.63	5.11	1.49	-4
980.8	1	1.02	2.73	0.09	1.7	-0.08		980.8	0.35	-3.06	2.41	3.61	-0.43	2.97		980.8	1.86	-0.32	-0.8	5.91	-0.21	-2.81
981.1	1.53	0.79	2.18	1.22	0.44	0.41		981.1	1.44	-1.03	3.11	2.39	0.96	1.05		981.1	1.69	1.79	-1.66	4.39	-1.79	-1.28
981.4	3.28	0.59	0.44	3.52	0.56	1.06		981.4	1.92	0.08	2.98	-0.24	2.28	2.25		981.4	2.29	2.54	-0.66	4.2	-0.36	-2.24
981.7	3.53	0.79	-1.96	4.08	1.3	1.41		981.7	2.29	-2.32	2.25	0.39	2.1	0.91		981.7	1.41	1.22	-0.09	4.68	-0.65	-1.71
981.9	3	4.17	-1.7	5.37	1.56	1.35		981.9	2.21	1.22	1.26	-0.82	3.28	2.11		981.9	-0.14	-0.32	-1.38	4.49	-0.5	-0.81
982.2	3.38	3.36	-1.54	5.22	1.87	1.98		982.2	2.44	0.68	-0.32	-1.46	2.53	1.05		982.2	-0.02	0.08	-2.09	3.68	0.78	-2
982.5	3.28	2.59	-0.99	4.8	2.7	2.35		982.5	2.35	1.8	-0.59	-1.67	4.14	1.54		982.5	-0.14	0.25	-3.66	1.63	0.79	-1.52
982.8	2.24	4.22	-2.54	6.65	2.44	3.26		982.8	0.86	1.83	-1.17	-2.89	3.53	3.34		982.8	0.41	0.65	-3.09	0.68	2.21	-2
983	2.85	3.45	-1.84	6.37	2.85	0.92		983	0.64	1.22	-2.88	-2.39	2.71	3.68		983	-0.71	-0.18	-2.23	3.06	3.21	-2.38
983.3	0.95	2.94	-1.39	4.8	3.44	1.12		983.3	-1.71	0.4	-2.17	-1.89	0.96	3.48		983.3	-2.16	0.79	-1.09	3.11	1.78	0.15
983.6	0.71	2.45	-0.84	5.66	3.85	0.92		983.6	-2.36	1.51	-2.74	-3.53	0	2.97		983.6	-1.86	2.25	-2.09	2.2	2.64	0.76
983.9	0.24	1.22	-1.68	4.65	4.01	1.98		983.9	-3.14	0.54	-1.17	-3.75	-0.9	2.34		983.9	-1.59	3.79	-1.52	2.53	0.92	0.15
984.1	0	0.31	-2.13	4.37	3.27	1.06		984.1	-3.08	0.94	-0.59	-5.24	-0.86	2.11		984.1	-1.43	2.39	-0.23	2.34	-0.21	1.19
984.4	0.53	1.51	-2.11	4.94	3.01	1.41		984.4	-3.42	0.11	-1.32	-5.75	-0.9	1.05		984.4	-2.88	2.79	-0.09	3.25	-0.51	2.29
984.7	2.71	-1.12	-1.56	4.37	2.56	0.78		984.7	-2.51	-1.35	-0.17	-5.67	-0.86	-0.46		984.7	-2	0.96	-0.52	3.2	-1.64	3.33
985	2.67	0.22	-3.11	2.94	3.3	0.69		985	-2.99	-1.46	0.68	-5.32	-0.47	1.19		985	-2.59	1.08	0.63	2.39	-1.51	3.72
985.2	4	0.02	-3.84	3.37	2.13	-0.51		985.2	-1.79	-2.06	0.83	-5.67	1.42	1.68		985.2	-1.86	0.39	0.34	0.91	-1.36	1.76
985.5	2.67	0.08	-2.54	1.8	-0.56	-2.16		985.5	-1.42	-3.46	1.83	-4.18	1.24	-0.09		985.5	-2.73	-1.49	1.48	-0.75	-0.51	2.43
985.8	3.28	-0.12	0.16	3.23	-1.73	-2.94		985.8	-1.08	-3.2	1.12	-4.39	2.28	-0.46		985.8	-3.57	-1.75	3.05	1.06	-1.93	2.76
986	3.1	-0.92	1.18	2.8	-1.13	-2.02		986	-1.28	-4.32	0.54	-2.04	1.96	-0.52		986	-3.73	-2.35	1.77	0.53	-1.22	4.29
986.3	2.85	-2.26	1.3	0.09	-2.3	-1.08		986.3	-1.79	-4.49	1.12	-0.39	1.57	-0.18		986.3	-3.86	-3.61	2.91	1.77	-3.36	2.05
986.6	2.1	-2.64	1.89	0.08	-1.84	-0.16		986.6	-1.71	-2.17	1.11	-0.61	1.39	-1.38		986.6	-4.73	-2.49	4.34	1.96	-3.08	0.72
986.9	2.57	-4.12	2.16	0.66	-3.3	0.35		986.9	-2.65	-2.63	0.55	-1.1	2.42	-4.32		986.9	-3.29	-4.04	3.05	1.91	-3.07	-0.52
987.1	2.95	-5.49	2.32	0.37	-2.56	1.12		987.1	-1.56	-2.46	0.54	-1.04	0.96	-5.09		987.1	-4.16	-3.06	2.34	2.39	-1.51	0.58
987.4	2.57	-4.41	3.87	0.8	0.56	2.92		987.4	-1.22	-1.92	-0.59	-3.1	3.42	-3.6		987.4	-3.29	-0.89	3.05	2.63	-2.36	-0.81
987.7	3.38	-4.92	1.46	-2.2	1.16	4.41		987.7	0.01	-4.03	0.25	-2.04	3.96	-3.52		987.7	-3.02	-0.49	1.34	-0.18	0.78	-3.28
988	2.57	-4.55	1.3	-2.91	1.85	3.78		988	0.49	-2.49	0.55	-1.24	5.14	-3.75		988	-2.14	1.25	3.48	0.2	1.5	-5.95
988.2	2.81	-3.06	0.89	0.65	1.58	3.12		988.2	1.01	-3.17	0.4	0.39	5.39	-3.81		988.2	-1.16	1.65	2.77	-0.18	2.35	-4.57
988.5	3	-0.69	1.16	0.52	1.27	3.21		988.5	2.07	-3.2	-0.17	1.18	4.28	-3.6		988.5	-0.43	1.68	2.62	-0.8	1.93	-5.09
988.8	1.53	0.65	2.46	0.51	1.58	2.84		988.8	3.44	-1.75	1.54	2.68	3.67	-2.52		988.8	-1.73	3.22	2.34	-0.61	1.49	-4.57
[truncated: 51 more rows]

## Sheet: 12.5 µg.mL Benchmark Replicates
LPS Membrane Insertion 12.5 µg/mL LPS - BENCHMARK ASSAY
N=1/wg4	N=1/wg4	N=1/wg4	N=1/wg4	N=1/wg4	N=1/wg4	N=1/wg4		N=2/wg1	N=2/wg1	N=2/wg1	N=2/wg1	N=2/wg1	N=2/wg1	N=2/wg1		N=3/wg3	N=3/wg3	N=3/wg3	N=3/wg3	N=3/wg3	N=3/wg3	N=3/wg3
Wavelength	B1	B2	B3	B4	NSB	SP		Wavelength	B1	B2	B3	B4	NSB	SP		Wavelength	B1	B2	B3	B4	NSB	SP
347.9	0	0	0	0	0	0		347.9	0	0	0	0	0	0		347.9	0	0	0	0	0	0
348.3	0	0	0	0	0	0		348.3	0	0	0	0	0	0		348.3	0	0	0	0	0	0
348.6	0.37	-0.46	2.74	-4	4.55	2.23		348.6	2.17	0.64	3.62	-2.2	0.99	-2.38		348.6	-3.08	2.89	-2.05	6.13	-3.44	-3.44
349	-2.55	-5.23	-6.46	-2.23	1.27	-0.99		349	3.71	1.91	0.36	-3.39	-1.33	0.38		349	-0.85	2.53	7.13	-0.36	1.25	-5.51
349.3	-2.63	0.54	1.74	0	5.55	4.23		349.3	4.17	1.64	1.62	-3.2	0.99	13.62		349.3	1.92	-2.11	-4.05	-0.87	-0.44	1.56
349.7	-8.55	-0.23	-2.46	6.77	-4.73	-6.99		349.7	-1.29	5.91	-0.64	8.61	-5.33	1.38		349.7	-4.85	1.53	8.13	-5.36	-5.75	-1.51
350.1	-3.63	0.54	-6.26	-7	-2.45	-2.77		350.1	2.17	4.64	2.62	-0.2	-0.01	-2.38		350.1	-0.08	-6.11	7.95	-3.87	-5.44	-2.44
350.4	5.45	-2.23	5.54	3.77	7.27	0.01		350.4	-7.29	-11.09	3.36	3.61	4.67	0.38		350.4	-1.85	-1.47	-5.87	2.64	-2.75	-11.51
350.8	-2.63	-0.46	-3.26	5	-5.45	-2.77		350.8	-0.83	5.64	5.62	1.8	-1.01	5.62		350.8	3.92	-5.11	2.95	5.13	-0.44	-4.44
351.1	9.45	-8.23	5.54	-2.23	-1.73	2.01		351.1	0.71	2.91	-1.64	3.61	-11.33	1.38		351.1	0.15	-10.47	-0.87	9.64	3.25	-0.51
351.5	-1.63	10.54	10.74	-7	-2.45	-4.77		351.5	0.17	8.64	0.62	-2.2	6.99	-0.38		351.5	-7.08	-5.11	-3.05	-8.87	1.56	2.56
351.9	-2.55	-8.23	0.54	-0.23	-5.73	0.01		351.9	1.71	-1.09	0.36	-8.39	0.67	-2.62		351.9	5.15	-0.47	15.13	-1.36	7.25	-3.51
352.2	-10.63	9.54	1.74	-4	-3.45	4.23		352.2	4.17	-1.36	-8.38	-8.2	0.99	-6.38		352.2	-1.08	-4.11	1.95	16.13	5.56	-5.44
352.6	1.45	7.77	2.54	-2.23	7.27	0.01		352.6	2.71	0.91	-3.64	-1.39	-4.33	-2.62		352.6	-1.85	-0.47	0.13	-3.36	6.25	0.49
353	-7.63	0.54	1.74	-8	-1.45	-5.77		353	-1.83	7.64	2.62	3.8	-0.01	-5.38		353	-3.08	13.89	10.95	-2.87	-1.44	3.56
353.3	-0.55	8.77	1.54	6.77	3.27	1.01		353.3	1.71	0.91	-7.64	-1.39	-0.33	-3.62		353.3	-1.85	2.53	-3.87	-1.36	-2.75	2.49
353.7	0.37	5.54	10.74	-5	-0.45	-2.77		353.7	4.17	-2.36	-6.38	5.8	3.99	6.62		353.7	3.92	3.89	-3.05	11.13	1.56	-0.44
354	2.45	2.77	-5.46	0.77	2.27	2.01		354	-4.29	-5.09	0.36	-0.39	1.67	-1.62		354	-3.85	2.53	5.13	0.64	0.25	-0.51
354.4	4.37	-4.46	-7.26	-6	-2.45	1.23		354.4	-4.83	-2.36	0.62	0.8	-2.01	1.62		354.4	1.92	-0.11	6.95	4.13	-2.44	3.56
354.8	2.4	-0.5	3.23	-1.67	0.71	-0.43		354.8	0.97	-1.53	-0.21	2.72	0.71	-0.2		354.8	2.02	2.73	3.31	2.2	-0.86	-1.19
355.1	2.41	-0.04	1.2	-0.84	0.96	0.53		355.1	0.05	-0.35	-0.38	2.12	-0.19	-1.95		355.1	0.48	1.97	2.19	0.13	-0.47	-0.2
355.5	2.83	-0.22	3.37	-1.24	1.43	-0.01		355.5	0.55	-0.53	-0.35	2.72	-0.43	-1.77		355.5	2.73	1.73	0.88	0.06	-0.57	-1.33
355.8	1.98	0.67	5.77	-0.7	3.39	0.11		355.8	1.05	-0.78	-0.96	1.55	1.09	-1.23		355.8	1.62	1.4	-0.38	-0.58	0.24	-1.2
356.2	2.4	0.78	4.66	0.19	3.86	-0.15		356.2	0.69	0.18	-1.06	0.15	0.14	-3.48		356.2	2.88	0.16	0.17	-0.65	-1.86	0.1
356.6	0.98	-0.47	3.77	-0.41	3.82	1.82		356.6	0.62	0.36	-3.81	0.69	1.23	-3.38		356.6	2.19	0.4	-0.38	0.13	-0.47	0.95
356.9	1.97	-0.22	4.23	0.47	3.43	3.71		356.9	0.26	1.18	-3.21	0.15	1.28	-2.77		356.9	0.59	-1.27	-0.69	0.63	-1	-0.76
357.3	1.13	0.1	3.77	1.16	3.39	1.96		357.3	-1.81	-0.78	-3.81	-1.16	0.66	-1.66		357.3	0.34	-2.03	-3.23	-1.44	-0.33	-1.91
357.6	0.97	-2.5	5.37	0.76	2.86	0.71		357.6	-2.6	-1.53	-1.63	-1.14	0.71	-0.91		357.6	1.73	-0.98	-2.69	-1.22	-2	-4.33
358	0.7	-2.47	5.2	1.16	1.25	2.11		358	-2.52	-0.21	-3.67	-1.31	0.09	0.62		358	-0.52	-1.75	-3.38	-2.01	-1.19	-2.34
358.4	1.69	-3.65	3.23	2.62	0.71	0.99		358.4	-2.88	1.18	-2.49	0.01	-2.15	0.09		358.4	0.16	-0.55	-3.4	-1.94	-2.14	-3.47
358.7	0.13	-4.47	2.77	2.44	0.82	0.53		358.7	-1.95	0.22	-3.53	0.55	-1.48	1.77		358.7	-1.23	-1.46	-3.23	-1.58	-1.62	-3.34
359.1	1.69	-4.5	4.08	4.33	0.57	-1.15		359.1	-2.88	0.61	-2.21	1.43	-2.72	3.94		359.1	-0.98	-0.41	-2.4	-1.37	-1.43	-3.33
359.4	-0.02	-4.04	4.2	3.73	0.96	-2.61		359.4	-4.09	-0.49	-1.1	2.69	-3.19	4.62		359.4	-1.81	1.11	-2.95	-2.72	-2.33	-0.91
359.8	-0.31	-5.5	3.66	2.62	0.14	-2.01		359.8	-2.6	2.33	-0.78	3.29	-2.29	4.37		359.8	-2.41	1.45	-3.26	-1.8	-2.86	0.1
360.2	0.27	-4.18	2.2	2.44	-1.33	-0.32		360.2	-0.81	1.79	-1.67	3.12	-1.34	4.62		360.2	-3.09	1.4	-4.09	-1.58	-1.47	0.66
360.5	0.26	-4.79	0.23	2.76	-1.43	-0.29		360.5	-0.45	1.9	-0.21	2.29	-0.72	3.09		360.5	-1.7	3.02	-3.69	-1.08	-2.43	0.67
360.9	0.13	-3.47	0.34	1.16	-3.47	0.39		360.9	-1.38	-0.06	-0.96	1.12	1.23	2.77		360.9	-1.66	0.83	-3.09	-1.29	-1.62	2.23
361.2	-0.17	-2.5	-0.34	0.33	-4.14	0.14		361.2	-1.45	0.04	-0.21	0.58	1.57	2.23		361.2	-2.84	2.02	-4.12	-0.22	-0.29	2.67
361.6	-0.02	-1.9	-2.23	-1.27	-5.04	1.11		361.6	-1.38	0.08	0.19	-0.45	1.52	0.48		361.6	-3.66	0.83	-4.38	-0.15	0.24	2.38
362	2.26	-1.36	-2.63	-1.95	-3.43	1.57		362	0.26	0.9	-0.63	-1.85	0.99	-1.2		362	-1.55	0.02	-3.4	0.35	2.86	1.1
362.3	1.7	-0.9	-2.52	-1.41	-2.75	0.39		362.3	0.91	-0.21	0.33	-1.02	0.66	-1.23		362.3	-3.09	-1.46	-1.95	-0.29	3.24	1.95
362.7	0.69	0.07	-1.49	-0.24	-2	-0.15		362.7	0.83	0.75	-0.06	-1.71	-0.72	-1.2		362.7	-1.7	-1.69	0.31	0.63	2	2.53
363	1.7	1.1	-1.09	-0.56	-2.61	-1.04		363	1.05	-0.21	0.76	-0.74	-0.62	-0.8		363	-2.52	-2.17	-0.09	1.85	1.81	2.8
363.4	1.69	1.21	-0.2	1.47	-1.29	-1.01		363.4	2.12	1.04	0.79	-0.28	-1.72	-0.34		363.4	-2.12	-0.41	-0.26	2.2	0.86	2.53
363.8	1.98	2.53	-0.66	2.3	-1.33	0.53		363.8	1.48	2.79	1.04	0.84	-0.34	-0.52		363.8	-1.38	-0.46	0.05	2.56	-0.19	2.8
364.1	1.69	3.35	0.08	3.33	-0.57	-0.72		364.1	0.97	2.04	-0.21	-0.28	-0.01	0.52		364.1	0.45	0.31	0.6	3.2	-0.14	1.53
364.5	1.13	1.39	-0.66	2.44	-2.18	-1.18		364.5	2.05	-0.06	0.19	0.69	0.81	0.77		364.5	0.77	1.83	-2.09	4.42	0.95	2.23
364.8	1.83	2.64	1.51	2.62	-3.86	0.99		364.8	1.12	0.33	0.37	0.29	0.28	1.09		364.8	2.16	2.59	-3.12	4.63	0	1.39
365.2	1.84	0.53	0.77	2.3	-4.18	0.68		365.2	0.05	-0.35	0.19	1.69	0.95	2.2		365.2	0.77	1.25	-3.23	3.42	-0.19	1.52
365.6	0.54	0.35	0.94	2.47	-2.71	0.85		365.6	0.55	0.18	-0.06	1.43	0.85	3.09		365.6	1.88	1.45	-2.12	2.2	0.86	0.53
365.9	-0.02	-0.76	1.06	0.73	-3.33	1.82		365.9	0.62	-0.21	-0.67	2.12	-0.19	2.62		365.9	1.34	2.4	-0.81	2.56	1.53	-0.62
366.3	1.97	-1.65	2.8	-0.38	-3.29	2.14		366.3	0.12	-1.1	-1.06	2.15	-1.15	2.37		366.3	2.45	2.73	0.88	1.06	2	-1.9
366.6	1.41	-1.33	3.2	-1.13	-2.75	4.25		366.6	-0.66	-1.21	-0.38	3.12	-2.19	0.62		366.6	1.77	3.11	-1.52	0.85	2.38	-1.34
367	1.12	1.78	3.8	0.76	-2.71	4.85		367	-3.74	0.9	-1.06	2.01	-3.29	0.94		367	0.02	2.59	0.88	0.63	-0.43	-2.04
367.4	0.41	0.82	1.91	-0.56	-1.61	3.53		367.4	-3.52	0.65	-1.67	2.41	-2.05	1.2		367.4	0.91	3.25	2.91	-1.15	-1.47	-1.77
367.7	0.54	1.78	3.23	-1.95	-0.14	3.99		367.7	-3.74	1.47	-1.35	3.15	-1.58	-0.48		367.7	1.88	3.73	2.88	-1.08	-0.43	-2.19
368.1	0.56	1.53	3.48	-2.84	0.82	3.25		368.1	-4.23	1.22	-2.24	2.84	-0.34	-1.52		368.1	0.91	3.25	1.48	-1.44	-0.9	-2.62
368.4	0.69	2.35	4.8	-2.38	1.29	3.28		368.4	-4.03	0.75	-1.49	2.29	-0.29	-1.77		368.4	2.45	1.73	0.17	-2.37	0	-1.9
368.8	-1.16	3.24	3.91	0.01	1.39	1.96		368.8	-4.38	0.08	-2.24	0.98	0.38	-2.23		368.8	2.77	2.83	-1.95	-2.29	-0.47	-1.2
369.2	-0.74	2.5	4.08	0.33	0.86	-0.58		369.2	-3.17	-0.96	-1.63	0.43	0.28	-1.48		369.2	3.73	2.59	-1.12	-3.51	-1.86	-0.33
369.5	-1.3	0.96	4.77	0.16	1.67	0.96		369.5	0.48	-1.78	-0.81	1.12	1.81	-0.8		369.5	4.19	2.11	-1.95	-4.72	-0.76	-0.48
369.9	-0.6	2.35	6.94	1.19	1.71	2.14		369.9	-0.6	-3.1	-1.49	0.01	1.28	-1.06		369.9	4.16	2.45	-2.97	-3.08	1.86	-0.33
370.2	0.13	3.24	6.2	2.01	2.53	2.25		370.2	-0.23	-4.78	-1.81	-2.74	1.38	-2.09		370.2	4.62	2.83	-2.23	-3.44	2.1	-0.05
370.6	-0.88	2.78	5.51	3.47	0.57	1.71		370.6	-0.6	-4.39	-0.78	-2.14	-0.15	-2.63		370.6	6.16	1.16	0.31	-2.51	1.43	0.1
371	-0.73	2.39	4.2	2.59	-0.61	0.53		371	-2.09	-4.64	-0.53	-1.02	0.66	-3.09		371	4.62	1.97	0.19	-2.15	-0.9	0.09
371.3	-1.03	1.21	3.23	1.05	-0.14	1.14		371.3	-1.74	-4.82	-0.21	-0.28	0.71	-2.2		371.3	3.45	0.73	-0.12	-2.37	-0.72	-1.76
371.7	-0.44	-0.47	2.63	1.16	-0.33	2.11		371.7	-0.81	-3.35	-0.38	-1.31	1.81	-1.95		371.7	2.91	0.11	0.77	-1.58	-0.19	-1.48
372	0.4	0.21	0.51	1.76	-0.86	0.28		372	-3.6	-2.53	-2.21	-2.99	-0.58	-2.2		372	3.02	0.45	2.88	-1.37	-0.57	-1.19
372.4	0.56	-0.76	-1.8	1.44	-2.61	-0.61		372.4	-3.81	-0.06	-3.1	-3.16	0.95	-2.38		372.4	2.05	-0.17	3.48	-1.72	0.38	-2.48
372.8	0.26	-1.79	-2.92	2.05	-5.57	-2.43		372.8	-2.88	-0.53	-2.63	-2.42	0.71	-1.77		372.8	0.45	-0.12	2.31	-1.8	-1	-1.19
373.1	0.98	-0.61	-2.09	1.59	-5.04	-1.32		373.1	-4.23	-0.06	-2.81	-3.31	1.38	-0.52		373.1	-0.95	0.68	1.91	-0.58	0.67	-0.62
373.5	1.4	-0.65	-1.06	2.05	-3.43	-1.15		373.5	-2.6	1.18	-2.92	-3.28	1.57	-0.34		373.5	-1.41	-1.41	1.6	0.92	2.14	0.1
373.8	3.41	0.24	-0.37	1.16	-4.33	-1.75		373.8	-1.81	0.94	-3.67	-3.16	0.09	1.62		373.8	-1.23	-1.46	2.77	1.56	1.95	2.38
374.2	2.4	1.07	-1.63	1.05	-5.57	-2.01		374.2	-2.45	0.61	-4.21	-1.85	-0.15	1.94		374.2	-1.55	-0.41	3.46	1.63	1.57	0.67
374.5	2.56	0.24	-0.66	1.16	-6.75	-1.32		374.5	-2.23	-0.35	-3.81	-0.31	1.52	1.77		374.5	-1.38	-0.46	2.62	2.42	0.81	0.8
374.9	2.12	-0.65	-0.34	1.33	-4.29	-1.43		374.9	-1.45	-1.96	-1.78	0.86	-0.43	1.37		374.9	-1.27	-2.12	1.46	4.49	-0.86	1.39
375.3	2.84	0.82	0.77	0.3	-3.18	-0.18		375.3	-3.09	-0.06	-2.1	-0.45	-0.19	2.91		375.3	-1.38	-3.46	2.05	4.85	0.24	1.09
375.6	2.54	-0.65	0.51	0.19	-2.71	-0.15		375.6	-2.17	-1.1	-1.49	0.43	-1.29	2.52		375.6	-1.41	-3.55	1.31	3.35	0	0.1
376	0.98	-1.47	-1.37	0.59	-3.9	0.68		376	-3.09	-1.35	-0.96	-0.59	-1.48	3.2		376	-1.23	-2.75	2.34	3.42	0.67	-0.05
376.3	0.83	-2.36	-1.92	1.76	-4.57	-0.01		376.3	-3.03	-0.82	0.65	-2.14	-0.15	1.23		376.3	-1.7	-1.12	3.03	3.63	1.86	-0.19
376.7	0.7	-1.33	-0.66	0.16	-2.75	0.96		376.7	-2.38	-0.21	1.04	-3.02	0.52	1.48		376.7	-0.66	-1.17	1.62	3.56	2.81	1.66
377.1	0.54	-0.79	0.23	-1.1	-3	0.14		377.1	-1.17	0.47	1.37	-3.71	0.28	3.37		377.1	-0.98	-2.69	0.74	3.35	4.14	1.67
377.4	1.98	0.1	0.06	-0.41	-2.61	0.82		377.4	-1.23	2.22	1.19	-3.45	1.81	4.91		377.4	-0.52	-2.6	0.19	2.99	3.1	0.95
377.8	-0.74	0.35	0.8	-0.81	-1.86	-0.01		377.8	0.55	0.18	2.22	-1.42	2.28	3.8		377.8	-0.12	-0.69	-0.83	2.78	3	0.67
378.1	1.7	1.39	1.34	-0.84	-1.04	0.68		378.1	1.62	-0.06	0.47	-0.74	2.09	3.2		378.1	-0.09	1.25	0.05	2.71	2.53	0.09
378.5	2.12	2.93	2.23	0.05	-0.57	-0.01		378.5	2.4	0.9	-0.63	-0.42	3.14	2.94		378.5	1.59	2.73	0.17	1.49	1.43	-1.76
378.8	1.84	3.39	2.2	-0.13	0.39	0.25		378.8	3.34	0.94	-0.1	-0.31	3.09	1.91		378.8	2.48	3.4	-1.81	2.71	1.24	-3.91
379.2	2.4	3.07	3.37	-0.53	1	0.28		379.2	2.83	1.18	-0.35	1.86	3.57	1.8		379.2	2.02	2.16	-2.4	2.06	-0.86	-3.76
379.6	2.7	3.1	2.91	0.3	1.82	0.25		379.6	1.62	1.22	0.47	2.84	2.52	0.62		379.6	3.19	2.54	-0.52	1.42	-0.9	-4.48
379.9	1.54	3.78	2.94	0.05	0.43	0.57		379.9	2.69	-0.39	0.37	1.72	1.14	-0.06		379.9	2.3	4.31	1.74	2.63	1	-4.04
380.3	3.41	1.82	2.34	0.73	0.1	0.96		380.3	1.62	2.79	3.62	1.69	-0.19	1.05		380.3	3.19	4.54	2.77	2.56	-0.9	-4.2
380.6	1.97	1.07	2.08	0.9	0.29	-0.58		380.6	0.69	4.18	4.22	0.86	-1.01	0.8		380.6	2.88	2.73	1.74	2.63	-1.43	-3.19
381	1.13	1.24	2.91	-0.99	0.1	-1.32		381	0.48	2.79	5.47	-0.88	-1.62	0.62		381	1.34	2.68	0.19	3.99	-2.33	-2.77
381.4	0.83	-0.07	2.23	0.05	0.57	-1.43		381.4	-0.74	2.75	3.51	-0.14	-1.15	1.23		381.4	1.16	0.59	0.88	2.49	-3.57	-2.04
381.7	1.27	0.53	1.06	0.01	-0.04	-2.32		381.7	-0.52	3.08	3.33	-0.31	-1.77	0.62		381.7	1.05	0.83	0.91	2.56	-3.19	-3.48
382.1	-0.31	0.21	1.51	1.47	-0.71	-2.01		382.1	0.55	2.75	3.08	0.43	-1.43	-0.06		382.1	1.02	1.73	-1.12	2.78	-3	-3.19
382.4	0.27	-0.47	2.2	1.87	0.53	-3.18		382.4	-0.38	2.36	3.76	-0.02	-1.19	1.05		382.4	1.62	2.83	-1.81	1.42	-3.9	-3.48
382.8	0.83	-0.65	1.51	3.05	2.14	-2.15		382.8	-0.45	0.9	-0.49	-1.85	-1.58	0.94		382.8	2.73	2.59	-2.4	1.06	-1.86	-4.76
383.1	0.7	-1.61	0.91	4.44	1.39	-1.18		383.1	-0.09	1.22	0.62	-3.31	1.09	1.05		383.1	2.62	4.68	-2.95	2.28	-1.9	-5.48
383.5	1.69	-3.36	-0.92	5.62	0.86	-1.72		383.5	-0.45	1.18	0.65	-0.57	1.99	1.37		383.5	2.59	4.73	-3.83	1.92	-0.72	-4.9
383.9	2.7	-1.47	0.48	3.87	0.39	-0.04		383.9	-1.81	0.36	3.47	-1.31	0.38	0.34		383.9	3.05	3.11	-2.38	2.28	-2.62	-3.34
384.2	1.54	-0.79	0.51	5.19	-0.14	-1.15		384.2	-2.45	0.18	2.37	-3.71	-0.29	0.09		384.2	2.73	1.45	-2.54	2.63	-2.57	-3.61
384.6	1.41	-1.76	-1.09	3.87	1.39	-0.32		384.6	-1.81	0.65	3.19	-3.88	-0.05	1.91		384.6	1.77	2.11	-1.38	3.28	-3.47	-3.34
384.9	-0.31	-2.65	-1.92	4.19	-0.86	-0.86		384.9	-2.03	1.33	2.22	-2.57	-0.01	1.8		384.9	1.16	1.31	-1.54	2.49	-3.29	-1.04
385.3	-1.87	-1.61	-2.66	3.44	-2.18	-1.89		385.3	-1.23	0.65	2.47	0.26	0.95	1.05		385.3	-0.52	1.25	-1.81	2.28	-3.19	-1.05
385.7	-1.31	-0.22	-2.92	2.19	-2.29	-2.58		385.7	-3.03	0.47	1.08	1.43	-0.43	2.09		385.7	-0.84	0.59	-0.4	1.35	-2.72	-1.47
386	-1.16	-0.04	-3.52	2.3	-1.61	-1.61		386	-2.52	-0.49	0.47	0.55	-2.48	2.77		386	0.05	-1.17	0.62	0.42	-3.05	-2.62
386.4	-3.03	-0.93	-3.63	3.19	-2.57	-2.58		386.4	-1.45	0.33	-1.35	0.43	-2.72	4.94		386.4	-0.98	-1.27	-0.83	-0.94	0.14	-3.04
386.7	-3.3	-1.76	-4.09	3.01	-4.18	-0.75		386.7	-0.23	-0.21	-0.24	1.12	-2.62	6.48		386.7	-0.23	-0.17	0.05	-1.44	0.95	-1.34
387.1	-2.46	-1.93	-2.49	2.9	-5.86	-1.72		387.1	-2.03	-1.96	-2.49	-0.71	-2.15	6.23		387.1	0.3	-1.27	-1.54	-1.51	1.86	-1.61
387.4	-1.44	-1.04	-2.52	2.44	-4.9	-1.04		387.4	-2.23	-1.64	-2.67	-1.88	-2.48	4.62		387.4	0.05	-0.17	-2.38	-1.58	2.53	-2.2
387.8	-0.6	-1.36	-2.92	3.19	-4.86	0.14		387.8	-2.6	-1.25	-2.63	-3.42	-3.43	4.66		387.8	1.02	-0.98	-3.12	-0.8	1.57	-2.19
388.2	-0.44	-1.18	-2.94	1.87	-5.61	1.25		388.2	-0.66	-1.49	-1.38	-4.59	-2.91	4.62		388.2	2.19	-2.75	-2.52	-0.58	0.1	-1.34
388.5	-0.74	-0.36	-2.34	1.9	-5.71	0.57		388.5	-2.03	-1.1	-0.35	-7.28	-0.86	2.52		388.5	1.88	-1.12	-1.54	-1.51	-1.43	-0.76
388.9	-2.87	-2.61	-4.37	3.01	-5.18	0.11		388.9	-1.81	-0.92	0.04	-5.59	0.95	1.48		388.9	2.48	0.54	-0.66	-0.87	-1.9	-0.48
389.2	-1.31	-2.36	-5.2	2.62	-4.43	0.42		389.2	-1.17	-0.53	0.94	-4.57	0.71	0.37		389.2	1.88	-0.98	-1.12	-0.08	-1.86	-1.76
389.6	-1.3	-0.9	-6.09	2.01	-2.75	1.25		389.6	-1.81	0.94	2.9	-4.16	1.23	-1.52		389.6	1.05	-1.03	0.48	-1.15	-1.19	-1.48
389.9	0.4	-0.36	-7.34	0.33	-2.14	1.85		389.9	-1.74	-0.1	3.65	-2.28	1.42	-0.91		389.9	1.73	-2.84	-0.12	-1.65	-2.29	-4.61
390.3	1.56	-0.33	-6.23	-0.84	-1.75	0.68		390.3	-1.23	-0.06	3.19	-2.74	1.66	0.05		390.3	0.62	-3.75	2.05	-1.87	-1.19	-3.05
390.7	0.69	-0.36	-6.2	-0.1	-1.43	-1.15		390.7	-1.74	-1.53	2.94	-2.57	1.57	-1.34		390.7	-1.7	-2.84	1.46	-1.8	1.28	-2.33
391	0.13	-0.33	-5.94	-1.27	-1.61	-0.18		391	0.19	1.08	1.33	-1.31	1.09	0.91		391	-1.38	-3.03	2.05	-2.87	3.81	-2.05
391.4	1.69	3.21	-5.2	-3.24	-0.43	0.14		391.4	-0.74	1.9	1.37	-1.71	0.14	0.8		391.4	-1.98	-2.41	1.31	-3.08	2.57	-3.19
391.7	1.7	2.24	-5.09	-2.99	0.82	-0.32		391.7	-2.23	1.36	0.47	-1.31	1.38	0.91		391.7	-1.81	-0.46	2.19	-3.72	2.81	-1.91
392.1	3.4	3.35	-5.2	-7.1	2.86	-0.15		392.1	-2.88	-1.53	0.94	0.58	-0.86	0.37		392.1	-4.27	1.88	2.03	-3.8	-1.29	-2.04
392.4	2.41	1.82	-2.94	-6.56	3.39	-0.47		392.4	-2.81	-1.64	1.04	1.12	-0.34	-0.66		392.4	-2.52	2.54	3.05	-4.01	-0.33	-0.05
392.8	0.97	0.78	-3.63	-7.1	4	0.14		392.8	-3.45	-0.53	0.65	2.01	0.42	-1.48		392.8	-1.7	4.31	1.46	-2.8	-0.29	-0.9
393.2	0.7	-0.9	-3.09	-6.56	5.82	1.96		393.2	-2.38	0.79	-0.96	1.41	0.09	-1.38		393.2	1.05	5.25	1.62	-3.87	-3.19	-1.34
393.5	0.4	-1.36	-2.06	-5.95	6.43	2.57		393.5	-3.31	-0.82	-1.35	3.15	-1.15	-1.34		393.5	1.45	6.59	-1.4	-2.37	-2.86	-0.61
393.9	1.27	-1.61	-2.52	-4.99	6.39	2.82		393.9	-2.81	-0.64	-1.1	3.84	-0.91	-1.23		393.9	2.19	4.4	-2.52	-0.44	-3.05	-0.48
394.2	-0.17	-1.93	-1.92	-5.38	4.86	2.14		394.2	-2.45	-0.53	-1.06	3.43	-2.29	-1.34		394.2	2.45	4.88	-1.69	-0.37	-2.86	-1.76
394.6	-2.73	-3.61	-0.52	-0.99	2.67	0.96		394.6	-0.23	1.94	-1.81	1.41	-1.05	-0.38		394.6	5.48	2.97	-2.09	-0.29	0.1	-1.48
394.9	-3.03	-3.07	-1.49	-0.53	2	1.71		394.9	-0.6	2.04	-2.35	0.15	-1.43	0.8		394.9	3.88	3.59	-1.97	1.35	0.14	-0.9
395.3	-2.44	-2.33	-1.23	0.87	2.1	1.39		395.3	-1.81	0.79	-2.1	0.41	-1.34	0.05		395.3	4.05	2.11	-1.38	0.56	-0.33	-1.48
395.7	-2.31	-1.36	-1.2	0.62	0.57	-0.15		395.7	-3.17	-0.67	-0.78	2.58	-1.29	1.23		395.7	4.45	2.31	-1.4	1.2	0.43	-1.76
396	-0.87	-0.04	-2.66	0.87	0.1	-1.32		396	-2.95	-0.35	-1.24	2.41	0.38	0.62		396	3.62	-0.17	-0.38	0.85	-0.62	-3.2
396.4	0.54	-1.5	-0.77	-1.38	0.71	-1.01		396.4	-2.17	-1.82	-1.78	1.15	-0.01	2.23		396.4	3.73	1.88	0.17	0.78	0.14	-2.76
396.7	0.7	0.1	-1.09	-0.99	2.1	-0.32		396.7	-1.38	-2.06	-1.38	2.84	1.09	1.91		396.7	3.62	2.11	-1.81	0.42	0.81	-2.62
397.1	1.69	0.35	-1.92	-1.95	1.29	-0.43		397.1	-1.6	-2.82	-2.49	4.15	1.42	1.66		397.1	3.45	1.59	-2.4	0.78	1.28	-1.9
397.4	1.7	-0.04	-0.37	-1.99	1.82	-0.75		397.4	-1.52	-2.92	-2.53	3.84	1.38	0.34		397.4	4.05	-0.89	-2.09	0.28	-0.47	-2.62
397.8	1.69	0.93	-0.2	-2.53	1.14	-1.29		397.8	-0.17	-2.1	-1.35	2.43	0.99	1.37		397.8	4.02	-0.41	-1.12	-0.22	2.14	-1.76
398.2	1.56	0.53	0.48	-2.13	0.67	-0.89		398.2	-0.66	-0.35	0.33	0.69	1.66	0.91		398.2	2.91	-0.89	-2.23	-0.87	2.67	-1.2
398.5	1.12	-0.07	0.37	-2.53	-0.43	1.57		398.5	-0.6	-2.53	0.79	0.43	0.42	1.37		398.5	3.16	-0.84	-0.4	-0.8	3	0.24
398.9	-1.44	0.67	0.77	-1.13	-1.33	0.25		398.9	0.34	-1.78	1.47	0.84	0.52	-0.95		398.9	2.34	-3.03	-0.52	-3.44	3.67	1.09
399.2	-1.6	0.21	0.66	-0.67	-1.71	0.71		399.2	-0.74	-1.25	0.79	-2.14	0.28	1.23		399.2	2.45	-4.98	0.46	-2.08	3	1.67
399.6	-2.02	0.67	0.34	1.01	-0.33	0.82		399.6	0.34	-0.06	3.04	-3.31	0.66	1.2		399.6	2.19	-5.6	0.62	-2.29	3.53	2.52
399.9	-2.03	0.21	-0.92	1.05	-1	0.85		399.9	0.55	-0.53	2.94	-4.42	0.28	0.23		399.9	1.02	-4.41	0.17	-2.8	4.86	2.96
400.3	-2.16	0.82	-0.94	0.01	-1.75	1.11		400.3	1.48	0.65	3.19	-3.88	1.09	0.34		400.3	0.19	-3.75	-1.09	-1.44	1.1	4.23
400.7	-0.88	1.93	-2.34	0.33	-2.14	1.42		400.7	0.69	-1.53	2.51	-4.99	0.99	1.66		400.7	0.59	-3.12	0.17	0.49	1.28	3.24
401	-1.44	2.1	-0.94	0.59	-0.75	-1.61		401	0.77	0.51	4.04	-4.31	1.23	0.48		401	-0.95	-2.89	-0.81	0.99	1.24	1.95
401.4	-0.74	2.35	-1.34	1.05	-2	-0.01		401.4	0.4	-0.39	3.22	-3.71	0.99	1.8		401.4	0.02	-1.98	0.31	1.49	2.28	1.81
401.7	1.13	2.1	-1.23	0.87	-2.33	0.11		401.7	0.48	-1.21	4.19	-3.31	0.23	-0.09		401.7	-0.66	-1.17	-0.52	-0.44	1.81	1.95
402.1	1.97	1.5	-0.2	0.62	-2.57	-0.15		402.1	-1.31	-0.25	3.37	-3.42	0.28	-0.48		402.1	2.88	0.73	-0.54	-0.22	-0.72	-1.19
402.4	2.56	3.1	-0.66	-0.27	-1.61	0.68		402.4	-0.52	0.36	4.19	-3.45	1.52	1.34		402.4	5.05	-0.75	0.48	0.42	-0.47	-0.48
402.8	3.4	1.93	-0.34	-0.81	-0.29	2.99		402.8	-1.74	-1.1	3.65	-3.57	1.28	0.66		402.8	4.73	-1.12	-0.54	1.06	0.43	-2.47
403.1	1.98	2.67	0.06	-2.27	0.67	4.25		403.1	0.48	-0.21	3.19	-1.45	1.81	-0.66		403.1	4.34	-2.46	-2.66	0.56	0.67	-0.48
403.5	3.54	1.93	0.23	-2.95	0.43	4.42		403.5	0.4	-0.1	3.08	-2.28	1.85	-0.77		403.5	4.73	-1.55	-1.83	0.63	1.43	-0.61
403.9	4.13	1.53	0.2	-2.41	2.1	4.11		403.9	-1.38	0.22	2.33	-1.74	2.66	-0.95		403.9	3.34	-0.75	-2.95	1.42	-0.19	-0.62
404.2	3.69	0.5	-0.34	-2.1	1.71	3.99		404.2	-0.74	-0.39	2.79	-1.99	5.14	-0.48		404.2	2.73	-0.27	-1.26	2.06	1.14	-1.04
404.6	2.98	-0.04	0.48	-2.41	1.53	4.68		404.6	-1.66	-1.21	2.76	-2.31	4.52	-0.8		404.6	0.19	-0.17	-0.23	2.99	2.38	-0.77
404.9	2.12	0.5	1.37	-1.1	0.57	4.28		404.9	-1.17	-1.82	2.37	-1.28	3.14	-0.2		404.9	-1.84	0.45	-1.26	2.63	0.71	-1.19
405.3	2.56	2.1	2.06	1.01	-0.33	1.11		405.3	-1.09	-0.92	2.33	-1.88	2.38	0.34		405.3	-1.23	-0.17	0.34	1.13	1.38	-0.2
405.6	0.83	0.93	2.51	2.47	0.29	-0.15		405.6	-2.74	-1.53	3.79	-2.14	1.14	0.37		405.6	0.02	0.16	2.74	0.78	0	-2.47
406	-0.3	2.1	2.06	2.44	-0.75	-0.04		406	-2.81	-1.49	3.04	-2.74	0.52	1.05		406	1.48	1.4	1.62	0.42	-0.76	-1.62
406.3	-0.6	2.5	2.37	1.33	-1.43	-0.29		406.3	-2.03	-0.82	4.51	-3.57	0.14	0.09		406.3	3.16	1.02	2.17	-0.37	-1	-2.76
406.7	-2.02	3.82	3.77	0.01	-0.75	-1.04		406.7	-3.09	-0.92	4.19	-2.74	-1.62	-1.38		406.7	4.05	1.25	1.34	0.99	-2.62	-4.48
407.1	-1.17	4.64	3.37	0.19	-2.14	-2.72		407.1	-2.74	-1.67	3.51	-1.14	-0.86	0.8		407.1	4.45	1.16	-0.12	0.92	-2.72	-4.33
407.4	-1.16	3.53	4.48	-0.56	-2.18	-3.04		407.4	-4.52	-0.92	2.9	-0.16	-1.19	-1.66		407.4	4.91	3.4	-0.52	2.13	-3.47	-5.62
407.8	-1.74	2.93	4.8	-0.24	-2.14	-2.15		407.8	-5.31	-0.39	3.94	1.58	-0.01	-1.91		407.8	3.73	2.73	-0.26	2.49	-4.14	-6.76
408.1	-1.16	3.67	4.77	-0.7	-3.61	-1.89		408.1	-3.81	2.65	2.76	2.41	0.38	-3.09		408.1	1.77	4.11	-2.38	3.99	-3.33	-6.77
408.5	-0.74	3.07	3.8	0.05	-1.14	-1.43		408.5	-3.88	2.75	2.65	3.72	1.57	-3.77		408.5	1.59	2.31	-2.69	4.63	-2.57	-6.61
408.8	-0.3	1.82	3.06	0.16	-1.9	-1.47		408.8	-2.09	3.08	1.47	3.98	1.52	-3.66		408.8	0.91	2.25	-2.09	4.71	-1.33	-6.48
409.2	-0.6	0.5	3.23	1.47	-1.86	-1.43		409.2	-1.45	4.04	0.94	3.86	1.71	-1.48		409.2	0.88	2.16	-1.26	4.49	-1.72	-3.9
409.5	-1.44	0.53	1.06	1.59	-0.9	-0.75		409.5	-0.52	3.36	1.9	3.12	1.52	-3.38		409.5	-0.38	2.54	0.19	3.99	-1.62	-2.77
409.9	-2.31	0.93	-0.34	3.76	0.71	-1.58		409.9	0.4	3.47	3.08	1.01	2.14	-1.63		409.9	-0.27	1.02	0.03	2.78	1.57	-1.9
410.3	-2.44	-0.9	-3.37	3.59	0.53	-0.61		410.3	0.77	1.36	1.19	0.55	1.09	-0.95		410.3	0.48	1.54	-0.38	3.13	1.24	-1.62
410.6	-0.88	-2.22	-3.77	2.19	0.86	-2.43		410.6	-0.6	-0.67	0.08	0.01	1.85	1.52		410.6	0.02	-0.55	1.31	0.78	1.28	-0.04
411	-1.16	-1.76	-3.66	1.01	0.25	-2.75		411	0.48	-0.21	-0.96	-1.02	1.38	3.05		411	-0.95	-1.03	1.77	0.99	0.53	0.23
411.3	-2.46	-1.36	-3.34	0.19	2.57	-2.72		411.3	-1.17	-1.39	0.08	-0.71	1.71	2.8		411.3	-1.12	-1.98	2.74	1.78	0.14	0.24
411.7	-1.59	-0.18	-3.66	0.01	2.25	-2.61		411.7	0.48	-0.92	1.04	-1.16	1.66	2.34		411.7	-2.95	-2.6	2.77	1.13	-0.47	-0.2
412	-0.6	-1.22	-3.34	-0.67	1.14	-3.01		412	-0.03	0.18	0.22	-1.42	1.71	1.66		412	-2.84	-4.55	1.03	2.2	-1	-0.33
412.4	1.27	-2.04	-3.23	-2.7	-0.75	-3.04		412.4	-0.23	0.22	-0.38	-0.74	1.95	2.2		412.4	-3.09	-4.6	1.77	3.13	-2.47	-0.05
412.7	0.97	-0.93	-1.49	-4.1	-0.14	-4.15		412.7	-0.45	0.04	0.51	-0.85	1.85	1.37		412.7	-2.55	-2.98	1.74	2.78	-0.86	0.67
413.1	0.84	-0.76	-1.66	-2.13	-2.61	-1.47		413.1	1.62	-1.35	-0.67	-0.16	1.09	-0.38		413.1	-0.38	-2.6	1.19	2.13	-1.19	-0.77
413.5	-0.03	-1.79	-2.06	-2.1	-4	0.71		413.5	0.12	-2.82	0.65	0.86	1.28	-0.48		413.5	1.45	-2.98	3.17	0.49	-2	-1.33
413.8	0.41	-0.47	-0.94	-0.84	-5.18	2.11		413.8	0.05	-2.92	0.19	-0.02	1.95	0.2		413.8	1.77	-2.46	1.91	0.42	-2.05	-1.05
414.2	-0.46	-0.65	-1.06	-1.95	-4.86	1.85		414.2	-1.88	-3.67	-0.49	0.43	2.99	-0.2		414.2	2.45	-3.55	0.74	1.92	-1.57	-0.76
414.5	-1.59	0.24	0.63	-2.56	-3.9	3.11		414.5	-0.95	-2.78	0.19	1.12	2.81	0.91		414.5	2.91	-2.46	2.77	0.71	-0.47	-0.62
414.9	-2.74	-0.36	-1.06	-2.1	-3.29	2.71		414.9	-0.6	-3.1	-0.78	0.29	1.85	0.09		414.9	3.3	-2.55	3.17	0.06	-0.43	0.81
415.2	-4.44	-2.33	-1.09	-0.13	-3.47	5.11		415.2	0.62	-1.35	-0.1	0.26	2.38	-0.52		415.2	2.05	-2.6	1.91	-1.29	-0.33	0.95
415.6	-4.46	-2.22	-0.34	-1.95	-1	3.71		415.6	-2.03	-0.39	1.79	-1.99	2.28	-0.63		415.6	-0.12	-0.55	1.17	-2.22	-0.57	2.1
415.9	-4.02	-1.9	1.34	0.16	1.1	3.96		415.9	-0.95	0.08	2.33	-1.74	2.09	-1.23		415.9	0.34	0.54	-2.52	-0.87	0.24	2.52
416.3	-3.6	-3.07	-0.2	0.19	0.29	2.57		416.3	-1.17	1.04	2.51	-0.57	1.14	-2.77		416.3	-0.7	1.59	-2.26	-1.51	-0.57	2.96
416.7	-1.87	-3.47	-1.09	0.73	1.53	2.11		416.7	-2.52	1.51	1.47	-0.16	0.23	-3.38		416.7	0.62	1.68	-1.66	-3.72	0.1	2.66
417	-1.46	-3.93	-1.34	0.9	0.14	2.71		417	-3.17	0.18	0.65	0.29	0.71	-3.06		417	-0.27	0.88	-3.4	-4.08	-1.14	2.39
417.4	-2.44	-4.04	0.77	0.16	-0.47	4.11		417.4	-4.23	0.94	2.33	2.55	0.38	-3.09		417.4	1.91	0.11	-4.52	-3.87	-0.76	0.8
417.7	0.4	-2.36	0.8	-1.67	0	2.99		417.7	-4.45	0.47	2.08	2.58	-0.43	-1.77		417.7	3.59	-0.27	-3.4	-2.37	-2.43	-0.47
418.1	0.41	-2.33	0.34	-0.7	1.39	2.25		418.1	-3.23	1.65	1.19	4.12	0.23	0.05		418.1	4.34	-2.32	-2.66	-0.01	-0.9	-1.05
418.4	1.4	-2.93	-0.2	-1.95	0.29	0.57		418.4	-3.17	1.9	-0.63	3.01	-0.43	-0.34		418.4	4.02	-1.69	-0.97	-0.51	0	-1.61
418.8	0.98	-2.47	0.77	-1.41	0.82	0.53		418.8	-2.66	2.65	-2.1	3.41	-2.05	1.48		418.8	5.19	-0.89	-1.66	-0.58	1.1	-1.77
419.1	0.54	-3.5	2.23	-3.53	-1	0.42		419.1	-0.6	2.47	-0.78	4.01	-2.86	1.37		419.1	4.73	1.02	-2.69	-0.8	1.14	-2.19
419.5	0.27	-3.76	1.63	-1.7	0.82	0.39		419.5	0.19	3.08	0.76	3.26	-3.77	1.34		419.5	5.48	0.4	-1.52	-1.01	1.81	-2.05
419.8	0.26	-3.36	1.66	-0.53	-0.14	0.14		419.8	1.12	3.61	0.79	2.43	-2.72	0.37		419.8	2.88	0.73	0.31	-2.65	-0.14	-1.76
420.2	-1.87	-4.04	3.63	-0.27	-0.75	-1.32		420.2	-0.66	4.36	1.04	2.55	-0.91	-0.23		420.2	2.62	0.11	0.48	-3.29	-0.05	-1.62
420.6	-2.03	-4.93	4.51	0.47	-3.71	-0.15		420.6	-0.03	3.75	0.37	3.43	-3.01	-2.34		420.6	2.88	1.16	0.17	-2.8	-0.72	-1.19
420.9	-2.87	-3.76	5.06	0.44	-4.47	-2.18		420.9	-0.52	3.65	0.33	4.12	-3.19	-2.52		420.9	2.19	1.68	0.91	-3.01	-1.76	0.52
421.3	-3.31	-4.22	3.8	0.33	-5	-3.01		421.3	-1.31	3.04	2.79	2.72	-1.86	-1.91		421.3	1.59	2.45	2.6	-3.22	-2	-1.04
421.6	-2.73	-3.76	1.77	2.73	-4.61	-3.32		421.6	-2.66	3.65	2.47	1.98	-1.62	-0.66		421.6	1.91	2.54	2.34	-3.87	-2.62	0.09
422	-3.88	-4.07	0.8	2.19	-5.57	-4.43		422	-2.03	3.04	2.22	2.72	-3.29	0.09		422	1.88	3.45	1.74	-2.65	-3.14	0.24
422.3	-3.59	-3.61	1.77	2.16	-3.18	-4.47		422.3	-1.52	2.08	2.04	1.55	-3.34	-0.09		422.3	2.05	4.11	-0.52	-0.58	-2.62	-0.05
422.7	-3.03	-2.22	-0.92	3.62	-4.86	-2.58		422.7	-0.03	1.33	-0.21	1.01	-4.15	-0.63		422.7	-0.27	3.73	-0.54	0.49	-1.86	0.39
423	-1.73	-0.61	-1.8	4.01	-3.75	-2.18		423	0.48	2.22	0.62	0.26	-1.19	-0.52		423	-0.66	2.4	0.62	-1.15	-1.76	1.95
423.4	-0.46	-1.5	-2.49	4.47	-4.29	0.57		423.4	1.55	2.47	1.37	-0.85	0.42	-0.77		423.4	-0.41	2.59	0.17	-0.22	-2.14	-0.33
423.7	0.7	-0.9	-1.66	4.44	-4.33	1.82		423.7	3.34	0.65	0.9	-0.45	2.23	-1.38		423.7	1.34	0.11	-2.38	0.56	-2.47	0.52
424.1	-0.6	0.93	-0.06	3.9	-4.14	2.71		424.1	3.69	0.18	1.79	0.01	2.42	-2.63		424.1	1.02	-0.41	-1.12	2.2	-2.14	-1.47
424.5	1.41	2.67	2.48	3.59	-3.9	2.82		424.5	2.05	0.36	1.33	-1.45	3.95	-3.52		424.5	2.05	-0.89	-0.66	1.71	-1.9	-0.91
424.8	1.69	1.93	0.94	3.19	-5.14	1.57		424.8	1.26	0.47	0.65	-1.14	3.85	-1.06		424.8	1.88	-0.12	1.46	1.63	-2	0.81
425.2	1.56	1.53	2.91	0.59	-2.75	0.11		425.2	-0.23	0.65	2.76	-1.31	3.95	-1.52		425.2	3.48	0.4	0.77	0.99	-1.05	0.95
425.5	0.83	0.07	2.94	-1.1	-1.14	-0.72		425.5	1.12	-0.25	1.79	-0.28	2.99	-0.34		425.5	3.59	1.73	0.17	2.49	-1.29	-1.61
425.9	1.56	0.96	3.06	-2.13	-1.04	-0.47		425.9	2.05	-0.49	1.33	-1.88	1.52	1.48		425.9	1.62	0.25	1.05	2.42	-2.05	-0.77
426.2	1.4	0.5	2.23	-2.38	-1	-0.43		426.2	1.4	0.61	-0.21	-1.57	-0.43	0.52		426.2	0.73	1.02	2.88	3.78	-1.14	-0.61
426.6	2.98	0.1	0.34	-3.41	-0.61	0.82		426.6	2.62	0.65	-2.24	-1.02	0.52	1.2		426.6	0.62	-0.17	2.48	4.28	-1.9	0.8
426.9	2.12	-0.07	-1.34	-4.38	-1	1.71		426.9	3.69	0.18	-3.49	-0.28	-0.01	0.37		426.9	-0.55	0.59	3.6	4.63	-0.86	0.67
427.3	3.7	1.39	-2.09	-4.13	-0.75	2.96		427.3	4.34	0.51	-4.38	0.98	1.23	-0.09		427.3	-2.09	-0.32	1.34	3.42	1.24	-0.77
427.6	4.83	1.5	-3.2	-3.24	-1.14	3.57		427.6	7.12	-1.67	-4.78	1.86	1.42	2.37		427.6	-2.98	-0.69	1.6	3.35	0	0.39
428	4.13	1.96	-2.66	-3.56	-1.04	2.96		428	5.62	-2.35	-4.24	1.41	1.81	2.2		428	-3.23	-2.17	1.19	2.99	-0.19	2.09
428.3	3.26	1.93	-2.63	-3.81	0.43	1.85		428.3	3.55	-2.39	-5.21	3.01	2.99	0.37		428.3	-2.12	-1.69	-0.12	4.06	0.28	1.96
428.7	3.98	2.24	-2.66	-3.41	2.25	2.39		428.7	2.91	-1.21	-3.96	2.55	3.81	1.05		428.7	-3.38	-1.17	-0.66	2.56	-1.05	2.09
429.1	4.4	1.5	0.8	-0.67	2.14	0.71		429.1	3.4	-0.67	-3.06	2.01	3.57	1.37		429.1	-2.84	-0.27	0.17	1.92	-0.43	0.24
429.4	4.7	1.1	1.34	-0.27	2.25	1.82		429.4	3.48	1.51	-1.1	1.55	3.95	1.77		429.4	-3.23	-0.46	-2.52	1.71	-0.05	-1.05
429.8	3.54	1.07	2.8	-0.24	2.86	2.42		429.8	3.55	0.04	-0.21	0.72	2.71	0.23		429.8	0.02	-0.12	-2.12	1.92	-2.29	-1.76
430.1	2.7	1.24	3.34	-0.84	2.96	1.53		430.1	1.48	1.36	-0.67	0.26	2.38	-1.52		430.1	1.62	0.68	-1.66	0.99	-2.9	-2.62
430.5	4.54	1.5	2.23	2.62	1	3.14		430.5	0.4	1.61	0.65	1.15	1.57	-1.06		430.5	1.73	1.88	-1.97	0.06	-1.43	-3.19
430.8	3.84	1.24	0.77	4.44	0.53	3.53		430.8	0.62	1.79	2.19	2.12	1.95	-0.52		430.8	1.77	1.4	-0.81	-1.29	-1.05	-2.2
431.2	3.26	1.78	1.23	4.76	0.29	2.42		431.2	0.4	0.9	2.22	2.86	1.99	0.09		431.2	3.16	-0.84	-0.97	-2.22	-0.72	-0.76
431.5	1.98	1.96	-0.52	3.73	1.67	3.53		431.5	0.05	0.08	2.47	3.26	2.09	-0.38		431.5	1.19	0.97	-2.52	-2.01	-0.9	0.38
431.9	0.69	0.5	-0.06	5.33	2.57	1.28		431.9	1.26	-2.25	2.22	3.86	2.42	0.23		431.9	1.16	1.45	-2.69	-1.94	-3.43	1.67
432.2	2.27	-0.47	-1.09	5.16	2.67	-0.89		432.2	-0.09	-1.64	2.9	4.41	2.38	0.91		432.2	-0.38	1.54	-3.52	-2.01	-1.33	1.52
432.6	0.97	-0.93	-1.06	6.76	1.43	-0.58		432.6	0.55	0.04	2.51	4.86	3.28	0.8		432.6	-0.12	1.02	-4.83	-0.94	-0.57	1.96
432.9	-0.59	-0.33	-0.8	5.59	2.39	-2.75		432.9	1.34	-0.92	2.9	2.12	3.66	0.34		432.9	0.05	-0.03	-4.52	-0.58	-1.19	1.09
433.3	-0.31	-1.65	-0.34	5.47	2.71	-2.43		433.3	1.69	-1.39	2.94	2.29	2.14	0.37		433.3	-0.55	-0.84	-5.26	-1.22	-1.72	-0.76
433.6	-1.02	-2.47	-0.8	4.87	1.1	-3.18		433.6	1.05	-1.21	2.9	2.84	1.23	1.77		433.6	-0.95	1.4	-6.23	0.71	-0.9	-0.91
434	-1.31	-2.79	0.51	5.05	0	-4.58		434	-0.17	-0.82	2.94	2.43	0.42	1.66		434	0.3	-0.55	-6.12	-1.22	-1.29	-0.19
434.3	-0.73	-1.33	0.2	3.16	-0.61	-4.47		434.3	-2.66	0.08	2.04	2.12	0.81	1.2		434.3	-0.23	-0.75	-4.66	-1.15	-0.47	-0.48
434.7	-1.74	-1.65	-0.92	2.9	-2.14	-3.58		434.7	-1.88	0.04	0.65	1.72	0.85	1.52		434.7	-1.27	-1.12	-2.97	-0.37	-1.86	0.24
435.1	-0.44	-1.9	-0.8	1.87	-1.61	-3.89		435.1	-2.52	-1.35	0.33	1.69	-1.48	2.05		435.1	-2.23	-1.6	-1.38	1.42	-0.9	-1.2
435.4	-2.03	-1.36	0.08	0.9	-1.29	-2.15		435.4	-2.45	-0.39	-2.21	2.01	-2.15	0.66		435.4	-1.7	0.31	-0.97	2.06	-1.14	0.81
435.8	-2.73	-0.33	0.2	0.73	-1.18	-2.75		435.8	-2.95	-1.64	-1.1	1.55	-2.62	0.48		435.8	-1.95	0.83	-0.52	2.71	-0.19	1.66
436.1	-1.74	0.21	0.8	0.47	-2.14	-1.29		436.1	-1.17	-1.25	-3.78	2.43	-3.58	-1.91		436.1	-0.98	0.31	0.31	1.78	-0.57	0.96
436.5	-1.3	0.67	-0.8	0.16	-1.04	-0.47		436.5	-0.23	-2.35	-5.24	2.69	-3.19	-2.38		436.5	-0.81	0.97	1.34	2.13	-0.47	0.66
436.8	-1.46	1.35	-0.2	0.05	-1.14	0.99		436.8	0.97	-1.82	-6.06	3.72	-3.58	-0.34		436.8	0.02	0.59	2.46	1.06	-0.86	0.39
437.2	-1.16	2.24	1.48	0.3	0.53	0.82		437.2	0.91	-1.06	-3.67	3.55	-2.48	0.05		437.2	2.19	0.83	3.48	0.13	-0.47	0.38
437.5	-1.17	2.35	1.51	1.19	0	1.57		437.5	2.55	-1.1	-3.35	3.58	-2.29	-0.77		437.5	0.73	2.88	3.03	-0.51	-1.14	1.53
437.9	-0.3	1.53	0.2	1.3	-0.47	1.11		437.9	2.34	-0.49	-1.38	4.69	-3.62	1.62		437.9	0.05	0.97	3.48	-0.01	-1.47	0.66
438.2	0.12	1.64	0.94	0.33	-1.14	1.28		438.2	2.83	1.18	-2.49	4.58	-1.86	1.66		438.2	1.16	0.73	3.03	1.2	-1.86	1.24
438.6	-0.59	1.1	-0.23	1.3	0.1	0.82		438.6	1.91	1.08	-1.1	1.12	0.81	4.48		438.6	0.77	-0.03	3.48	0.85	-3.62	1.38
438.9	-0.17	1.78	0.51	1.19	-2.29	1.28		438.9	-0.74	2.47	0.65	0.43	1.71	4.52		438.9	0.59	0.02	3.74	1.92	-1.72	2.1
439.3	0.98	1.67	0.77	2.01	-0.33	1.53		439.3	-1.52	1.94	0.47	-0.45	2.09	2.48		439.3	0.91	-0.32	2.62	2.71	-1.19	1.23
439.6	-0.6	2.21	0.94	1.19	0.43	2.28		439.6	-0.03	1.47	-1.63	-0.28	1.14	1.23		439.6	0.16	-1.12	0.88	2.49	1.28	1.53
440	0.27	2.1	0.77	1.16	2.25	3.11		440	-1.23	0.65	-0.53	0.69	3.09	2.2		440	1.62	-2.6	2.34	0.42	0.24	1.8
440.3	0.12	1.78	0.51	0.76	3.43	4.28		440.3	-2.6	-0.82	-0.63	-0.42	5.14	-0.48		440.3	2.73	-2.12	2.6	-0.65	1	2.39
440.7	1.13	1.1	-1.52	1.44	4.96	4.53		440.7	-2.81	-2.21	-0.38	-0.59	4.09	-1.38		440.7	0.91	-1.46	3.34	-2.44	0.1	0.8
441.1	2.4	2.35	-0.92	1.05	4.71	4.99		441.1	-1.6	-3.39	-0.21	0.01	2.85	-4.63		441.1	-0.41	-0.84	2.88	-3.65	0.14	-0.19
441.4	1.98	2.39	-1.37	0.73	6.25	4.25		441.4	0.34	-3.64	-0.53	0.41	3.52	-3.95		441.4	0.05	-0.89	2.62	-2.44	-0.47	-0.48
441.8	0.97	0.21	-1.77	0.62	5.86	3.42		441.8	0.55	-2.96	0.65	-0.28	3.14	-4.77		441.8	-0.41	1.31	3.03	-3.37	-0.29	-0.04
442.1	1.7	0.96	-2.37	0.87	5.39	2.96		442.1	-0.09	-2.21	0.47	-0.16	2.09	-4.09		442.1	-1.95	2.54	3.77	-2.44	-2.19	-0.48
442.5	0.69	2.93	-1.49	1.9	4.14	4.28		442.5	-0.17	-1.67	-0.21	-1.71	-1.01	-4.06		442.5	-2.41	3.31	1.74	-0.8	-1.57	-1.47
442.8	0.7	2.39	-0.8	2.73	2.25	4.39		442.8	2.05	0.22	-0.53	-0.74	-1.91	-3.52		442.8	-3.38	2.97	0.62	-2.01	-2.33	-2.2
443.2	0.12	1.78	3.23	2.9	1	4.14		443.2	1.4	1.33	-0.35	-0.14	-1.01	-3.2		443.2	-3.41	2.31	1.17	-1.51	-1.57	-2.33
443.5	-0.87	-0.61	4.06	2.87	3.53	2.96		443.5	0.91	0.94	0.9	0.26	-1.05	-0.8		443.5	-2.95	2.97	-0.38	1.42	-1.33	-2.05
443.9	-2.46	-2.07	4.51	2.62	3.57	3.71		443.9	1.26	0.61	1.37	0.01	-3.15	-1.48		443.9	-3.12	2.88	-0.83	-0.37	-2.14	-2.76
444.2	-2.73	-0.9	3.34	3.16	2.53	3.82		444.2	1.05	0.79	1.04	-0.16	-3.77	-1.52		444.2	-3.52	1.25	-1.09	-0.15	-3.05	-3.48
444.6	-2.03	-1.5	3.08	4.62	1.71	4.42		444.6	-0.17	0.47	1.22	1.01	-2.29	-1.63		444.6	-2.27	1.59	-1.26	-0.08	-3.72	-3.19
444.9	-1.87	-2.9	2.2	2.73	2.53	1.82		444.9	0.48	0.36	1.47	1.69	0.38	-2.52		444.9	-0.95	-0.17	-1.09	0.85	-3.9	-2.91
445.3	-2.17	-2.65	3.08	2.19	3	0.14		445.3	-0.6	-0.39	1.22	1.58	2.14	-1.2		445.3	-1.41	0.59	-0.26	2.92	-4	-2.9
445.6	-3.44	-2.61	1.48	-0.84	1.67	0.53		445.6	-0.81	1.36	-0.1	0.84	1.09	-0.66		445.6	0.48	-1.32	-1.38	4.13	-3.05	-2.05
446	-3.46	-1.5	1.66	-0.81	-0.86	0.42		446	-1.45	1.61	-0.63	1.72	-0.29	-0.91		446	1.45	-1.98	0.6	2.92	-3.14	-0.9
446.3	-1.87	-1.04	1.63	0.87	-1.9	-0.47		446.3	-1.66	3.65	-1.38	1.84	-0.19	-0.66		446.3	1.62	-2.32	1.19	2.42	-2.33	-0.05
446.7	-2.46	-0.36	1.37	-0.1	-3.29	-1.01		446.7	-0.45	3.9	-0.92	2.58	0.85	-0.06		446.7	2.59	-1.84	1.31	2.92	-1	0.1
447	-3.87	-1.47	2.34	-0.84	-3.18	-1.75		447	0.62	4.51	0.9	1.69	0.23	-1.38		447	2.34	-2.6	1.77	1.56	-0.33	-0.62
447.4	-4.6	-2.5	2.08	-0.95	-3.86	-2.15		447.4	0.83	3.04	0.94	1.01	-0.72	-1.2		447.4	-0.12	-0.12	2.6	-0.51	-0.14	0.53
447.7	-4.3	-1.61	2.34	-0.7	-3.47	-1.47		447.7	1.62	2.79	1.19	1.41	-2.48	-1.23		447.7	0.19	-0.75	1.34	-0.44	-0.76	0.23
448.1	-2.88	-0.65	1.51	2.47	-1.43	-2.58		448.1	2.69	1.61	1.37	2.29	-1.86	-0.77		448.1	-0.12	1.16	2.46	-1.51	-2.57	-0.19
448.4	-3.59	-0.47	-0.23	1.01	-0.61	-1.47		448.4	4.05	3.79	1.33	1.12	0.09	-2.38		448.4	-0.95	1.68	3.48	-0.58	-1.05	-1.48
448.8	-3.31	0.21	-0.92	0.76	-0.14	-1.01		448.8	4.12	1.9	1.08	0.58	-0.29	-1.63		448.8	-1.7	1.02	3.03	1.92	-0.57	-2.19
449.1	-1.73	0.39	-0.8	1.3	1.1	-0.89		449.1	3.62	-0.21	0.62	-0.88	-0.48	-2.23		449.1	-1.95	0.4	2.19	2.85	-1.05	-1.2
449.5	-1.31	1.21	-1.49	0.33	1	-0.29		449.5	4.4	-0.25	-1.49	-0.85	-0.01	0.23		449.5	-1.84	0.02	2.03	4.49	-1.57	-0.61
449.8	-0.16	1.96	-0.52	0.01	0.82	1.25		449.8	4.05	-0.06	-0.96	-0.74	0.38	-0.23		449.8	0.77	-1.17	1.62	5.13	-1.9	-1.62
450.2	0.83	1.78	-1.06	-1.24	0.14	2.14		450.2	3.4	0.61	-0.63	-1.57	1.14	-0.63		450.2	-0.27	-1.55	2.88	4.49	-2	-1.9
450.6	0.41	1.1	-0.52	-1.99	-1.9	2.25		450.6	2.91	-1.06	0.04	-2.16	1.81	-1.52		450.6	-1.09	-2.46	2.34	4.71	-0.33	-1.05
450.9	1.69	1.5	0.94	-1.53	-2.14	2.42		450.9	2.55	-2.82	-0.21	-1.99	1.14	-1.34		450.9	-1.27	-4.27	1.46	5.35	-1	0.1
451.3	1.98	1.67	1.91	-2.13	-2.61	2.96		451.3	2.48	-3.64	-0.1	-1.16	2.52	-1.38		451.3	-0.09	-4.32	2.62	4.42	-2.05	-0.77
451.6	2.97	0.78	3.23	-2.1	-2.29	4.28		451.6	1.26	-3.1	0.08	-0.71	2.85	-0.06		451.6	-0.27	-4.98	3.31	3.78	-0.43	-0.04
452	3.56	0.53	4.06	-1.13	-2.75	5.25		452	-0.23	-3.35	1.04	0.26	3.23	-0.09		452	-0.09	-4.46	2.77	4.28	-0.47	1.66
452.3	2.69	-0.22	3.08	-0.67	-3.57	3.42		452.3	-1.31	-1.82	0.94	0.29	2.14	0.52		452.3	-0.84	-5.27	2.31	3.49	-0.72	1.81
452.7	1.84	0.24	1.91	-1.99	0.1	2.25		452.7	-1.66	-3.78	2.19	0.12	3.09	-0.38		452.7	0.34	-6.17	2.05	2.42	0.81	-0.2
453	0.97	3.07	1.51	-2.38	1.43	3.28		453	-0.45	-2.39	1.94	0.29	1.85	1.66		453	0.3	-4.41	1.03	1.78	0.57	-0.19
453.4	0.56	2.82	1.06	-1.84	1.82	3.25		453.4	-1.66	-1.64	1.76	1.84	2.38	2.62		453.4	-0.23	-3.89	0.48	0.85	0.67	-2.2
453.7	-1.17	0.64	0.08	-1.53	2.43	3.57		453.7	-1.03	-3.1	3.37	1.72	1.71	2.52		453.7	0.59	-1.55	-1.26	1.06	1.28	-2.04
454.1	-2.87	-0.47	-1.8	-1.41	3.39	2.68		454.1	0.19	-3.35	3.76	2.55	1.38	2.2		454.1	0.48	-1.6	-3.09	0.85	0.95	-2.62
454.4	-4.03	26.35	-2.92	-3.1	4.57	0.71		454.4	-0.31	-4.82	3.51	2.29	-1.58	-1.48		454.4	-1.41	17.16	-4.69	0.49	0.57	-4.9
454.8	-3.02	28.24	-3.37	-2.99	5.67	1.39		454.8	1.62	-4.92	2.76	2.12	-1.19	-0.52		454.8	-1.66	18.83	-4.66	0.99	1.67	-6.2
455.1	-2.31	27.35	-3.2	-2.24	3	2.14		455.1	0.4	-3.25	2.65	3.01	-2.86	-0.63		455.1	-0.7	20.16	-4.83	2.92	0.71	-4.04
455.5	-0.59	26.1	-3.8	-1.41	2.25	1.25		455.5	-1.38	-4.06	3.47	2.69	-2.05	-0.52		455.5	1.48	19.83	-3.52	2.85	0.67	-4.34
455.8	-1.17	25.64	-2.34	-2.53	3.71	1.71		455.8	-0.03	-4.67	4.37	1.15	-3.43	-0.91		455.8	1.45	18.59	-3.69	4.06	1.14	-4.04
456.2	-1.44	27.24	-1.94	-1.41	2.53	-0.47		456.2	-0.66	-2.49	3.19	0.26	-2.91	0.62		456.2	1.19	17.25	-3.66	2.85	2.1	-3.77
456.5	-0.31	27.93	-1.63	-0.24	0.86	-0.58		456.5	-2.88	-0.67	2.37	-0.42	-2.72	2.8		456.5	1.59	17.59	-2.97	3.2	1.43	-3.61
456.9	-0.16	-0.33	-1.66	1.44	0.25	0.11		456.9	-2.95	0.94	2.04	-1.45	-0.62	5.05		456.9	3.62	-1.17	-1.23	1.42	1.81	-3.2
457.2	-1.03	-2.65	-2.2	3.62	-0.57	-0.01		457.2	-5.17	1.9	2.79	0.43	-0.58	4.8		457.2	4.45	-1.55	-0.54	1.35	2.43	-1.61
457.6	-1.59	-2.18	1.63	4.87	-0.33	0.11		457.6	-4.38	1.65	1.33	0.41	-1.77	5.77		457.6	4.19	-0.89	-1.09	-0.01	1.95	-2.48
457.9	-2.31	-1.65	2.94	4.62	1.43	0.85		457.9	-3.88	2.47	1.65	-0.42	-2.58	5.09		457.9	3.45	-1.55	-1.54	1.35	1.57	-2.76
458.3	-2.02	0.24	2.34	6.87	0.82	1.39		458.3	-4.81	3.36	0.76	-0.16	-1.62	6.48		458.3	5.34	1.11	-1.52	0.28	0.53	-1.48
458.6	-1.17	0.07	2.37	6.05	1.86	2.14		458.6	-5.31	3.61	-0.06	0.29	-1.86	4.8		458.6	4.59	0.59	0.17	0.78	-0.43	-0.9
459	-2.3	-0.33	3.34	4.3	2.53	2.96		459	-3.23	3.51	-0.1	2.84	-2.05	3.05		459	4.05	0.54	1.05	1.56	-1.76	-0.2
459.3	-2.31	1.35	4.51	3.76	2.43	3.42		459.3	-2.6	4.18	0.51	3.01	-2.15	4.52		459.3	4.45	1.59	0.31	2.63	-1	0.53
459.7	-1.87	2.67	4.91	2.3	2.67	4.53		459.7	-1.09	3.51	0.47	1.41	-1.62	4.62		459.7	3.48	0.11	-0.23	3.71	-1.9	-0.34
460	-3.6	2.93	2.37	2.9	2.43	4.42		460	0.12	3.47	0.37	1.15	0.42	4.52		460	4.02	0.31	0.31	4.78	-1.29	0.67
460.4	-3.73	1.67	1.34	3.59	1.53	4.96		460.4	-0.66	3.36	-0.24	3.41	0.23	3.77		460.4	2.34	1.97	1.34	3.71	-1.76	1.52
460.7	-3.88	0.93	0.37	3.76	0.57	2.42		460.7	-1.45	2.47	0.51	3.86	0.85	1.37		460.7	-0.27	0.45	0.74	2.63	-1	0.24
461.1	-4.16	1.39	0.06	3.01	0.82	2.25		461.1	-1.66	2.36	0.76	4.69	-0.05	1.91		461.1	-1.52	0.25	-1.23	2.71	0.1	1.66
461.4	-3.17	1.5	0.94	3.05	-1.43	1.71		461.4	-2.03	0.33	1.37	2.86	0.99	1.52		461.4	-1.7	0.31	-1.69	2.78	1	0.53
461.8	-3.3	0.82	-1.37	3.44	-2.47	1.39		461.8	-1.81	-1.35	0.47	1.84	1.38	0.34		461.8	-3.38	-0.17	-0.66	3.28	1.53	0.23
462.1	-2.74	0.07	-0.49	2.76	-2.43	-0.29		462.1	-3.17	-2.82	-1.78	2.01	2.14	-0.34		462.1	-3.27	0.88	-0.12	3.2	0.14	0.1
462.5	-1.02	-0.18	-1.37	2.59	-2.9	-0.61		462.5	-3.38	-3.21	-1.1	2.26	2.66	-0.8		462.5	-4.09	-0.17	-0.38	2.13	1.1	0.09
462.8	0.54	-0.22	-1.77	0.47	-3.86	-1.43		462.8	-2.45	-3.53	-2.49	0.72	4.57	-0.63		462.8	-3.98	-0.41	-1.54	2.63	1.57	0.67
463.2	-0.02	0.82	-1.23	-0.27	-3.18	-0.61		463.2	-1.38	-3.64	-3.53	-1.74	4.66	2.48		463.2	-3.52	1.54	-0.66	3.13	2.38	1.95
463.5	-1.74	0.64	-1.06	0.76	-4.43	-1.29		463.5	-0.03	-2.53	-4.21	-1.85	4.99	1.8		463.5	-2.41	1.88	0.6	3.92	1.71	0.1
463.9	-1.44	0.96	-1.23	0.87	-2.18	-2.04		463.9	1.05	-0.49	-5.67	-1.59	5.52	2.34		463.9	-2.23	2.83	1.19	3.28	1.38	-0.62
464.2	-0.46	0.21	1.23	0.33	-2	-2.29		464.2	0.69	-1.39	-4.92	-1.71	5.28	2.23		464.2	-1.12	1.88	0.31	0.63	0.28	-0.33
464.6	0.13	0.39	1.34	0.44	-1.33	-0.32		464.6	2.62	-0.49	-4.38	-1.74	3.66	1.77		464.6	-1.81	2.68	-1.23	-0.15	1.81	0.95
464.9	0.54	2.35	0.94	0.19	-1.43	-1.15		464.9	1.55	-0.53	-4.35	-0.85	2.57	0.66		464.9	-2.55	3.16	-1.69	-0.37	1	0.39
465.3	-1.16	1.67	1.63	2.16	-1.04	-0.47		465.3	3.34	0.51	-3.53	-0.45	1.52	-0.38		465.3	-2.52	3.4	-2.23	-0.01	1.81	0.38
465.6	-1.17	1.21	2.8	-0.24	-3	0.71		465.6	2.26	1.47	-4.06	2.86	0.28	-1.91		465.6	-0.98	3.16	-2.26	1.06	0.28	0.24
466	1.13	0.96	3.06	-1.13	-2.18	2.39		466	1.62	-0.78	-3.24	3.69	-0.05	-0.8		466	-1.09	3.4	-2.23	-0.58	-1.05	-0.2
466.3	0.97	1.93	2.8	-0.53	-1	3.57		466.3	-0.31	-1.25	-1.63	4.15	-1.72	-1.2		466.3	-0.41	3.31	-2.69	-2.37	-0.57	0.24
466.7	0.27	2.96	2.34	-1.56	0.25	3.53		466.7	1.05	0.79	-1.96	5.55	-0.34	0.91		466.7	-0.95	3.11	-0.52	-0.44	0.53	-0.77
467	-0.31	2.35	2.08	-0.53	0.86	3.28		467	-0.03	-0.25	-1.06	5.15	-0.15	1.66		467	-0.55	2.45	-0.54	-0.65	0.43	-0.61
467.4	-0.73	0.24	2.48	-0.13	1.67	4.25		467.4	0.05	1.36	-2.38	3.98	0.09	3.48		467.4	-0.23	3.68	-0.81	-0.72	0.24	-0.05
467.7	-1.74	0.64	3.51	-0.81	1	4.57		467.7	-2.6	0.75	-1.63	4.72	-1.15	4.37		467.7	1.45	2.02	-0.83	-2.51	-0.57	-1.61
468.1	-1.02	0.24	3.77	0.87	2.82	3.82		468.1	-1.95	0.51	1.04	3.26	-2.62	4.77		468.1	0.77	0.83	-1.52	-4.29	-0.05	-1.62
468.4	-1.46	-0.36	3.51	1.47	2.57	2.14		468.4	-1.31	2.33	0.37	1.58	-2.86	3.52		468.4	0.3	0.02	-0.69	-3.94	0.86	-1.19
468.8	-1.73	-1.47	2.2	0.87	1.25	1.25		468.8	-0.52	2.08	-0.1	1.84	-1.91	4.2		468.8	-0.23	-0.89	-0.66	-2.44	0.67	-0.77
469.1	-1.31	-3.36	2.23	2.19	0.57	1.85		469.1	-1.45	1.47	0.65	2.15	-3.43	1.94		469.1	-0.27	0.02	-2.26	-1.51	-1.14	-1.04
469.5	-2.87	-2.61	1.77	2.01	-0.47	0.96		469.5	-0.95	2.36	2.04	1.26	-3.34	2.48		469.5	-1.38	-0.6	-0.23	-0.87	-1.05	-1.91
469.8	-2.6	-2.79	2.08	1.62	-0.57	-0.01		469.8	0.12	1.61	2.65	2.72	-4.29	2.52		469.8	-0.55	-2.12	1.88	-0.8	-1	-1.33
470.2	-1.87	-2.61	1.34	1.16	1.53	-0.61		470.2	1.19	1.79	2.33	1.12	-3.62	2.48		470.2	-1.09	-0.89	1.91	0.99	-1.05	-0.62
470.5	-1.74	-3.22	-0.63	1.9	1.29	-0.58		470.5	-0.88	1.75	0.79	3.15	-2.43	1.52		470.5	-1.55	-0.41	2.03	2.63	0.86	-2.76
470.9	-1.3	-1.61	-1.94	2.16	2.25	-0.32		470.9	-0.09	1.65	2.04	2.55	-0.91	2.77		470.9	-0.23	0.11	1.77	2.99	0.1	-2.05
471.2	-0.46	-1.22	-0.77	2.19	3	-0.43		471.2	0.12	2.33	1.08	1.43	-1.72	2.52		471.2	-0.27	-0.27	1.88	2.35	-0.43	-2.61
471.6	0.41	0.1	-1.37	0.59	2.39	-0.61		471.6	0.48	1.65	0.47	0.41	-2.19	2.34		471.6	-0.23	-1.75	2.19	2.13	0.53	-2.05
471.9	1.69	-0.65	-0.92	-0.1	3.29	-1.01		471.9	0.12	2.04	-0.49	1.58	-1.58	2.37		471.9	0.45	-2.41	2.46	2.92	0.57	-2.04
472.3	1.98	-0.33	-0.23	-1.13	2.82	0.11		472.3	0.05	1.36	0.62	0.98	-0.77	2.34		472.3	-0.52	-2.03	1.62	3.42	0.53	-1.91
472.6	0.54	-0.79	0.94	0.62	0.86	-0.43		472.6	0.12	1.18	1.22	0.72	-1.15	1.94		472.6	-0.55	-2.27	1.17	1.92	-0.43	-1.61
473	0.84	-1.61	1.34	-0.27	0.53	-1.04		473	0.34	-0.06	2.19	0.98	-0.34	2.2		473	0.91	-2.75	0.62	0.85	-3.19	0.38
473.3	1.83	-3.5	1.94	-0.1	0.71	1.42		473.3	-1.88	-0.39	2.22	-0.28	-1.01	1.23		473.3	-0.98	-1.27	-0.54	0.06	-3.29	-0.19
473.7	-1.59	-3.76	1.91	0.01	-0.47	2.96		473.7	-2.09	0.51	4.9	1.41	-1.34	0.77		473.7	-2.38	0.97	0.48	2.42	-3.47	-0.34
474	-1.88	-3.07	1.51	2.05	0	3.99		474	-2.45	0.47	4.94	0.72	-1.43	0.94		474	-3.41	2.16	0.03	1.49	-3.86	-1.19
474.4	-2.59	-1.18	2.63	1.59	1.1	3.53		474.4	-2.09	0.79	4.47	1.12	0.09	1.48		474.4	-3.23	1.83	-1.81	-1.15	-5.05	-2.05
474.7	-3.17	-1.79	3.08	2.19	0	3.14		474.7	-3.45	0.9	2.79	-0.57	1.57	2.37		474.7	-2.41	-0.41	-1.4	-1.8	-4.72	-2.61
475.1	-1.3	-0.33	2.2	-0.13	1.1	3.39		475.1	-2.81	1.08	1.33	0.41	2.38	2.77		475.1	-2.95	-1.75	-1.38	-1.72	-3.62	-3.34
475.4	-2.17	0.5	3.66	0.47	1.57	3.85		475.4	-1.03	2.61	-0.06	-1.85	2.42	2.23		475.4	-4.27	0.16	-0.54	-1.65	-2.43	-4.61
475.8	-2.44	2.1	3.2	-1.27	0.67	2.11		475.8	-0.09	1.94	-0.81	1.55	2.81	2.34		475.8	-4.38	-1.03	-0.09	-0.15	-1.62	-3.62
476.1	-0.17	2.07	2.51	-2.38	0.86	0.42		476.1	1.4	0.61	-3.06	-0.14	4.14	3.09		476.1	-2.41	-1.69	-0.83	-2.37	-2	-3.33
476.5	-0.73	2.67	3.63	-2.84	1.25	-1.32		476.5	0.62	1.36	-4.67	1.98	5.38	5.05		476.5	0.19	-2.75	-0.52	-2.44	-1.33	-1.62
476.8	-0.88	2.07	1.37	-2.1	-0.29	-0.29		476.8	1.26	0.9	-4.63	2.29	3.85	4.37		476.8	0.88	-1.55	0.74	-1.51	0.28	-0.76
477.2	-1.73	3.24	-0.09	-1.41	0.82	-1.04		477.2	1.77	0.94	-2.81	2.55	2.95	4.2		477.2	0.34	1.25	0.77	-1.15	-0.05	-1.34
477.5	-2.03	3.35	-0.06	-0.95	0.43	-2.01		477.5	-0.31	0.61	-2.78	3.15	1.85	4.23		477.5	0.73	2.88	3.03	-0.37	0.86	-1.19
477.9	-0.87	2.96	-1.52	-3.27	1.39	-2.75		477.9	0.05	-0.35	-3.1	3.98	0.09	5.2		477.9	1.62	1.25	3.48	-0.72	0.1	0.8
478.2	-2.03	2.78	-0.34	-1.53	0.14	-1.72		478.2	-0.03	-1.67	-2.78	3.43	0.14	5.66		478.2	2.02	1.73	3.03	-1.08	0.14	-0.47
478.5	-2.16	3.67	0.06	-0.27	0.25	-1.75		478.5	-2.09	-3.64	-1.96	4.41	-0.48	5.34		478.5	0.05	2.54	3.19	-0.58	0.1	-0.91
478.9	-2.46	2.93	1.37	-1.1	-0.71	-1.72		478.9	-1.88	-4.1	-1.06	3.43	-0.43	3.37		478.9	-1.27	4.88	2.88	-0.51	-1.29	-2.76
479.2	-1.73	2.24	2.91	-0.41	-1.18	-1.47		479.2	-2.52	-3.64	-0.24	3.26	-0.05	2.2		479.2	-0.95	5.11	1.77	-0.29	-1.05	-2.62
479.6	-1.31	1.78	3.37	-0.81	-0.71	-1.29		479.6	-2.17	-3.39	-0.63	4.58	-0.72	0.94		479.6	0.3	4.73	0.03	-0.51	-1	-3.33
479.9	-1.87	1.53	3.91	1.44	-1.04	-0.89		479.9	-0.09	-3.21	0.76	3.84	-0.48	1.2		479.9	0.34	3.97	-1.52	-0.44	-0.9	-2.48
480.3	-1.46	1.64	3.51	3.9	-1.71	-1.15		480.3	-1.03	-2.39	2.37	3.43	1.14	1.37		480.3	-0.98	4.59	-2.54	-0.94	-0.14	-3.33
480.6	-1.59	0.67	3.63	3.3	-0.61	-3.32		480.6	-0.95	0.65	2.19	2.84	1.52	-0.38		480.6	-0.09	3.97	-2.23	-1.15	0.81	-2.48
481	-1.17	0.35	3.8	3.19	0.43	-2.86		481	-1.31	2.75	2.79	2.72	1.28	0.09		481	2.73	3.73	-3.69	-1.8	2.86	-1.33
481.3	-2.44	1.39	2.06	5.73	0.67	-3.47		481.3	-1.09	2.94	3.04	2.26	1.23	2.2		481.3	2.48	2.97	-2.38	-1.72	3.24	0.38
481.7	-4.03	2.5	1.8	3.76	0.43	-4.43		481.7	-2.74	2.33	2.22	1.58	0.14	1.94		481.7	1.45	2.45	-0.97	-1.94	1.43	-0.47
482	-3.16	2.82	2.48	3.73	0.25	-3.75		482	-1.95	2.79	1.76	-0.16	0.09	2.91		482	-0.23	0.83	-0.23	-2.15	0.95	-0.05
482.4	-1.88	0.64	2.23	1.05	1	-2.72		482.4	-2.74	3.75	1.79	-0.14	1.57	3.23		482.4	-0.12	1.16	-0.12	-2.51	0.86	-0.76
482.7	-3.3	0.53	1.2	0.3	-0.61	-2.18		482.7	-3.38	3.36	1.9	0.12	2.81	2.34		482.7	-0.95	0.68	0.19	-1.29	-0.19	-1.34
483.1	-2.74	-0.22	1.51	0.47	-1.57	-1.15		483.1	-3.6	2.61	2.37	0.43	1.99	4.8		483.1	-3.12	1.59	0.74	-0.94	-1	-0.9
483.4	-3.16	0.24	0.91	0.3	-3.61	-1.04		483.4	-3.66	3.08	0.47	0.26	0.52	5.2		483.4	-4.23	-0.17	1.91	-1.01	-1.76	0.09
483.8	-0.46	-0.65	0.08	-0.81	-4	0.85		483.8	-2.6	4.33	0.08	-0.71	-1.01	3.66		483.8	-3.84	0.45	0.17	0.49	-1.29	-0.04
484.1	-0.44	-0.33	1.91	1.59	-3.61	0.82		484.1	-1.52	2.79	-1.24	-0.59	0.66	4.62		484.1	-2.81	1.68	-2.09	0.85	-0.19	-0.05
484.5	-0.6	-0.5	0.51	0.33	-4.14	1.14		484.5	-2.03	2.33	-1.78	1.01	1.57	3.66		484.5	-2.98	3.16	-2.83	2.06	0.43	0.39
484.8	-1.73	1.53	-0.23	3.59	-3.61	0.11		484.8	-2.09	0.79	-2.81	1.84	1.09	3.48		484.8	-3.38	0.83	-2.66	3.13	-0.19	1.52
485.2	-1.17	0.64	0.66	5.05	-3.71	0.14		485.2	-1.17	0.61	-4.35	0.58	0.42	5.23		485.2	-2.12	1.02	-1.83	2.06	1.71	3.24
485.5	-1.3	2.53	0.63	3.87	-1.18	0.39		485.5	-0.95	-0.35	-3.81	-1.74	0.52	4.62		485.5	-1.81	-0.32	-2.09	1.13	1.1	3.52
485.9	-2.17	2.78	0.37	4.33	-1.14	0.28		485.9	0.26	-2.25	-1.49	-2.14	1.71	4.23		485.9	-2.27	-0.84	-1.83	2.78	2.43	3.96
486.2	-3.73	3.53	0.06	3.73	0.82	0.11		486.2	-1.52	-4.06	0.04	-1.45	2.95	3.91		486.2	-2.66	-2.32	-1.81	1.56	3.81	3.52
486.6	-2.31	2.93	-1.34	2.47	1.14	1.28		486.6	-1.45	-1.53	2.08	-0.85	3.28	3.8		486.6	-3.41	-2.27	0.31	2.2	3.71	4.81
486.9	-3.59	1.53	-0.94	3.44	0.67	0.39		486.9	-2.09	-1.49	2.76	-0.74	3.95	4.62		486.9	-3.95	-2.46	1.05	1.99	3.67	4.95
487.2	-2.88	0.78	-0.34	0.62	-0.43	1.28		487.2	-2.45	-1.82	3.51	-0.14	2.71	4.52		487.2	-2.98	-0.41	0.17	1.35	4.14	4.67
487.6	-3.16	3.24	0.77	0.16	0.96	0.96		487.6	-2.38	-1.21	4.47	0.26	1.52	2.62		487.6	-2.38	-0.17	-0.09	1.42	4.1	4.38
487.9	-1.88	3.21	1.51	0.33	-1	1.71		487.9	-2.31	-0.25	3.37	1.86	0.42	2.37		487.9	-0.55	1.59	1.17	1.63	4.57	3.53
488.3	-0.3	2.24	1.34	-0.99	1.1	2.25		488.3	-1.66	-0.49	2.33	1.69	0.52	2.2		488.3	-0.38	2.97	-0.09	1.99	3.67	1.8
488.6	-0.46	0.5	2.94	-1.1	1.14	3.42		488.6	-1.17	-0.1	2.65	3.86	0.71	1.66		488.6	-0.84	4.16	1.17	2.35	3.14	1.96
489	-0.16	0.53	2.34	-1.13	1.39	3.96		489	-0.23	-1.21	2.76	3.69	-0.91	1.2		489	-1.38	3.54	0.77	1.99	1.95	1.52
489.3	1.97	2.64	2.8	-1.81	1.71	5.14		489.3	0.12	-0.96	2.37	3.29	-2.29	0.23		489.3	-0.7	4.73	0.88	1.2	2.57	1.81
489.7	2.13	3.67	3.91	-0.84	1.39	5.39		489.7	0.34	-1.64	2.04	2.26	-1.48	-1.66		489.7	-0.09	4.54	1.19	2.56	3.81	0.38
490	2.12	1.93	3.51	-1.95	-0.57	5.99		490	1.26	-2.82	1.51	2.72	-2.01	-1.2		490	0.88	3.88	0.74	3.78	3.43	-0.61
490.4	-0.44	0.1	2.91	-1.41	1.53	5.68		490.4	0.48	-4.78	1.33	2.41	-1.91	-2.23		490.4	0.48	3.11	-2.23	3.71	2.81	-0.2
490.7	0.69	0.21	4.23	-0.53	1.43	3.85		490.7	-0.31	-3.1	-0.21	2.01	-2.43	-3.2		490.7	0.16	2.45	-1.26	1.35	3.14	-1.33
491.1	1.27	0.39	3.77	-0.56	1.53	4.53		491.1	0.19	-3.35	-1.24	1.12	-2.77	-3.09		491.1	1.48	1.25	-2.52	1.42	2.24	-2.2
491.4	-0.17	-1.5	3.66	0.33	-0.14	3.28		491.4	0.26	-2.39	-2.78	0.86	-2.86	-2.34		491.4	2.59	1.16	-2.26	2.63	3.14	-2.61
491.8	-1.73	-1.76	4.77	1.3	1.25	1.11		491.8	0.05	-2.92	-2.67	1.12	-2.05	-2.52		491.8	2.05	-0.03	-3.95	3.13	1.81	-1.91
492.1	-2.46	-2.65	2.66	1.19	2.29	1.14		492.1	1.69	-2.1	-2.92	0.72	-2.43	0.66		492.1	1.16	-0.69	-3.69	2.49	-1.29	-2.76
492.5	-3.87	-2.33	3.34	2.01	5.53	0.11		492.5	1.05	-1.06	-2.67	0.12	-1.05	2.05		492.5	-0.23	-0.03	-2.38	0.99	-2.76	-3.91
492.8	-2.88	-1.93	2.37	1.19	4	-0.15		492.8	2.26	0.33	-2.21	0.15	0.57	2.94		492.8	0.45	-0.41	-2.12	0.78	-1.86	-4.76
493.2	-4.73	-1.33	-0.09	2.3	4.1	0.11		493.2	3.05	-0.78	-0.96	0.84	-0.05	4.05		493.2	2.05	0.68	-1.66	1.28	-2.47	-2.48
493.5	-6.31	-0.65	-0.92	0.62	0.71	-4.58		493.5	3.83	1.18	-1.21	0.72	2.14	5.09		493.5	2.3	3.73	0.17	1.2	-18	-2.76
493.8	-5.44	1.96	-0.94	1.16	1.67	-5.18		493.8	4.48	1.36	0.19	0.69	1.81	4.77		493.8	2.05	3.25	0.48	0.28	-17.33	-2.91
494.2	-5.03	0.21	-3.63	1.05	1	-3.43		494.2	4.26	2.9	0.37	0.72	0.99	4.94		494.2	2.88	3.02	1.6	0.35	-18.57	-3.04
494.5	-5.16	0.1	-4.23	0.16	0.53	-4.18		494.5	2.77	3.94	1.19	1.84	2.09	4.34		494.5	2.62	3.68	3.05	-1.15	-17.05	-1.05
494.9	-4.17	-0.36	-4.34	0.47	-2.29	-3.43		494.9	2.26	4.18	1.22	2.58	1.85	2.8		494.9	2.59	2.73	2.6	0.35	-15	-0.19
495.2	-4.3	-0.47	-4.37	0.73	-2.04	-3.47		495.2	0.77	3.79	1.62	2.69	0.66	2.48		495.2	1.19	2.97	4.48	1.13	-16.05	-0.48
495.6	-4.74	-1.65	-3.06	0.62	-3.29	-2.29		495.6	-0.88	4.61	1.79	3.01	1.85	1.52		495.6	1.73	2.88	3.17	3.2	-15.29	-1.19
495.9	-2.16	-1.9	-3.23	2.59	-1.61	-0.32		495.9	-2.38	3.36	1.47	1.69	-1.48	1.05		495.9	0.05	-0.75	2.19	2.85	0.24	0.95
496.3	-0.6	-3.07	-2.92	0.76	-2.43	0.14		496.3	-4.6	3.04	0.22	2.58	-1.43	2.52		496.3	-0.27	-0.55	1.03	1.92	-1	1.1
496.6	-0.16	-2.04	-1.8	1.16	-4.04	-0.18		496.6	-5.38	0.94	1.62	1.84	-1.48	4.48		496.6	-1.38	-1.03	0.62	2.56	0.38	0.23
497	-0.31	-1.22	-2.06	2.76	-3.57	0.28		497	-5.17	-0.53	0.79	0.58	-2.15	3.52		497	-2.41	-2.12	-0.69	3.06	-1	-0.33
497.3	1.41	-2.76	-4.23	0.87	-2.47	0.53		497.3	-5.23	-0.35	1.62	1.84	-0.34	3.48		497.3	-3.81	-1.46	-0.81	1.99	-3.19	1.38
497.7	2.83	-0.93	-3.77	1.05	-3.71	1.57		497.7	-4.74	-0.96	0.94	2.29	0.14	3.66		497.7	-2.12	-1.55	-1.12	2.2	-2.57	3.67
498	3.27	-0.04	-3.8	0.3	-3.18	1.25		498	-3.38	-1.21	1.19	2.84	-1.05	3.62		498	-2.95	-1.17	-0.38	0.28	-3.19	3.52
498.4	3.12	0.21	-3.63	-0.24	-2.29	1.85		498.4	-2.45	-2.1	0.65	3.86	0.42	3.8		498.4	-2.98	-1.12	0.03	1.06	-2.72	2.1
498.7	1.84	0.96	-4.52	-0.13	-0.9	3.82		498.7	-1.23	-2.49	1.47	2.41	0.81	3.34		498.7	-2.66	-2.89	0.91	1.99	-2.9	2.95
499	1.97	0.78	-4.2	-0.38	0.86	5.14		499	0.55	-1.67	-1.21	2.15	1.42	1.52		499	-1.7	-1.12	1.31	1.92	-2.57	2.96
499.4	3.27	1.1	-4.09	-1.41	2.25	4.53		499.4	0.77	-0.78	0.33	1.12	0.81	1.05		499.4	-1.38	-0.03	0.19	2.56	-1.19	3.23
499.7	1.69	4.21	-1.49	-0.1	0.14	4.28		499.7	0.26	-2.82	-0.49	-0.85	-2.15	0.09		499.7	-0.41	-0.55	-0.26	2.49	0.71	0.67
500.1	1.98	5.39	-1.8	0.01	0.96	4.82		500.1	1.77	-0.92	-0.96	-0.88	-1.91	-0.38		500.1	-0.81	-0.32	0.91	2.85	-0.62	-1.91
500.4	1.69	5.5	-0.92	0.33	0	4.14		500.4	2.26	-0.53	-1.63	-0.99	-1.15	0.37		500.4	-1.7	-1.55	2.03	3.92	0.57	-1.9
500.8	1.84	6.39	-0.8	1.16	-1.47	4.53		500.8	2.91	0.65	0.47	-1.16	-2.19	0.34		500.8	-0.52	-0.46	1.77	2.13	0.38	-1.77
501.1	1.4	6.64	-0.92	1.47	-2	2.57		501.1	0.69	-0.67	0.79	-0.99	-1.43	-1.06		501.1	-1.84	2.02	0.6	1.35	3	-3.33
501.5	2.56	7.53	-0.94	0.73	-1.61	1.68		501.5	-1.23	-1.49	2.9	0.12	-3.34	-1.23		501.5	-3.09	-0.6	0.77	1.56	3.95	-3.91
501.8	1.12	6.64	0.66	1.76	-3.71	1.42		501.8	-1.03	-3.1	3.08	2.01	-2.72	-0.34		501.8	-2.12	0.16	0.31	0.78	1.14	-3.9
502.2	2.56	6.39	-0.09	-0.41	-0.47	1.82		502.2	-0.66	-3.78	2.62	2.69	-2.34	-0.23		502.2	-0.23	-0.03	-0.66	2.56	0.38	-1.77
502.5	1.83	5.21	2.08	-0.24	-0.57	-0.01		502.5	-1.88	-4.67	3.22	2.29	-2.72	-0.77		502.5	1.45	-0.98	-3.4	1.92	1.71	-2.04
502.8	1.41	4.67	1.91	0.16	-0.04	1.82		502.8	-2.09	-5.64	3.76	0.98	-2.77	-1.66		502.8	2.05	0.25	-5.09	1.71	0.53	-2.62
503.2	1.26	4.07	2.8	0.62	1.14	1.42		503.2	-4.45	-6.39	0.65	1.86	-1.43	-1.63		503.2	2.73	1.16	-5.4	2.63	-1.29	-3.04
503.5	1.27	3.39	4.48	0.44	2.25	0.25		503.5	-2.38	-4.92	0.47	2.41	-1.77	-2.52		503.5	6.62	1.97	-5.81	1.85	-1.9	-1.91
503.9	-0.17	2.07	5.51	1.47	1.71	-1.15		503.9	-0.03	-4.53	-1.06	3.01	-1.43	-3.06		503.9	7.59	4.88	-6.97	1.2	-2.57	-1.04
504.2	-0.44	2.53	4.77	-0.13	2.53	0.96		504.2	-1.09	-2.64	-3.53	1.98	-0.91	-2.66		504.2	8.34	4.68	-6.09	1.42	-0.05	-0.62
504.6	-1.03	1.5	5.08	2.19	1.14	0.14		504.6	0.12	0.47	-3.92	1.86	-0.86	-0.91		504.6	8.59	5.59	-5.12	0.35	-1.14	-1.61
504.9	-2.02	2.82	2.91	3.01	2.1	-0.89		504.9	-0.38	-0.06	-3.67	2.41	-0.91	-0.95		504.9	6.77	6.54	-2.52	-0.01	-2.05	-0.77
505.3	-1.88	2.64	2.51	3.05	1.86	-2.29		505.3	-1.88	0.75	-3.06	2.86	-1.58	-1.48		505.3	6.73	5.31	-1.83	-1.51	-2.57	-0.9
505.6	-2.73	2.96	1.77	3.01	2.82	-1.61		505.6	-0.81	0.51	0.33	2.26	-2.48	-2.95		505.6	6.05	3.54	-1.66	-1.72	-1.05	0.38
506	-1.74	2.5	1.51	4.62	2.43	-0.15		506	-1.17	0.75	-0.63	2.58	-2.29	-0.63		506	3.88	2.31	-0.97	1.49	-3.43	0.1
506.3	-1.16	2.82	0.2	4.87	1.39	1.25		506.3	-0.66	1.22	-0.38	1.26	-1.19	0.2		506.3	3.34	1.11	0.34	0.28	-3.19	-0.34
506.7	-0.31	2.5	-0.2	6.05	0.86	0.14		506.7	0.4	1.61	1.22	1.58	-1.15	-1.2		506.7	2.3	1.16	1.03	-1.51	-4.14	-0.47
507	-1.87	1.24	-0.8	4.59	-0.18	-0.47		507	0.05	0.22	1.47	2.12	-0.91	-2.38		507	-0.38	1.25	2.19	-1.87	-3.05	-0.77
507.3	-2.31	0.21	-0.34	3.9	-0.86	-0.15		507.3	0.26	1.18	1.08	1.72	-0.72	-1.91		507.3	-0.84	1.31	1.46	-3.08	-2	0.24
507.7	-0.59	-0.04	-0.09	4.16	-0.9	-0.32		507.7	0.77	0.65	-0.1	2.69	0.23	-0.52		507.7	-0.52	0.83	1.91	-3.44	-2.76	0.8
508	-0.46	-0.79	0.37	3.76	-2.86	-1.15		508	0.83	2.04	-1.92	3.15	1.57	0.09		508	-0.41	1.31	2.03	-3.51	-3.29	1.1
508.4	-1.73	-1.04	-0.66	2.3	-3.61	-1.32		508.4	-0.09	2.08	-0.81	2.98	1.23	-1.66		508.4	-1.23	0.54	1.48	-5.58	-2.33	2.09
508.7	-2.17	-1.07	-0.77	0.76	-3.14	-2.58		508.7	-3.17	1.47	-0.21	4.29	0.57	-2.63		508.7	1.02	-0.41	2.88	-4.8	-3	1.39
509.1	-2.02	-1.47	-0.8	-0.99	-3.75	-2.47		509.1	-4.09	1.22	0.62	4.69	0.66	-0.95		509.1	0.19	-0.46	3.19	-3.72	-1.62	-0.2
509.4	-1.46	-0.36	-1.34	0.62	-2.86	-0.58		509.4	-3.17	1.47	1.37	5.15	0.28	-1.06		509.4	1.3	0.73	2.88	-2.94	-1.72	-0.76
509.8	0.7	-1.18	-0.8	0.01	-2.47	0.82		509.8	-1.95	0.79	2.19	4.55	0.09	-0.66		509.8	1.48	-0.17	3.19	-1.44	-1.76	-0.62
510.1	0.4	-1.36	0.08	-1.53	-1.86	1.57		510.1	-3.17	1.04	2.51	4.15	1.28	-0.77		510.1	2.45	-1.12	3.46	-0.08	-1.57	0.1
510.4	0.13	-0.47	0.06	-1.84	-0.33	2.82		510.4	-2.66	-0.64	4.19	2.98	0.66	-0.38		510.4	2.19	-2.03	3.19	-0.29	-1.05	-0.62
510.8	0.26	1.21	0.51	-2.24	0.71	2.42		510.8	-2.31	-1.25	3.51	4.29	0.14	0.66		510.8	3.88	-1.41	4.46	-2.08	-1	-0.19
511.1	0.41	0.82	0.2	-1.41	1.82	3.53		511.1	1.05	0.36	3.33	3.84	0.23	0.48		511.1	2.19	-2.03	3.34	-2.29	-1.47	1.09
511.5	-0.6	0.93	1.8	0.19	3.57	2.14		511.5	1.83	0.18	1.51	3.72	0.14	-2.06		511.5	3.3	-2.41	3.17	-1.08	-1.43	4.24
511.8	-0.59	1.53	2.2	-0.7	3.82	2.25		511.8	-0.23	-0.35	0.47	1.69	0.52	-1.66		511.8	2.34	-2.6	2.77	-1.01	-1.33	4.66
512.2	-1.6	1.64	1.8	-0.24	3.71	1.42		512.2	-2.6	0.33	-0.49	2.43	0.57	-1.77		512.2	1.88	-1.41	0.88	-1.51	-1.14	3.67
512.5	-1.73	3.53	0.06	-0.41	5.1	1.11		512.5	-1.23	0.36	-0.1	2.41	-0.48	-1.8		512.5	-2.09	-0.89	0.34	-0.87	-1.33	4.66
512.9	-2.17	2.78	0.08	0.76	4.43	1.28		512.9	-1.88	1.9	-1.35	3.15	-1.01	-0.77		512.9	-1.98	-0.69	-0.12	0.35	0.43	3.39
513.2	-2.44	1.53	-0.94	2.01	4.53	1.68		513.2	0.05	2.65	0.04	1.84	-0.34	-0.95		513.2	-2.66	-0.89	-0.52	1.56	0.67	2.95
513.6	-2.17	2.07	-0.34	2.19	4.14	0.99		513.6	-1.88	1.04	-0.21	1.01	-0.58	-0.34		513.6	-2.84	2.02	-0.4	1.35	1.57	2.24
513.9	-1.87	2.24	-0.8	2.59	2.53	0.96		513.9	-3.38	0.08	0.33	2.26	-1.05	0.91		513.9	-1.81	1.68	-1.09	0.13	0.95	1.09
514.2	-1.03	2.64	-0.63	3.47	1.71	-0.58		514.2	-4.17	-0.39	1.22	4.86	-2.15	0.94		514.2	-0.7	1.02	-1.97	-0.94	1.86	1.39
514.6	-1.16	2.24	-0.94	4.16	1.82	-0.75		514.6	-2.52	-1.21	1.04	4.41	-1.77	1.77		514.6	0.48	0.97	-1.66	-0.72	2.38	2.66
514.9	-2.31	2.21	-0.06	5.05	-0.86	-2.29		514.9	-2.88	-1.82	0.79	3.86	-2.15	1.37		514.9	2.59	2.73	-1.83	-1.51	3.57	0.67
515.3	-1.16	1.82	0.77	3.3	-0.33	-2.61		515.3	-3.38	-4.06	1.19	4.12	-2.48	0.91		515.3	2.77	3.68	-2.09	-1.29	2.81	1.38
515.6	-0.03	2.64	1.23	3.05	-0.71	-1.72		515.6	-4.6	-5.96	2.08	3.58	-1.86	1.23		515.6	1.16	4.16	-1.4	-0.65	2.86	1.53
516	0.27	3.1	1.48	3.16	-1.47	-1.47		516	-5.52	-5.64	2.76	3.55	-0.91	2.48		516	1.19	2.97	-2.23	-0.44	2.95	1.52
516.3	1.97	4.5	1.8	3.05	-1.71	-2.86		516.3	-5.17	-3.96	2.94	2.58	0.28	2.94		516.3	-0.7	3.45	-2.69	0.2	1.86	0.53
516.7	2.56	4.24	1.63	3.16	-0.75	-1.32		516.7	-3.81	-3.78	2.47	2.26	1.95	3.05		516.7	-0.66	1.68	-2.38	0.13	1.38	0.52
517	2.26	3.07	0.94	4.05	-2.14	-1.01		517	-5.45	-4.1	2.51	2.29	0.85	0.8		517	-0.27	2.59	-2.4	-0.08	-0.14	-0.47
517.3	3.41	2.24	1.2	5.01	-0.61	0.96		517.3	-4.81	-3.35	2.33	2.55	1.38	0.77		517.3	-0.09	1.97	-2.66	-1.29	-1.33	-0.05
517.7	2.69	1.07	0.94	6.62	-1.86	-2.29		517.7	-4.31	-2.1	2.94	2.58	0.85	1.23		517.7	-0.98	1.16	-2.69	-2.08	-2.29	0.24
518	1.27	0.24	1.2	7.16	-3.47	-2.89		518	-4.52	-1.21	1.9	2.84	-0.19	0.77		518	0.77	0.11	-2.95	-1.87	-2.05	-1.2
518.4	0.4	-0.36	0.94	6.33	-2.71	-1.86		518.4	-3.31	-1.25	1.37	3.72	-1.86	0.52		518.4	1.59	-0.12	-3.26	-1.8	-1.43	-1.76
518.7	-0.59	-0.47	1.34	6.3	-2.04	0.53		518.7	-3.52	-2.78	0.33	2.55	-3.05	1.05		518.7	0.77	-0.46	-3.09	-3.01	0.81	-2.48
519.1	-1.88	-1.79	1.51	5.33	-2.43	-0.29		519.1	-2.6	-0.82	-0.35	1.29	-5.01	0.8		519.1	0.45	0.88	-2.97	-1.8	0.57	-1.04
519.4	-1.3	-0.61	1.91	4.3	-2.33	0.11		519.4	-1.38	0.36	-0.53	0.84	-4.62	3.2		519.4	-0.23	-0.89	-2.38	-0.01	0.67	-1.34
519.8	-0.17	-1.22	3.37	2.9	-2.86	0.99		519.8	-3.03	0.47	-0.35	0.01	-4.86	3.09		519.8	0.45	-1.55	-2.54	0.92	1.57	-1.76
520.1	0.56	0.53	1.34	2.16	-1.33	1.82		520.1	-0.95	0.94	-0.38	-0.16	-3.48	2.2		520.1	1.34	-0.89	-1.81	0.56	1.1	-2.91
520.4	0.26	-0.65	2.8	1.19	-0.43	1.57		520.4	-1.17	1.18	-0.35	-0.85	-4.15	0.66		520.4	-0.27	-0.55	-1.97	0.78	-0.72	-2.76
520.8	1.56	-1.18	2.91	1.01	0.82	-0.04		520.8	-0.09	0.51	0.19	-1.45	-2.48	0.48		520.8	0.34	0.97	-3.38	1.71	-2.33	-1.48
521.1	1.26	-3.22	2.66	1.62	1.14	-0.15		521.1	0.83	2.18	1.65	0.01	-2.15	-0.2		521.1	1.3	0.88	-3.12	2.92	-3.57	-2.04
521.5	0.56	-3.47	1.77	2.16	2.25	0.82		521.5	0.62	0.94	3.04	-0.88	0.23	-0.38		521.5	1.48	0.11	-3.95	2.85	-3.33	-2.91
521.8	-0.31	-4.07	0.23	-0.24	3.43	1.28		521.8	-0.03	-0.39	4.22	0.29	1.28	-2.48		521.8	-0.12	-0.69	-2.69	2.63	-2.29	-4.04
522.2	-1.73	-3.76	-2.52	0.01	1.67	0.96		522.2	1.19	-1.78	3.76	0.55	0.95	-0.52		522.2	-2.23	-0.6	-1.52	2.28	-1.76	-2.48
522.5	-2.03	-4.79	-0.77	0.05	2.29	2.14		522.5	1.12	-1.53	3.65	1.01	0.28	-1.06		522.5	-2.55	-0.12	-1.54	3.49	-3.14	-1.61
522.8	0.13	-3.04	-2.94	-0.41	2.25	2.82		522.8	2.77	-2.92	2.62	1.12	0.81	-0.09		522.8	-0.95	-0.03	-0.52	3.28	-0.9	1.09
523.2	-2.03	-1.65	-2.2	0.62	0.29	4.85		523.2	1.97	-1.67	2.94	0.15	1.57	0.09		523.2	-1.7	-1.12	1.74	2.63	-1.29	0.96
523.5	-0.44	0.53	-2.94	-0.56	0.39	5.25		523.5	2.48	-3.64	2.62	-1.45	2.52	-0.09		523.5	-1.81	-0.89	2.05	1.85	-1.33	2.38
523.9	0.97	2.07	-2.34	-0.81	-0.57	4.99		523.9	2.4	-4.1	2.65	-0.71	1.85	0.66		523.9	-1.84	-0.12	1.74	2.2	-1.14	1.1
524.2	2.13	3.24	-0.37	-0.13	-0.04	5.25		524.2	2.91	-2.78	1.62	-0.59	2.66	2.77		524.2	-0.38	1.68	0.77	0.28	-2.05	1.66
524.6	2.12	4.07	0.37	-0.24	1.43	4.57		524.6	2.26	-2.82	2.94	0.01	3.28	0.94		524.6	0.59	3.02	1.17	0.92	-2.43	0.67
524.9	2.7	5.39	-1.52	-1.13	0.39	5.96		524.9	1.05	-3.35	1.33	-1.74	4.52	1.34		524.9	2.19	2.83	1.05	-0.72	-1.05	1.52
525.3	0.97	5.07	-0.49	0.05	1.57	6.42		525.3	-0.31	-2.39	2.22	-0.99	4.14	1.8		525.3	1.73	3.45	0.74	-1.65	-1.29	-1.47
525.6	2.7	5.39	-0.37	-0.27	1.1	5.82		525.6	-0.66	-2.78	1.04	-0.16	2.52	2.34		525.6	1.48	1.54	0.19	-2.01	0.95	-2.05
525.9	2.12	4.64	0.66	0.62	0.86	4.85		525.9	-0.88	-2.39	1.22	0.72	0.99	2.09		525.9	2.3	0.73	-0.4	-1.37	0.57	-1.9
526.3	2.13	4.39	1.2	1.16	1.82	4.11		526.3	0.19	-3.06	0.76	0.98	1.38	1.48		526.3	1.62	0.97	0.91	-1.01	-0.33	-1.34
526.6	2.12	3.64	1.66	2.19	1.71	2.85		526.6	-0.31	-4.39	1.08	0.15	-0.15	0.23		526.6	2.02	0.45	0.46	0.2	0.86	-1.47
527	2.56	3.39	3.06	1.44	2.96	1.68		527	-0.52	-5.21	0.33	0.12	-0.34	0.62		527	4.05	0.68	-1.66	0.71	0.67	-2.05
527.3	1.4	3.21	4.94	1.05	3.43	-0.15		527.3	-0.45	-4.82	1.22	0.29	-1.72	1.66		527.3	3.3	1.02	-1.54	1.35	0.71	-3.47
527.7	1.98	3.96	3.91	0.44	2.39	-0.32		527.7	-0.38	-4.49	-0.67	-1.59	-1.19	1.05		527.7	3.62	1.11	-2.52	1.71	0.38	-1.2
528	1.4	3.78	4.23	0.62	3.71	-1.01		528	-0.74	-5.1	-0.92	-1.71	-1.29	0.66		528	4.73	2.59	-1.26	2.2	-1.14	-1.47
528.3	1.98	4.53	2.91	0.16	3.67	-0.04		528.3	-0.38	-3.78	-2.24	-1.16	-0.19	1.2		528.3	4.19	3.83	-1.23	2.28	-0.9	-1.2
528.7	1.69	5.5	2.8	1.05	2.57	-0.01		528.7	-1.6	-3.96	-1.06	-0.99	-1.43	-0.06		528.7	3.88	2.88	-1.54	2.06	-1.29	-0.19
529	2.41	5.67	2.06	0.01	2.96	1.68		529	-0.23	-2.92	-2.67	-0.02	0.52	-0.23		529	3.05	2.83	-0.81	1.85	-2.33	-0.05
529.4	2.4	4.35	0.94	0.62	1.29	2.14		529.4	0.83	-2.1	-4.21	0.58	-0.58	-0.63		529.4	1.16	3.16	-0.54	0.92	-1.57	0.96
529.7	2.84	4.67	0.91	1.16	2.1	3.39		529.7	-0.23	-1.06	-5.38	0.41	0.52	-3.09		529.7	1.05	2.83	-1.09	0.99	-1.47	0.8
530.1	2.54	3.64	1.51	1.05	2.14	1.85		530.1	-0.45	-0.53	-2.78	2.43	1.85	-1.63		530.1	2.59	2.02	-1.26	1.78	-1.43	0.96
530.4	2.41	2.82	-0.23	0.16	1.1	1.68		530.4	-0.38	0.79	-2.96	2.41	2.52	-1.8		530.4	2.05	0.54	-1.52	0.85	0.1	1.95
530.7	0.54	0.5	-0.63	-0.24	0.71	2.28		530.7	0.4	-0.82	-1.35	2.72	0.85	-2.63		530.7	0.88	0.31	-0.97	1.92	0.86	2.1
531.1	-0.44	-0.18	-2.37	-1.84	1.25	2.82		531.1	1.91	-0.35	-1.53	2.12	3.95	-1.52		531.1	3.34	0.4	-0.95	0.71	1.95	2.38
531.4	-2.46	-1.65	-2.34	-0.95	1	1.71		531.4	1.12	-0.96	-1.21	2.43	0.85	-1.2		531.4	4.02	-0.84	-0.54	0.78	2.57	2.53
531.8	-3.3	-0.18	-3.09	-1.27	1.67	2.82		531.8	1.77	-0.64	0.19	0.55	1.81	-1.95		531.8	3.91	-2.89	0.77	1.71	1.95	1.8
532.1	-3.03	-0.79	-2.34	-0.24	0.14	1.99		532.1	2.69	-1.39	1.51	1.29	0.42	-0.48		532.1	3.59	-2.69	1.6	0.92	1.57	2.53
532.5	-1.87	-1.61	-1.8	-0.56	2.82	3.96		532.5	3.05	-1.21	-1.24	0.84	-0.48	0.05		532.5	1.05	-2.03	2.05	0.56	0.53	-0.2
532.8	-2.46	-2.5	-1.2	0.9	5	4.28		532.8	3.26	-1.67	-0.92	0.15	-1.86	-0.91		532.8	-0.55	-0.69	1.88	0.49	0	-0.9
533.1	-1.02	-0.76	-1.8	1.3	4.53	3.11		533.1	2.05	-0.92	-2.81	-2.74	-0.91	-0.66		533.1	0.48	-0.32	3.05	0.13	-0.76	-2.2
533.5	1.26	-0.36	-0.92	1.47	3.57	2.14		533.5	0.83	-1.67	-3.49	-3.42	-3.86	-1.63		533.5	-0.7	-0.12	3.03	1.49	-0.72	-4.19
533.8	2.56	0.96	-1.09	1.16	1.96	2.11		533.8	0.19	-1.64	-3.1	-4.45	-1.48	-3.09		533.8	-0.66	0.4	2.77	2.56	-1.9	-3.05
534.2	1.54	0.21	0.23	1.33	1	-0.43		534.2	-0.88	-0.67	-2.63	-2.42	-0.15	-1.48		534.2	0.3	2.02	2.46	1.92	-1.29	-3.61
534.5	1.27	-0.61	-1.23	-0.41	1.25	0.11		534.5	-1.38	-2.21	-3.24	-3.02	0.95	-1.09		534.5	-0.66	1.68	1.19	2.71	0.38	-2.2
534.9	-0.03	0.64	-2.34	-0.1	-2	-1.72		534.9	0.69	-3.82	-2.35	-3.57	0.28	-1.77		534.9	-1.27	1.31	1.03	2.92	0.86	-2.19
535.2	-0.02	2.39	-1.94	-1.56	-2.75	-1.18		535.2	0.77	-2.64	-0.96	-2.45	2.09	-2.09		535.2	1.19	0.97	1.19	3.28	0.67	-1.34
535.5	-1.74	1.64	-1.2	-2.1	-1.71	-1.43		535.5	-0.74	-2.82	0.08	-1.14	0.99	-1.63		535.5	0.16	0.31	0.17	3.35	0.86	-1.33
535.9	-3.16	0.24	-0.94	-1.99	-1.33	-0.47		535.9	-1.52	-0.78	1.9	-1.16	3.38	0.34		535.9	-1.81	1.25	1.19	1.99	0.81	0.8
536.2	-3.6	-0.79	1.08	-2.95	-1.29	-0.15		536.2	-1.6	-0.39	3.94	-1.57	3.28	0.23		536.2	-3.7	1.73	0.88	2.2	2.57	1.1
536.6	-2.3	-0.61	1.48	-1.99	-0.47	2.25		536.6	0.77	0.08	3.47	-2.74	2.95	-0.8		536.6	-4.81	0.4	2.05	2.99	2.53	2.95
536.9	-1.31	1.07	2.66	0.47	-1	2.85		536.9	1.12	1.18	5.08	-2.99	2.28	-1.63		536.9	-4.7	-0.41	2.88	1.06	1	3.53
537.2	-0.59	-0.18	4.06	-0.13	-0.9	4.11		537.2	-1.66	1.79	6.04	-3.02	2.66	-4.09		537.2	-4.23	-1.17	2.91	1.13	1.53	4.09
537.6	0.83	-1.22	3.66	0.62	-1.14	3.42		537.6	-2.03	-0.25	5.08	-2.71	2.28	-2.63		537.6	-6.84	-0.84	2.74	1.78	2	2.67
537.9	1.56	-1.76	4.06	0.3	-0.04	2.53		537.9	-1.09	-0.64	3.19	0.26	2.52	-1.52		537.9	-4.95	-0.75	2.48	1.28	2.38	3.23
538.3	1.54	-1.07	4.94	1.05	0.71	0.14		538.3	-0.88	-3.1	0.79	1.43	1.57	-1.77		538.3	-2.7	-1.41	0.31	1.63	1.14	0.81
538.6	1.13	-0.33	3.2	2.44	2.1	1.11		538.6	0.34	-1.92	0.19	1.55	0.09	-0.23		538.6	-1.66	-0.32	-0.66	0.56	0.67	-1.05
539	0.69	-1.36	2.37	1.47	1.14	0.42		539	-0.6	-2.96	0.37	0.72	-0.43	0.23		539	-0.98	0.02	-2.69	-0.37	0.28	-4.19
539.3	0.56	-1.18	1.91	0.3	1.25	-0.61		539.3	-0.81	-3.35	-0.96	1.55	1.38	0.91		539.3	-0.38	0.4	-1.23	1.85	1.24	-5.91
539.6	-0.6	-1.36	2.08	2.76	0.57	-1.29		539.6	-1.17	-2.96	-1.78	0.86	2.42	3.66		539.6	2.02	1.59	-2.54	1.35	1.43	-6.04
540	-1.44	-2.04	3.2	3.87	0.67	-1.18		540	0.05	-2.49	-2.24	0.98	2.52	2.62		540	3.91	2.83	-3.66	0.85	1.24	-5.48
540.3	-0.46	-1.65	4.23	4.05	-1.43	-0.86		540.3	-0.45	-0.82	-1.06	-1.42	1.99	1.23		540.3	3.59	2.45	-3.4	-0.08	0.43	-4.33
540.7	0.27	-2.04	4.2	3.16	-2.04	0.53		540.7	-0.23	0.08	-0.38	-1.74	1.23	0.34		540.7	2.91	2.4	-0.81	-0.01	1.67	-3.77
541	-0.03	-0.93	4.8	2.33	-3.71	-1.01		541	-0.88	-1.53	-1.63	-0.85	0.85	1.52		541	3.59	1.31	-0.97	-0.51	1	-2.47
541.3	0.13	-0.47	4.77	2.3	-3.04	-0.75		541.3	-2.09	-0.78	-1.81	-0.16	0.66	1.48		541.3	3.34	0.97	-0.23	0.42	1.67	-1.62
541.7	-0.46	-0.93	3.51	1.76	-3.29	-0.58		541.7	-1.74	0.33	-1.63	-1.57	-2.43	1.09		541.7	3.3	0.45	-1.4	-0.37	1	-1.33
542	0.98	0.53	2.63	0.3	-1.75	-0.32		542	-1.23	-0.06	-0.1	0.69	-4.05	-1.23		542	2.34	-0.03	-0.09	-0.29	1.38	-0.2
542.4	0.12	0.21	1.94	0.47	-3.43	-0.29		542.4	-1.03	0.47	-0.49	-0.57	-5.01	-0.34		542.4	1.45	-0.41	-0.54	-1.51	0.71	1.53
542.7	0.41	0.39	1.48	1.87	-2.61	0.25		542.7	-2.09	-1.06	0.76	1.26	-5.05	0.48		542.7	0.62	1.11	-1.81	-1.87	0.81	2.23
543.1	-0.6	0.35	0.94	2.76	-3.43	1.14		543.1	-1.74	-1.67	1.22	1.43	-5.86	2.09		543.1	0.16	0.45	-2.97	-3.22	0.71	1.96
543.4	-0.59	-1.76	1.06	3.73	-2.04	1.96		543.4	-0.95	-1.21	1.62	-0.02	-5.77	1.48		543.4	-0.09	0.25	-2.09	-2.15	0.95	1.23
543.7	-0.6	0.35	0.94	4.05	-2	0.57		543.7	-0.6	-1.96	1.51	0.58	-6.43	1.52		543.7	-0.27	1.59	-1.83	-2.37	-0.72	1.81
544.1	-1.59	0.39	1.77	3.44	-2.47	1.25		544.1	0.05	-2.35	3.33	2.12	-5.05	1.34		544.1	-1.09	1.97	0.34	-1.87	-1.76	1.95
544.4	-2.6	-0.93	2.37	2.62	-2.86	0.28		544.4	-0.45	-1.53	2.51	2.01	-4.29	1.66		544.4	-1.84	0.45	-0.69	-2.22	-1.14	1.1
544.8	-1.44	-0.9	1.34	1.3	-2.61	0.68		544.8	-0.52	-1.92	2.62	2.41	-2.91	2.05		544.8	-1.23	-1.75	1.19	0.56	-0.47	0.38
545.1	-2.17	-1.36	0.08	-0.38	-2.71	1.85		545.1	1.4	-0.82	2.37	0.15	-1.43	0.8		545.1	-3.27	-4.84	4.03	1.92	-1.29	-1.19
545.4	-2.02	-1.76	-0.09	-1.27	-3.04	1.25		545.4	1.19	-0.35	3.19	-1.02	1.09	-0.52		545.4	-3.81	-4.89	4.62	3.85	-1.19	0.38
545.8	-1.46	-0.07	-0.63	-1.81	-3.71	0.57		545.8	1.26	-0.96	2.94	0.43	0.71	-2.06		545.8	-3.55	-5.69	4.31	2.35	-1.57	1.39
546.1	0.27	-2.47	-1.8	-1.41	-3.04	2.82		546.1	1.48	-0.06	2.19	-0.31	1.66	-2.8		546.1	-2.38	-8.17	3.48	2.71	-0.76	0.95
546.5	1.54	-0.65	-3.77	-0.1	-3.14	2.28		546.5	0.55	-0.82	0.08	-0.71	2.57	-2.77		546.5	-1.41	-8.98	2.6	3.49	1.43	0.67
546.8	2.13	1.24	-3.52	-0.84	-2.75	2.25		546.8	0.34	-0.21	-0.53	-1.59	2.95	-1.38		546.8	-1.38	-9.32	3.48	4.42	-2.05	1.95
547.1	1.97	3.07	-2.06	-1.24	-1.14	1.57		547.1	-0.03	-0.1	-0.63	-1.42	2.14	-1.77		547.1	-2.12	-7.55	2.46	3.2	-1.57	2.24
547.5	1.56	4.53	-1.66	-0.13	-1.18	1.25		547.5	0.48	-0.49	-1.53	-0.74	3.66	-1.23		547.5	0.19	-5.89	2.05	3.28	-0.62	2.23
547.8	1.97	5.64	-2.34	-0.53	0.71	1.71		547.8	0.55	0.9	-2.63	0.58	0.71	-0.63		547.8	0.3	-5.69	1.17	2.78	-1.57	0.96
548.2	0.41	5.53	-2.8	-0.27	0.82	1.39		548.2	0.05	0.65	-2.1	1.12	1.52	-1.95		548.2	-0.09	-5.03	0.91	2.56	-1.33	0.95
548.5	-1.31	6.5	-1.06	-1.81	0.57	0.42		548.5	-0.6	-0.82	-0.21	0.29	-0.15	-2.34		548.5	-0.12	-1.98	3.6	1.49	-2.72	0.53
548.9	-1.59	4.39	1.48	-1.84	2.53	0.96		548.9	-1.95	-0.21	-1.1	0.55	-1.19	-3.09		548.9	-0.66	-0.32	2.91	1.42	-4.33	1.38
549.2	-1.31	4.07	0.94	-0.1	3.71	1.85		549.2	-1.03	-1.39	-0.92	0.15	-1.43	-4.2		549.2	-1.27	3.45	2.17	2.49	-1.86	0.39
549.5	-2.59	3.24	0.48	-0.84	2.82	0.25		549.5	-1.09	-1.21	-0.38	1.41	0.23	-5.66		549.5	-1.66	2.83	3.48	2.28	-2.62	-1.05
549.9	-1.6	2.35	0.37	-0.95	2.71	-1.72		549.9	-0.88	-2.1	0.37	2.86	-0.29	-6.06		549.9	-1.7	4.02	2.74	1.35	-0.43	-0.76
550.2	-2.59	2.67	1.2	-0.7	1.39	-2.61		550.2	-2.09	-2.21	0.19	2.84	0.52	-5.8		550.2	-0.66	5.4	3.19	0.42	-0.19	-0.34
550.6	-2.31	2.5	0.51	-0.38	1.86	-1.72		550.6	-2.6	-2.25	0.94	3.01	0.28	-3.48		550.6	0.3	4.16	3.17	0.92	-0.14	-1.19
550.9	-2.59	1.39	-0.37	0.44	2.82	-1.61		550.9	-2.38	-2.49	-0.96	3.84	0.81	-2.23		550.9	-0.52	2.68	0.34	0.71	0.81	-0.48
551.2	-3.31	2.07	-1.2	-0.67	1.29	-2.43		551.2	-1.45	-2.39	0.37	2.72	0.28	-1.48		551.2	-1.41	2.88	-2.26	-0.51	1.28	-2.47
551.6	-3.3	-0.04	-0.37	0.59	-1.61	-2.04		551.6	-1.66	-1.92	0.04	2.98	0.81	-0.38		551.6	-0.52	1.11	-0.23	-3.87	1.67	-1.62
551.9	-1.31	-0.36	0.08	1.62	-2	0.14		551.9	-2.74	-2.82	0.79	1.72	-0.58	0.23		551.9	1.3	2.73	-0.69	-3.22	2.57	-1.47
552.3	-2.02	-0.61	1.48	2.44	-1.75	0.96		552.3	-3.52	-2.06	0.19	0.55	-0.77	0.2		552.3	1.05	0.83	-0.52	-3.29	1.95	-1.62
552.6	-1.88	0.64	2.08	2.76	-1.14	0.57		552.6	-1.74	-1.82	0.94	0.15	-1.29	-1.91		552.6	0.59	0.59	-0.97	-3.08	2.28	-2.04
552.9	-0.44	1.24	2.63	3.73	-0.9	-0.18		552.9	-2.52	-1.78	0.47	-1.16	-1.48	-1.52		552.9	-0.81	1.54	-0.23	-4.01	2.24	-2.62
553.3	-1.31	1.93	2.94	5.19	-3	-0.01		553.3	-3.6	-2.1	1.94	-0.42	0.14	-0.91		553.3	-1.55	1.88	-0.26	-2.65	2.57	-2.76
553.6	-1.02	1.1	3.48	5.01	-2.47	0.39		553.6	-2.66	-3.92	2.19	-0.31	-0.19	0.34		553.6	0.34	0.68	1.34	-3.44	2.67	-1.2
554	-1.31	2.35	3.37	3.76	-0.86	0.14		554	-1.74	-3.1	1.51	-0.42	-1.72	0.66		554	-0.12	-0.27	-1.12	-2.65	1.57	-2.61
554.3	-3.3	3.24	2.34	3.44	0.1	0.11		554.3	-1.52	-2.49	1.62	-0.45	-2.05	0.48		554.3	-1.09	-1.89	-1.38	-3.72	-0.62	-2.77
554.6	-2.88	3.78	1.66	2.05	-0.86	0.85		554.6	-0.88	-2.53	3.51	-1.85	-4.43	2.37		554.6	0.02	0.45	-1.12	-2.94	-2.14	-3.19
555	-3.16	2.24	0.91	3.16	-0.33	3.39		555	-2.66	-1.78	2.19	-1.31	-2.05	2.91		555	-0.38	-0.03	-0.81	-1.87	-1.47	-1.2
555.3	-4.17	1.78	1.37	1.19	-1.29	4.28		555.3	-1.88	-1.53	2.65	-0.99	-2.86	2.94		555.3	0.16	1.02	-1.54	-0.51	-0.86	-0.9
555.7	-3.3	1.82	1.2	1.01	-0.61	2.53		555.7	-0.81	-0.35	2.19	-2.59	-2.62	0.77		555.7	1.77	-1.03	-1.23	-0.01	-1.47	-0.2
556	-3.6	3.21	0.51	2.47	-0.57	2.85		556	-0.03	0.18	1.79	-2.85	-2.01	-0.77		556	1.59	-0.27	-1.69	1.35	-1.43	0.24
556.3	-3.02	3.67	-1.09	2.44	-2.04	1.82		556.3	0.77	-1.64	2.76	-3.31	-1.91	-1.66		556.3	2.34	0.97	1.77	0.85	-1.33	1.09
556.7	-0.88	4.35	-0.06	2.62	-2.29	1.71		556.7	0.97	-0.39	2.37	-4.14	-2.01	-0.48		556.7	2.59	1.73	1.17	1.78	-1.14	2.1
557	0.98	2.96	-1.23	1.87	-2.47	-0.18		557	1.48	-1.64	1.76	-2.16	-0.19	-1.23		557	2.05	0.83	1.62	1.13	-0.9	3.38
557.4	2.54	1.35	-1.77	1.19	-4.14	-2.01		557.4	1.97	-2.67	2.79	-3.85	-1.01	-1.34		557.4	3.45	1.16	2.17	0.78	-3	1.96
557.7	2.7	1.67	-2.8	2.44	-3.61	-0.89		557.7	2.77	-0.92	2.33	-4.31	0.23	-1.8		557.7	2.34	1.11	2.77	1.42	-4.62	2.23
558	3.12	2.07	-3.34	1.33	-3.29	-1.15		558	2.83	-0.67	2.08	-3.57	-1.01	-0.34		558	1.3	3.16	3.31	-1.22	-4.72	1.81
558.4	3.27	1.53	-3.94	0.73	-2.04	-1.18		558.4	2.05	-0.78	2.19	-3.45	-1.05	1.62		558.4	0.77	2.83	4.77	-1.29	-4.47	1.66
558.7	2.83	2.5	-4.2	0.19	-0.86	0.57		558.7	-0.31	-0.82	2.08	-1.28	-1.01	1.8		558.7	0.59	4.31	2.6	0.63	-4.43	1.53
559.1	0.41	1.96	-5.8	0.73	-1.75	0.39		559.1	0.05	-1.64	1.47	-1.16	-0.91	1.91		559.1	0.19	3.25	3.05	1.56	-2.05	-0.2
559.4	-1.88	2.78	-4.77	1.62	-1.43	1.71		559.4	-0.45	0.75	0.65	-2.71	-1.86	1.37		559.4	0.88	2.73	1.03	4.06	-1	0.1
559.7	-3.02	2.82	-4.8	2.01	1.1	2.68		559.7	0.77	1.79	-0.96	-2.02	-1.91	0.2		559.7	-0.38	1.97	-0.23	3.71	0.24	0.8
560.1	-0.74	3.35	-4.49	2.33	-0.14	0.14		560.1	0.55	1.47	-0.49	-1.28	-1.15	-0.2		560.1	1.02	2.59	-1.54	3.78	0.43	0.24
560.4	-1.02	3.82	-3.94	2.3	-1.04	1.53		560.4	1.05	1.08	-0.1	-1.02	0.09	-1.23		560.4	1.91	1.25	-2.23	4.42	1.53	2.09
560.8	0.12	3.35	-1.92	1.76	-2.57	0.85		560.8	0.12	3.04	-0.06	-0.28	0.28	-2.2		560.8	1.73	0.31	-1.97	4.2	1.86	1.24
561.1	-0.3	1.82	-0.66	1.3	-2.75	-1.04		561.1	2.19	3.79	1.62	-1.74	0.81	-2.23		561.1	2.62	-1.89	-1.09	3.13	1.38	0.95
561.4	0.12	0.35	-1.2	2.05	-1.86	-0.01		561.4	1.83	3.47	2.08	-1.71	1.42	-2.63		561.4	3.02	-1.12	-2.12	1.06	0.71	2.24
561.8	-0.16	-0.04	-1.94	2.01	-0.75	-1.32		561.8	1.19	4.79	2.76	-1.88	2.81	-2.38		561.8	3.19	-0.17	-3.09	-0.87	0.24	0.8
562.1	1.12	1.07	-1.2	1.47	-2.14	-2.86		562.1	1.12	3.9	3.37	-0.85	2.57	0.37		562.1	4.73	0.31	-3.12	-0.37	-0.72	-0.19
562.4	-1.59	-0.47	-0.37	1.87	-0.33	-1.61		562.4	1.19	3.36	2.62	-0.88	2.23	0.48		562.4	4.34	-0.75	-1.52	-2.87	-0.05	-0.34
562.8	-1.74	-1.07	1.23	2.47	0.43	-0.58		562.8	1.83	4.04	2.08	-1.57	1.57	1.37		562.8	5.45	0.59	-1.54	-1.94	0.71	-2.47
563.1	-1.59	-2.47	1.06	3.01	2.39	0.53		563.1	1.91	3.08	2.19	0.55	2.52	1.48		563.1	5.62	2.54	-1.95	-2.87	1.38	-2.91
563.5	-1.74	-4.22	0.51	2.76	1.86	1.99		563.5	0.4	2.61	0.94	1.15	1.57	1.09		563.5	5.02	3.73	-3.12	-2.51	3	-3.76
563.8	-1.16	-3.61	0.48	2.3	1.96	-0.18		563.8	0.19	2.94	0.76	1.55	0.66	1.2		563.8	4.91	4.54	-2.23	-1.87	3.53	-3.34
564.1	-1.74	-3.5	1.66	2.47	1.14	0.57		564.1	-0.45	1.9	0.79	3.01	0.28	1.23		564.1	4.73	4.73	0.31	-1.8	3.71	-3.9
564.5	-2.02	-2.9	1.2	1.87	1.53	1.53		564.5	-0.52	2.51	0.9	1.69	-0.19	-0.38		564.5	3.48	3.83	1.91	-2.58	5.38	-2.77
564.8	-1.88	-1.5	-1.63	1.19	-0.43	0.42		564.8	-1.31	1.18	2.94	-0.42	-0.01	-0.63		564.8	4.16	3.59	1.46	-2.22	4.86	-1.76
565.2	-1.02	-1.9	-3.8	0.44	0.82	0.68		565.2	-3.66	0.36	3.9	-0.31	0.38	-1.66		565.2	0.48	2.54	0.62	-1.72	4.95	-1.34
565.5	-0.6	-0.79	-4.77	1.62	-1	-1.15		565.5	-3.45	0.18	3.37	-2.14	-0.15	-2.63		565.5	0.45	1.45	-0.54	-2.22	3.86	-0.47
565.8	0.7	0.67	-5.66	3.44	0.53	-1.89		565.8	-1.66	0.36	2.9	-2.45	1.81	-2.23		565.8	0.19	-0.32	0.34	-2.87	3.67	0.52
566.2	1.54	0.35	-5.63	2.76	-0.57	-2.01		566.2	-2.03	0.61	2.79	-1.85	2.28	-4.48		566.2	0.16	-2.12	0.03	-2.65	2.57	-0.9
566.5	3.84	0.82	-5.37	2.59	0.53	-1.89		566.5	0.19	0.51	2.33	-3.74	-0.05	-5.09		566.5	-1.09	-2.75	-0.38	-3.29	1.67	0.8
566.9	4.97	-0.36	-5.06	3.9	-0.71	-2.15		566.9	-1.03	-0.82	2.22	-2.14	-0.29	-4.34		566.9	-1.12	-2.98	-1.12	-2.65	0.71	-0.19
567.2	5.13	-1.76	-2.66	3.73	1.39	-1.18		567.2	-0.81	0.36	1.47	-1.45	-1.77	-4.66		567.2	-1.52	-1.89	0.05	-0.58	0.81	0.8
567.5	4.12	-0.79	-2.49	5.05	-1	-1.86		567.5	0.69	1.33	-0.49	-1.71	-2.43	-4.91		567.5	0.16	-1.41	1.03	-2.65	0.57	0.96
567.9	3.13	-2.47	-2.37	3.16	-1.9	-1.47		567.9	1.62	0.65	-0.24	-3.45	-2.05	-3.8		567.9	-0.23	-1.03	2.62	-0.44	-0.19	2.23
568.2	1.83	-1.22	-2.06	1.33	-2.43	-2.72		568.2	0.83	0.75	0.22	-3.71	-3.43	-3.91		568.2	-0.84	-1.41	2.31	0.63	-2.57	3.53
568.5	2.13	-1.04	-2.52	1.73	-3.18	-2.04		568.5	1.19	0.36	0.47	-4.59	-3.91	-3.09		568.5	-0.52	-0.89	1.91	0.99	-4.33	6.09
568.9	0.54	-1.22	-3.63	1.33	-2.71	-0.86		568.9	0.12	-0.82	1.08	-2.85	-2.29	-2.34		568.9	-0.27	-1.69	2.17	1.35	-3.57	5.67
569.2	-2.44	0.1	-4.37	0.3	-1.75	-0.04		569.2	1.19	0.22	1.9	-3.88	-1.34	-2.8		569.2	-0.95	-1.03	4.34	0.85	-3.47	7.09
569.6	-0.74	0.64	-4.77	-0.24	-3.57	-0.29		569.6	1.55	-1.96	1.65	-2.42	-0.01	-1.91		569.6	-0.98	-0.41	3.17	0.49	-3.72	6.24
569.9	-1.16	-0.9	-5.66	-1.84	-1.33	0.11		569.9	1.34	-2.64	3.04	-1.31	0.38	0.05		569.9	-0.52	-0.17	2.77	0.71	-5.05	6.52
570.2	-0.88	-0.22	-6.77	-0.38	-1	0.42		570.2	0.26	-1.25	2.51	-0.42	-0.15	-0.2		570.2	-0.7	-0.41	1.74	0.06	-4.14	4.39
570.6	0.7	0.24	-6.94	-1.13	-0.75	3.25		570.6	0.48	-1.06	2.19	2.69	0.81	-0.09		570.6	-0.38	-2.32	1.91	0.42	-2.9	2.52
570.9	-0.74	1.35	-5.34	-2.38	-0.43	3.85		570.9	1.12	-0.39	3.08	3.29	1.57	-0.2		570.9	-0.55	-1.84	2.17	-0.8	-1.72	0.1
571.3	-0.02	1.39	-5.09	-0.84	-0.61	3.68		571.3	0.91	-1.78	1.19	2.98	1.81	-1.52		571.3	0.48	-2.03	1.48	0.71	-1.9	-0.62
571.6	-0.31	-0.07	-5.63	-1.38	0	3.71		571.6	0.12	-2.96	-0.49	4.58	-0.01	-1.48		571.6	1.02	-2.12	0.6	2.35	-0.57	-3.19
571.9	-1.16	0.53	-5.37	-0.56	0.67	4.11		571.9	0.91	-1.64	-1.38	3.41	0.09	-1.38		571.9	0.48	-4.32	-0.81	2.28	1.67	-4.05
572.3	0.26	1.35	-3.77	0.19	0.86	4.28		572.3	0.69	-3.39	-1.63	2.43	0.57	-2.34		572.3	0.3	-4.27	-1.69	3.49	3.71	-4.19
572.6	0.56	2.53	-3.09	0.73	1.1	3.82		572.6	1.77	-2.92	-2.1	3.69	-0.19	-2.23		572.6	0.48	-3.89	-1.23	3.42	3.53	-3.62
572.9	-1.03	0.07	-1.77	1.47	1	1.85		572.9	1.69	-2.25	-1.92	0.29	-0.58	-1.63		572.9	0.02	-0.98	-0.97	3.06	4.57	-4.04
573.3	-0.87	-1.61	-2.09	2.16	2.82	1.53		573.3	1.05	-3.92	-3.1	1.41	-0.19	0.77		573.3	0.91	-0.6	-1.23	3.85	5.38	-2.91
573.6	-2.17	-2.79	-2.63	1.62	2.43	1.42		573.6	1.26	-2.82	-1.49	1.43	-0.15	1.52		573.6	1.45	0.02	-2.83	3.35	5.57	-4.04
574	-0.16	-3.04	-2.37	2.3	0.39	0.25		574	2.62	-2.78	-0.1	-1.16	1.66	2.34		574	1.05	1.11	-4.38	2.13	5.24	-4.2
574.3	-0.74	-3.79	-1.34	2.33	1.86	0.28		574.3	2.83	-1.96	-0.78	-0.85	0.57	2.23		574.3	0.45	2.02	-1.97	0.78	3.57	-3.04
574.6	-0.59	-3.33	-1.8	3.01	1.1	-0.89		574.6	2.05	-2.35	-0.53	0.69	-0.19	2.77		574.6	0.05	1.54	0.19	-0.01	2.53	-3.34
575	-1.31	-3.22	-1.77	2.76	1.43	-1.58		575	1.26	-3.39	0.94	0.43	0.42	3.23		575	1.73	2.02	0.6	-0.51	3	-3.04
575.3	-0.59	-1.18	-2.09	6.3	1.25	-0.75		575.3	0.05	-3.49	0.19	0.69	0.38	2.05		575.3	2.05	3.68	-1.38	-1.15	2.53	-1.48
575.6	-1.03	-1.22	-1.92	6.33	0	-1.29		575.6	0.26	-3.82	-0.21	-0.28	-0.58	0.52		575.6	1.88	3.02	-0.26	-1.08	0.86	-2.04
576	0.13	0.39	-0.94	6.16	0.25	-1.75		576	-1.66	-3.06	-1.1	-0.59	0.09	1.77		576	1.19	2.4	0.91	-2.58	-0.9	-1.48
576.3	-1.03	1.64	0.51	5.9	2.43	-2.43		576.3	-3.74	-1.25	-2.92	0.15	-1.15	1.66		576.3	1.16	0.02	-1.12	-2.94	-2.57	0.39
576.7	0.41	0.39	-0.23	6.87	2.82	-2.75		576.7	-5.81	-1.64	-3.67	1.12	-1.48	1.2		576.7	2.77	0.4	-1.81	-2.58	-2.19	-1.34
577	-0.17	0.5	0.51	7.19	3	-3.72		577	-4.17	0.33	-3.63	0.86	-2.29	0.23		577	2.59	1.31	-2.54	-1.37	-3.14	-0.61
577.3	-0.59	-0.47	2.06	7.73	2.53	-3.47		577.3	-3.09	0.08	-4.53	0.98	-2.19	-0.8		577.3	1.77	0.54	-3.23	-1.29	-4.62	-1.34
577.7	-0.46	-2.36	1.8	5.47	2.14	-4.43		577.7	-3.45	-1.1	-4.78	0.72	-0.29	0.23		577.7	2.59	-0.84	-2.54	-1.37	-5.14	-1.9
578	0.7	-1.04	0.77	6.59	2.96	-3.47		578	-4.38	1.22	-4.53	0.84	0.23	1.2		578	2.62	-1.03	-3.81	-2.01	-3.47	-2.34
578.3	0.12	-1.65	0.37	6.62	2.43	-5.01		578.3	-3.88	1.18	-3.78	1.15	0.28	-0.63		578.3	3.16	-0.27	-3.54	-1.51	-2.57	-1.47
578.7	1.13	-2.47	1.48	7.16	1.96	-2.89		578.7	-3.23	0.51	-2.38	0.98	0.66	-2.52		578.7	3.91	2.11	-0.09	-1.01	-1.33	-2.05
579	0.4	-1.07	1.08	6.19	1.57	-2.43		579	-2.45	0.04	-0.78	-0.42	1.28	-2.06		579	2.02	0.59	-0.54	-0.51	-0.57	-0.61
579.4	0.98	-2.61	-0.09	5.3	1.39	-1.18		579.4	-3.38	0.36	-0.1	-0.74	2.38	-0.95		579.4	1.19	0.83	1.34	-1.58	-0.62	-0.77
579.7	0.12	-3.5	-0.2	5.05	3.43	0.99		579.7	-3.31	2.18	0.65	-0.14	2.71	-2.06		579.7	1.88	1.45	2.31	-0.94	-0.29	-0.76
580	1.13	-2.33	-1.09	3.44	3.39	2.25		580	-2.52	2.22	1.04	-1.02	1.95	-2.66		580	-0.09	1.25	3.77	-0.87	-0.33	-0.2
580.4	1.83	-2.93	-0.49	2.05	2.57	2.85		580.4	-2.03	1.9	0.51	-1.85	0.99	-3.91		580.4	-2.12	1.16	4.31	0.06	-1.14	-0.19
580.7	1.13	-3.9	-0.8	2.01	1.1	4.96		580.7	0.05	2.22	-0.53	-2.45	1.66	-3.66		580.7	-2.95	0.68	5.05	0.13	-0.9	-0.48
581	-0.17	-2.79	-0.92	1.05	-0.14	3.99		581	1.55	1.18	-0.35	-1.28	1.99	-1.48		581	-1.84	-0.27	3.6	0.35	-3.57	-0.61
581.4	-1.16	-3.04	0.48	0.3	-1.33	2.39		581.4	1.62	1.79	-0.67	-0.45	3.66	-1.09		581.4	-0.23	1.25	4.34	0.85	-5.33	-0.2
581.7	-1.88	-2.65	1.23	-0.81	-2.14	2.71		581.7	2.26	2.33	-1.78	-0.57	3.28	-1.77		581.7	1.3	0.59	2.74	0.49	-5.57	-0.9
582	-0.3	-1.61	0.63	-2.27	-4.18	1.68		582	0.91	2.08	-2.24	-1.16	3.95	-1.23		582	-0.95	0.68	1.48	1.13	-4.47	0.23
582.4	-2.74	-2.5	1.94	-2.38	-3	0.71		582.4	1.83	3.75	-1.21	1.01	3.42	-1.34		582.4	-0.12	2.16	0.46	1.63	-4.57	-1.33
582.7	-5.16	-1.61	2.06	-3.41	-2.47	0.39		582.7	2.19	2.22	-0.24	0.26	4.66	-0.52		582.7	1.62	0.68	1.19	1.99	-4.76	-0.2
583.1	-3.74	0.07	2.51	-3.95	-0.57	-0.15		583.1	1.69	0.04	0.79	-0.28	2.42	-0.2		583.1	0.73	0.31	1.03	0.92	-3.86	-0.61
583.4	-4.59	-0.18	1.77	-1.99	-0.75	-0.61		583.4	1.48	0.65	1.33	0.69	3.23	-0.95		583.4	-0.95	0.54	1.19	-0.44	-2.62	-1.34
583.7	-4.03	-0.07	1.08	-2.95	-0.43	0.71		583.7	2.12	0.33	2.08	0.01	1.99	-1.77		583.7	-0.12	0.88	0.74	0.63	-1.86	-0.76
584.1	-3.16	0.96	2.48	-1.7	-0.04	1.25		584.1	1.34	-0.64	2.76	-0.59	2.66	-2.09		584.1	-0.66	-0.03	0.34	0.99	-0.76	-0.62
584.4	-2.88	1.93	2.23	-1.81	0.86	0.42		584.4	2.12	-1.96	1.65	-0.28	1.71	-0.91		584.4	-0.12	-0.41	1.6	0.06	-0.14	-0.61
584.7	-2.44	3.1	2.91	0.59	0.39	0.53		584.7	1.77	-2.49	0.9	-1.16	1.52	-0.8		584.7	0.05	-0.75	2.05	0.13	1.24	0.95
585.1	-2.31	2.21	5.23	2.76	2.71	-0.15		585.1	2.4	-0.39	2.22	1.58	1.99	-1.2		585.1	-1.55	2.02	1.17	0.63	2.14	1.1
585.4	-3.02	2.67	4.48	4.44	3.25	1.53		585.4	3.77	1.65	0.47	2.55	2.95	-2.23		585.4	-0.38	3.11	0.77	1.56	0.1	1.38
585.8	-1.31	2.5	3.94	1.76	4.86	2.42		585.8	3.4	2.33	0.08	1.72	1.14	-1.91		585.8	0.45	3.59	2.46	3.2	1	2.39
586.1	-1.16	1.24	3.06	3.16	4.96	2.11		586.1	3.19	1.65	0.33	3.12	0.38	-0.8		586.1	0.77	3.11	2.34	2.85	1.81	0.8
586.4	-3.03	1.5	2.37	0.62	5.29	1.71		586.4	2.69	2.61	-0.49	4.58	-1.43	0.23		586.4	1.45	3.31	1.88	3.78	0.28	1.67
586.8	-2.3	0.1	1.48	1.3	3.67	3.39		586.8	2.19	3.22	2.04	4.26	-1.34	-1.38		586.8	2.34	3.68	0.91	3.71	0.1	0.66
587.1	-2.46	0.5	0.8	-0.1	2.57	2.57		587.1	2.4	2.9	1.79	5.29	-2.15	-0.91		587.1	2.73	3.02	1.6	4.06	0.86	1.67
587.4	-0.44	1.1	0.34	-1.13	1.1	1.82		587.4	1.91	0.79	0.9	3.84	-3.05	0.48		587.4	4.05	1.11	1.34	3.42	-0.05	1.8
587.8	-0.17	-0.5	1.51	-1.53	-0.57	1.42		587.8	0.26	0.61	3.08	5.29	-2.58	1.09		587.8	2.3	2.02	1.6	3.63	1.43	1.81
588.1	-0.02	-1.04	1.2	0.59	-0.33	1.82		588.1	-0.95	0.51	3.19	3.98	-1.77	1.05		588.1	2.62	1.68	-0.09	2.13	1.1	0.8
588.4	-0.03	-0.36	1.8	0.33	-1.14	2.28		588.4	-1.6	2.61	0.94	3.01	-1.58	-0.2		588.4	0.73	1.16	-0.26	1.49	0.28	0.81
588.8	1.27	-1.04	0.34	3.16	-0.18	2.53		588.8	0.19	2.79	1.76	2.69	-0.05	-0.23		588.8	0.48	2.4	0.62	1.13	1.53	0.38
589.1	-0.31	-1.22	0.37	3.19	0.86	1.99		589.1	0.26	0.9	-0.49	1.43	-0.72	2.23		589.1	-1.12	0.59	-0.97	0.2	1.28	1.53
589.4	-0.16	-2.18	-0.09	2.01	2.1	2.82		589.4	-0.66	-0.35	-1.67	0.55	-1.19	2.34		589.4	0.19	0.25	-1.66	-0.15	-0.33	0.52
589.8	-0.74	-2.22	-0.63	2.47	0.57	2.71		589.8	-0.74	0.47	-3.06	0.29	-0.72	1.23		589.8	0.88	1.02	-0.26	0.2	0.71	-0.19
590.1	-3.16	0.39	-1.23	2.01	0.53	3.11		590.1	-1.52	0.22	-3.24	-2.45	0.38	1.05		590.1	2.48	-0.6	-1.52	1.85	-0.47	1.38
590.5	-3.03	1.07	-1.63	1.62	0.86	1.71		590.5	-0.45	0.47	-3.63	-2.99	0.28	0.37		590.5	2.73	0.16	-2.54	3.35	0.57	2.67
590.8	-3.73	2.1	-1.94	1.3	0.96	0.82		590.8	-0.95	0.79	-2.1	-2.02	1.52	1.62		590.8	2.62	0.54	-1.95	3.42	1.53	4.8
591.1	-4.46	2.07	-1.92	-1.53	0.14	0.57		591.1	-1.6	-0.1	-2.06	-1.99	-0.01	2.8		591.1	2.59	-0.41	-1.97	3.63	0.71	4.96
591.5	-4.3	3.24	-1.66	-1.41	0.82	-0.47		591.5	-1.23	1.08	-1.67	-1.02	1.09	1.91		591.5	3.05	-0.6	-0.66	4.99	0.38	5.38
591.8	-4.31	4.21	-1.2	0.76	0.86	0.57		591.8	0.12	3.18	-0.92	-0.99	2.14	1.09		591.8	1.59	-0.12	-1.26	5.06	0.57	6.39
592.1	-5.3	2.82	-3.37	-0.56	0.53	2.11		592.1	0.05	2.94	0.33	-0.88	1.95	0.05		592.1	1.05	0.11	-1.66	3.42	-1.05	6.38
592.5	-2.46	-0.07	-4.2	-2.24	0.43	1.28		592.5	0.12	2.04	-0.78	-0.71	0.14	0.09		592.5	1.73	0.16	0.31	1.2	0.43	5.1
592.8	-2.02	-0.61	-3.66	-2.84	-0.61	3.68		592.8	-0.95	1.94	-0.38	0.12	1.38	-0.8		592.8	2.62	-0.32	1.05	0.28	-0.9	6.09
593.1	-2.03	1.35	-4.49	-1.81	0.43	3.28		593.1	-0.88	-0.53	-0.63	-0.28	0.99	-2.2		593.1	4.16	-1.12	1.74	1.06	-1.29	5.96
593.5	-0.87	1.53	-4.52	-0.27	-0.75	2.68		593.5	-1.66	0.51	-0.1	0.12	1.23	-4.66		593.5	3.05	-0.46	2.05	0.28	-1.33	6.66
593.8	-0.46	2.07	-4.34	-0.1	-0.71	3.99		593.8	-1.45	0.33	0.08	0.43	2.14	-5.06		593.8	2.59	1.02	3.03	2.06	-2.43	4.96
594.1	-0.02	0.67	-4.8	0.3	-1.33	3.96		594.1	-1.95	-0.35	0.33	0.12	2.38	-4.52		594.1	2.34	0.68	3.77	1.85	-2.33	3.95
594.5	1.54	2.5	-3.34	2.76	-0.57	3.85		594.5	-2.31	-0.67	0.22	-0.99	2.14	-4.63		594.5	2.73	0.59	3.6	2.2	-2	3.81
594.8	1.13	4.53	-1.66	3.3	1.25	2.96		594.8	-1.23	-1.78	0.33	-0.88	1.66	-3.09		594.8	0.77	2.4	2.34	2.42	-2.9	4.38
595.2	0.54	3.78	-1.63	3.47	0.57	1.71		595.2	-1.03	-4.82	0.08	-0.28	0.71	-2.77		595.2	0.59	0.88	3.88	2.92	-1.14	2.67
595.5	0.84	1.67	-0.8	3.16	0.67	2.68		595.5	0.62	-4.06	0.47	-0.31	0.23	-1.8		595.5	-0.09	1.54	2.48	2.42	-2.05	0.09
595.8	-0.17	1.07	0.37	2.47	1.43	2.71		595.8	0.97	-3.39	-0.63	-1.85	0.14	-2.2		595.8	0.88	1.02	2.6	2.78	-1.14	-1.61
596.2	0.41	-0.9	1.91	3.59	0.39	2.68		596.2	-0.09	-2.21	0.19	-0.59	-0.62	-2.38		596.2	2.48	1.54	1.77	0.28	1.24	-1.2
596.5	0.83	-0.22	3.37	2.19	1	1.71		596.5	-0.45	-1.96	0.22	-0.57	-0.01	-2.91		596.5	2.59	1.45	1.74	0.06	0.43	-1.33
596.8	-0.02	-0.61	4.2	1.87	2.39	1.39		596.8	0.05	-1.49	0.47	0.41	0.81	-3.09		596.8	2.48	1.4	1.91	0.71	0.67	-1.48
597.2	0.4	-1.36	3.66	2.76	1.71	1.71		597.2	-1.6	-0.82	0.94	1.72	1.99	-5.06		597.2	2.59	0.73	1.74	0.92	0.71	-3.04
597.5	0.98	-0.9	4.48	2.16	2.96	1.39		597.5	-1.95	1.22	0.9	1.69	2.23	-2.09		597.5	1.91	2.4	1.62	0.85	0.81	-2.91
597.8	1.26	-0.93	5.66	2.05	1.57	1.57		597.8	-3.03	0.75	1.94	1.01	3.42	-2.06		597.8	2.3	2.73	2.17	0.63	0.43	-1.19
598.2	-0.16	-0.76	5.2	5.16	3.25	1.68		598.2	-3.09	-2.92	1.9	3.69	4.95	-1.09		598.2	3.48	3.54	2.05	0.13	0.67	-0.48
598.5	-2.88	0.64	4.94	3.9	3.86	-0.01		598.5	-2.88	-4.25	0.51	0.86	2.99	-1.48		598.5	3.73	1.88	2.03	-0.8	-1.57	-0.19
598.8	-4.16	0.82	3.34	5.3	2.53	-0.04		598.8	-2.95	-5.21	0.9	1.69	1.23	-2.09		598.8	3.91	2.25	2.05	-0.87	-0.19	-0.2
599.2	-4.88	0.07	3.37	4.05	1.57	-1.01		599.2	-3.17	-5.67	1.08	1.29	-0.72	-0.34		599.2	4.59	2.45	1.74	-0.8	1.14	1.1
599.5	-5.59	-0.9	2.91	4.59	-0.18	-1.61		599.5	-2.38	-5.78	1.47	0.98	-0.91	-0.8		599.5	4.34	1.68	1.34	0.99	2.53	1.23
599.8	-5.74	0.35	2.37	5.9	-0.71	-2.01		599.8	-0.88	-5.96	2.08	0.01	-0.58	-3.2		599.8	4.59	1.02	0.03	0.92	1.71	1.53
600.2	-6.73	-0.9	1.91	6.16	0.53	-2.75		600.2	-0.95	-5.49	0.19	0.69	-1.19	-3.23		600.2	4.48	0.54	-1.23	-0.01	2.24	-0.2
600.5	-4.46	-0.79	1.51	3.19	0	-1.58		600.5	0.55	-3.82	0.37	-0.57	-2.01	-3.2		600.5	3.45	-0.27	-0.83	0.2	1.43	-0.76
600.8	-2.3	-0.47	1.34	2.3	0.39	-1.61		600.8	0.34	-2.64	1.19	-0.31	-0.34	-1.23		600.8	2.34	0.97	-1.23	1.56	1.95	-0.2
601.2	-0.46	-1.79	1.23	-0.1	0.86	-2.58		601.2	-0.6	-1.53	1.94	0.15	-0.43	0.37		601.2	1.16	1.16	-1.54	1.49	1.86	-0.19
601.5	1.41	-2.33	0.48	0.44	-0.75	-1.47		601.5	-1.09	0.36	1.33	0.41	0.09	0.2		601.5	-0.95	1.25	-1.81	0.71	0.81	-1.77
601.9	1.83	-1.93	1.08	-1.67	-1.14	-3.15		601.9	0.55	2.18	0.94	0.01	0.28	2.09		601.9	0.16	1.16	-0.83	-2.08	0.43	-1.19
602.2	1.84	-3.61	0.34	-3.13	-0.61	-2.32		602.2	-0.38	1.94	0.19	0.26	-0.77	2.77		602.2	-0.66	1.11	-1.09	-2.15	0.95	-1.48
602.5	2.69	-3.07	0.37	-2.95	-3.29	-2.72		602.5	0.55	0.9	0.94	-0.42	-0.72	1.52		602.5	-1.84	0.45	0.03	-1.51	0	0.1
602.9	1.7	-4.04	0.77	-1.56	-3.47	-4.04		602.9	-1.23	2.08	0.76	-1.74	-0.48	2.2		602.9	-1.38	-0.46	-0.81	-0.15	0.38	-0.2
603.2	2.4	-3.65	0.94	-1.95	-4.57	-2.01		603.2	0.4	1.33	0.79	0.15	-1.01	1.94		603.2	-1.41	-0.41	0.17	-1.22	1.57	-1.47
603.5	2.13	-1.9	1.63	-2.27	-4.33	-2.18		603.5	1.48	0.79	0.62	-1.31	-0.05	2.48		603.5	-2.23	-0.75	0.19	-2.44	-0.19	-1.77
603.9	0.83	-1.93	1.66	-2.53	-3	-1.58		603.9	1.12	-0.39	0.79	-1.28	2.14	2.23		603.9	-1.27	-1.41	0.6	-1.94	-0.29	-1.47
604.2	-0.02	-2.61	1.2	-2.27	-2.47	0.82		604.2	-0.09	-1.21	0.33	-0.59	1.09	1.91		604.2	-1.66	0.25	0.77	-1.44	-1.47	-1.91
604.5	-0.46	-1.07	1.08	-1.81	-3.29	0.28		604.5	-0.74	-1.39	1.08	0.72	1.57	2.09		604.5	-2.98	0.31	-0.4	-1.08	-2.57	-1.19
604.9	1.27	-0.9	1.2	-2.41	-0.75	0.25		604.9	-0.95	0.65	1.62	0.69	1.09	2.91		604.9	-3.81	1.97	-0.81	-0.01	-0.9	-2.05
605.2	0.69	1.21	1.23	-2.1	-1.43	1.71		605.2	-0.88	1.18	1.94	2.15	0.28	1.8		605.2	-3.12	4.45	-0.12	-1.37	-2	-1.9
605.5	-0.16	0.53	1.06	-1.13	-0.04	0.68		605.5	-1.38	1.79	2.33	0.69	0.52	0.2		605.5	-2.95	4.4	0.62	-0.44	-3.9	-0.34
605.9	-0.17	-0.36	2.08	0.62	0	1.85		605.9	-0.74	0.18	2.79	0.58	1.28	0.52		605.9	-2.12	4.16	1.31	1.2	-2.72	1.53
606.2	-0.44	0.53	2.91	0.16	0.82	2.39		606.2	-1.23	1.22	1.33	0.84	-0.05	-0.23		606.2	-0.81	5.54	2.05	-0.15	-3.19	1.23
606.5	0.26	1.07	3.23	1.19	2.57	3.85		606.5	-0.6	0.75	1.79	0.58	-0.01	-0.48		606.5	1.16	4.02	1.74	-0.22	-2.86	1.53
606.9	0.41	0.67	4.48	1.87	2.53	4.11		606.9	-1.09	2.22	1.76	0.12	0.95	-0.66		606.9	1.48	3.25	3.19	-0.44	-1.76	1.8
607.2	-3.03	2.35	5.66	1.76	2.43	5.42		607.2	-1.03	2.18	1.37	-0.71	1.14	-2.77		607.2	-1.41	2.59	3.46	-2.08	-4.43	2.81
607.5	-1.87	2.24	6.2	1.73	3.82	4.39		607.5	0.34	3.08	0.62	-2.16	2.23	-0.95		607.5	-2.66	1.25	2.05	-1.72	-3.76	2.66
607.9	-2.6	0.64	5.66	1.76	3.57	3.99		607.9	-2.03	1.47	1.08	-0.42	1.14	-1.63		607.9	-0.98	1.16	0.17	-0.8	-2.14	-0.19
608.2	-3.3	1.39	4.91	1.3	4.1	5.25		608.2	-2.23	3.22	0.04	-0.31	0.38	-2.66		608.2	-0.38	0.4	-1.38	-0.29	-0.62	-1.34
608.5	-3.03	1.07	4.94	0.62	4	4.28		608.5	-1.03	1.04	-0.63	0.43	0.57	-2.06		608.5	-1.41	-1.69	-2.12	0.78	0.57	-0.19
608.9	-3.73	1.24	3.2	0.44	3.82	3.53		608.9	-1.52	1.65	0.76	1.26	0.95	-1.95		608.9	-2.23	-2.46	-2.95	0.99	1.1	0.95
609.2	-3.88	0.21	4.08	0.19	5.14	2.71		609.2	0.55	0.47	-0.06	1.29	0.42	-2.63		609.2	-1.98	-3.12	-1.83	0.78	-0.57	0.1
609.5	-2.3	-1.18	1.63	2.01	3.39	2.82		609.5	0.05	-0.78	-1.1	2.41	2.95	-0.95		609.5	1.19	-2.89	-2.09	1.42	1.24	-1.91
609.9	-2.88	-2.65	0.37	1.47	1.57	2.71		609.9	-0.74	-1.96	0.37	3.15	1.42	-2.34		609.9	1.02	-1.27	-1.4	2.35	2.43	-1.76
610.2	-2.87	-1.47	0.77	2.3	0.96	3.82		610.2	0.62	-1.35	0.19	1.98	2.81	-2.09		610.2	-0.23	-2.6	-1.09	0.85	0.95	-0.77
610.5	-2.6	-2.93	0.08	3.05	1.14	2.57		610.5	-0.74	-1.82	0.65	2.72	2.85	-2.2		610.5	1.45	-2.27	-0.97	0.06	-1.14	-1.33
610.9	-1.59	-2.9	-0.37	4.59	0.25	1.39		610.9	0.77	-0.21	3.19	1.55	2.95	-2.38		610.9	0.91	-1.89	-1.81	1.28	-0.47	-2.34
611.2	-1.88	-3.79	2.23	4.62	-0.57	-0.86		611.2	0.97	-0.1	2.22	0.43	4.71	-2.06		611.2	0.45	-0.98	0.31	1.2	-1	-3.76
611.5	-1.87	-3.61	0.2	4.59	-2.04	-0.18		611.5	-0.38	0.65	1.19	0.55	3.95	-0.8		611.5	1.05	0.68	-0.52	1.13	0.24	-2.62
611.9	-0.46	-4.36	-0.34	2.33	0.14	-0.72		611.9	0.12	1.9	1.65	1.15	0.85	0.94		611.9	2.02	-0.12	-0.4	0.78	0.14	-0.9
612.2	0.41	-4.76	-0.23	2.73	0.67	-1.04		612.2	0.19	0.22	0.33	1.12	1.38	1.34		612.2	2.91	-1.89	-0.23	0.99	-0.47	-0.05
612.5	1.26	-5.5	-1.63	2.47	1.71	-2.15		612.5	0.12	1.33	-0.78	1.15	0.85	3.52		612.5	3.88	-0.98	-0.69	1.63	0	0.1
612.9	2.56	-4.61	-1.66	2.01	1.39	-1.89		612.9	-0.38	1.08	-0.38	1.26	0.09	2.77		612.9	3.19	-0.75	-1.23	1.71	0.95	-1.05
613.2	2.26	-6.22	-1.92	1.47	2.29	-2.15		613.2	-1.17	0.47	-0.63	3.01	-0.58	3.52		613.2	3.3	0.31	-0.83	1.06	1	-0.61
613.5	2.41	-5.76	-3.8	0.16	3.53	-1.61		613.5	-1.66	0.36	0.19	3.12	-1.91	2.62		613.5	1.48	0.4	-1.95	0.99	0.53	0.52
613.9	3.4	-5.5	-3.2	-1.53	3.86	-3.01		613.9	-0.31	0.75	0.79	2.15	-0.86	1.94		613.9	1.73	-1.84	-0.69	2.06	-0.14	-0.33
614.2	2.98	-5.9	-2.94	-0.99	4.1	-2.75		614.2	-0.66	-0.06	2.9	1.84	1.09	0.62		614.2	1.62	-1.17	-2.09	1.85	0.1	-1.48
614.5	3.12	-4.65	-2.77	-1.95	2.71	-2.72		614.5	-0.74	0.9	2.08	2.29	1.57	-0.34		614.5	0.88	-1.41	-1.26	0.63	0.57	-2.19
614.9	2.27	-2.33	-2.94	-1.84	1.67	-1.75		614.9	-0.38	-0.49	2.04	1.41	2.09	-1.09		614.9	-0.66	-1.03	-1.09	0.28	1.95	-1.48
615.2	1.4	-3.5	-2.77	-1.67	0.57	-2.43		615.2	0.55	0.9	1.79	-0.42	2.57	0.37		615.2	-1.27	-1.69	0.6	1.35	0.71	-0.76
615.5	0.56	-0.76	-3.66	-3.7	0.1	-1.18		615.5	0.34	-0.21	1.04	-1.45	2.23	-0.8		615.5	-0.81	-1.75	0.77	0.56	0.1	-0.2
615.9	0.54	-0.79	-1.77	-2.67	-1	-0.43		615.9	0.69	-1.1	-0.21	-1.57	1.99	0.09		615.9	0.88	-2.41	1.6	2.2	-0.29	-0.47
616.2	-0.16	-1.04	-0.66	-1.99	-1.61	0.53		616.2	0.48	-1.06	-0.53	-0.31	1.81	0.48		616.2	0.77	-0.03	0.62	1.13	-0.47	-1.2
616.5	0.12	1.5	0.8	-3.38	-2.86	-0.86		616.5	-0.03	-0.96	-1.49	-0.85	-0.43	1.23		616.5	0.59	0.02	2.17	1.35	-0.86	-1.76
616.9	-0.44	1.24	1.06	-3.56	-1.75	0.11		616.9	1.19	-1.35	0.62	-1.02	-0.34	1.62		616.9	-0.52	-0.03	1.34	1.85	-1.19	-1.05
617.2	1.12	0.93	2.08	-5.38	-0.57	-0.43		617.2	0.97	-0.96	0.65	-0.14	-1.58	-0.48		617.2	-0.84	-0.12	3.17	2.2	-1.72	-0.76
617.5	0.41	3.1	1.06	-5.84	-0.04	1.68		617.5	2.19	-1.21	0.76	0.69	-1.48	-1.52		617.5	-2.09	1.25	3.19	0.42	-0.76	0.09
617.9	1.83	2.21	2.66	-2.81	0.57	1.85		617.9	1.83	-0.39	1.51	0.72	-2.01	-1.63		617.9	-2.7	-0.84	4.74	1.06	-0.86	-0.33
618.2	2.7	3.24	1.34	-2.56	1.1	3.25		618.2	2.19	1.36	0.33	0.26	-2.34	-2.38		618.2	-2.81	-0.75	4.34	0.42	0.24	-2.2
618.5	2.54	3.93	0.51	-2.1	2	3.28		618.5	0.69	1.18	1.08	0.43	-2.72	-2.34		618.5	-2.7	-0.41	3.46	1.49	0.43	-1.19
618.9	1.13	3.39	-1.09	-1.13	2.1	5.11		618.9	-0.66	1.51	1.47	1.41	-2.34	-1.8		618.9	-2.52	0.11	4.48	3.42	0.81	-0.62
619.2	0.4	4.64	-1.63	0.05	2.86	4.28		619.2	-2.03	1.9	0.94	1.72	-1.58	-2.34		619.2	-1.55	0.59	4.6	2.63	-0.57	-1.04
619.5	-1.59	4.39	-2.09	1.44	0.96	5.82		619.5	-2.23	3.22	1.62	2.55	-0.91	-1.8		619.5	0.77	2.4	2.62	3.42	-1.62	-1.77
619.8	-0.88	3.5	-0.77	2.19	-0.14	5.57		619.8	-3.74	2.04	1.08	2.72	-1.01	-2.2		619.8	1.45	1.88	3.6	3.35	-0.43	-2.9
620.2	-0.87	3.1	-2.09	2.87	-0.61	4.25		620.2	-3.09	1.36	1.76	3.26	0.52	-1.52		620.2	2.48	3.68	1.34	3.56	-1.05	-1.91
620.5	-2.17	2.07	-0.63	4.76	0.14	3.71		620.5	-4.45	1.61	2.08	3.86	0.85	-0.48		620.5	2.16	3.88	0.46	3.06	-2	-0.04
620.8	-1.16	0.96	-0.09	6.73	1.67	5.53		620.8	-3.38	0.51	1.62	3.84	1.23	-0.8		620.8	2.77	3.54	1.77	2.28	-2.33	-2.34
621.2	-1.17	-1.65	1.66	7.76	3.86	4.42		621.2	-0.6	-0.39	-0.63	3.58	2.14	-1.77		621.2	3.3	0.88	-0.12	0.63	-1	-1.9
621.5	-0.3	-4.04	3.2	6.3	1.1	4.39		621.5	0.62	-2.21	-1.24	4.84	2.09	-1.66		621.5	4.05	0.68	-0.95	0.99	0.81	-1.48
621.8	0.69	-4.5	4.23	5.76	3.29	3.28		621.8	1.69	-1.1	-2.06	3.86	3.85	-1.34		621.8	3.16	-1.98	-1.12	-0.08	1.14	-1.04
622.2	-0.44	-2.76	4.2	4.73	6.25	2.25		622.2	2.05	-1.35	-2.1	4.55	4.52	0.34		622.2	4.34	0.4	-1.38	-1.01	-2.19	-0.91
622.5	-1.74	-2.36	4.23	4.05	6.86	3.57		622.5	1.26	-0.1	-3.35	4.43	4.42	-0.34		622.5	3.3	-0.55	1.88	-1.51	-2	-2.19
622.8	-0.59	-1.9	3.63	3.01	6.82	2.82		622.8	2.19	-1.49	-2.96	4.26	4.23	-1.09		622.8	3.19	-0.17	0.91	-2.58	-1.05	-1.91
623.2	-0.46	-1.5	2.37	1.05	3.86	0.85		623.2	2.55	-0.82	-3.06	4.15	4.14	0.23		623.2	2.3	0.45	-0.83	-3.08	-1.29	-0.04
623.5	-0.16	0.1	1.77	0.44	2.67	0.68		623.5	0.77	-0.92	-1.24	3.12	4.52	0.91		623.5	1.34	1.4	1.05	-3.72	-2.9	-0.48
623.8	0.4	2.07	1.08	1.62	4.14	0.42		623.8	-0.03	0.47	-1.35	0.15	2.14	1.09		623.8	1.45	1.02	1.46	-2.8	-3.43	-1.19
624.2	-1.02	1.67	0.34	1.16	1.82	-0.18		624.2	-0.38	-2.06	-1.1	0.98	0.95	2.34		624.2	0.48	1.83	2.48	-2.15	-3.33	-1.77
624.5	-0.31	-0.07	-0.34	2.05	-0.14	0.14		624.5	-0.31	-0.53	-1.35	0.58	-0.01	0.37		624.5	0.02	0.31	1.88	-0.51	-0.72	-1.33
624.8	0.98	1.53	-1.52	2.01	-1.75	-1.75		624.8	-0.38	-0.06	-0.96	-1.02	1.09	0.62		624.8	-0.23	0.25	-1.23	-0.87	-0.62	-1.77
625.2	-0.03	1.93	-2.06	2.19	-2.86	-1.86		625.2	-1.74	-0.39	-0.49	-1.85	0.71	1.8		625.2	-1.12	-0.41	0.03	-0.22	-2.43	-2.33
625.5	-0.59	0.96	-1.09	0.44	-0.47	0.53		625.5	-2.38	0.22	-0.38	-3.45	1.52	1.91		625.5	-0.95	-1.6	0.77	0.56	-1.47	-1.2
625.8	-1.31	1.64	-1.77	0.62	-2.29	0.99		625.8	-2.31	1.9	-1.21	-3.28	1.99	1.37		625.8	-0.98	-0.69	-0.4	1.49	-1.72	-0.47
626.2	-2.02	-0.18	-3.52	1.44	-1.9	1.11		626.2	-1.95	1.79	-1.38	-1.59	3.23	2.2		626.2	-1.81	-2.03	0.34	0.42	-2.19	0.52
626.5	0.12	0.21	-3.63	2.19	-0.86	0.57		626.5	-3.6	2.61	-0.78	-2.42	2.28	2.52		626.5	-0.27	-2.41	0.46	-0.65	-2.43	0.81
626.8	-0.3	-0.04	-4.23	1.3	-2.33	0.96		626.8	-1.95	3.08	-0.81	-3.31	2.38	3.48		626.8	-1.09	-5.75	-0.66	-0.29	-3.62	1.09
627.1	-1.74	-2.07	-2.77	-0.67	-2	2.99		627.1	-2.17	2.33	-0.35	-2.57	1.57	2.66		627.1	-0.98	-4.98	0.74	0.06	-3.29	1.67
627.5	0.84	-3.33	-3.37	-0.41	-0.61	2.96		627.5	-1.52	2.08	-1.24	-1.02	1.52	1.2		627.5	-0.23	-5.46	0.05	-0.44	-1.19	2.66
627.8	-0.31	-0.36	-3.77	0.05	-3.57	1.42		627.8	-3.17	0.9	0.79	-0.57	0.28	-1.34		627.8	-0.27	-4.27	0.88	-0.94	-1	1.24
628.1	0.41	-0.76	-3.52	-0.13	-3.47	2.96		628.1	-3.38	-0.21	0.9	0.55	-0.77	-2.09		628.1	0.19	-5.17	-0.09	-1.87	0.24	1.8
628.5	-0.74	0.35	-3.06	-1.38	-3.43	4.28		628.5	-4.6	-0.25	1.79	0.01	-1.15	-1.77		628.5	1.45	-1.55	-0.69	-2.37	-0.14	1.96
628.8	-3.16	-0.18	-1.8	-2.27	-3.18	4.68		628.8	-2.81	-1.35	2.33	0.41	0.23	-2.66		628.8	-0.09	-1.03	0.05	-1.44	2.1	1.52
629.1	-3.74	0.35	-0.92	-1.95	-1.43	3.57		629.1	-4.17	-3.67	2.22	1.15	0.42	-3.2		629.1	-0.41	1.59	0.74	-1.37	1.86	1.96
629.5	-3.44	2.1	-1.94	-0.56	-1.18	3.25		629.5	-2.52	-4.21	1.19	0.69	0.95	-1.09		629.5	0.05	1.68	0.48	-0.58	1.24	1.52
629.8	-5.6	1.5	-2.2	-2.38	-1.71	6.14		629.8	-3.03	-1.67	1.51	1.29	1.14	-0.2		629.8	0.88	2.73	2.17	0.2	-0.29	1.67
630.1	-6.3	-0.61	-1.94	-0.99	0.53	6.11		630.1	-1.38	-1.49	-0.81	2.84	1.23	1.62		630.1	-0.38	0.25	1.77	-1.44	-2.76	2.23
630.5	-7.17	-1.07	-0.49	-0.95	1.57	6.14		630.5	-0.03	-0.96	-1.06	2.15	0.71	1.37		630.5	0.16	0.73	2.31	-0.94	-2.72	0.39
630.8	-5.16	-2.18	0.34	-1.13	-0.04	4.68		630.8	0.48	-1.35	-0.1	2.98	2.66	0.2		630.8	-1.38	-0.6	1.77	-0.29	-2.05	-0.77
631.1	-4.03	-1.07	-2.34	-1.38	-0.14	5.85		631.1	-0.17	-1.96	-2.06	2.72	1.57	-0.48		631.1	-1.55	0.16	2.03	-0.8	-5.14	-0.04
631.4	-1.16	-1.47	-1.09	-0.56	-0.75	6.25		631.4	0.62	-1.06	-1.96	2.12	1.23	0.62		631.4	0.77	0.25	1.77	-0.15	-4.47	-0.48
631.8	-0.31	-3.79	0.23	0.47	-0.29	5.57		631.8	-0.45	-0.53	-1.49	2.86	1.42	0.23		631.8	0.16	0.16	1.17	-0.94	-3.57	-1.33
632.1	0.27	-2.18	1.34	-0.41	-0.18	2.53		632.1	-0.38	-2.06	-0.81	3.41	1.09	-0.38		632.1	0.19	1.25	0.05	-1.29	-1.47	-2.05
632.4	0.83	-1.79	0.8	0.19	-0.57	2.28		632.4	0.69	-2.1	0.79	2.72	1.99	-0.2		632.4	1.45	3.02	0.03	-1.08	0.57	-3.47
632.8	2.13	-1.61	0.77	-0.41	1.96	1.82		632.8	-0.23	-3.06	0.19	1.98	2.09	0.34		632.8	0.91	4.25	0.05	-0.72	-0.47	-1.48
633.1	1.69	-1.79	1.8	0.19	3.86	2.85		633.1	-0.45	-1.25	-1.92	1.58	0.14	-0.06		633.1	-0.12	3.16	0.88	-0.37	-0.29	0.81
633.4	2.13	-3.76	3.77	2.3	3.67	1.39		633.4	0.34	-0.78	-0.38	2.26	0.23	0.62		633.4	2.19	2.83	0.34	-0.87	1.1	2.09
633.8	0.4	-4.65	1.66	1.05	3.57	2.14		633.8	-0.03	0.33	-0.78	4.01	0.85	0.37		633.8	1.02	3.73	0.17	-2.37	0.43	1.24
634.1	-0.87	-4.61	1.63	-0.41	3.39	2.53		634.1	0.19	0.08	-1.81	4.41	-1.05	1.34		634.1	0.34	3.83	0.05	-2.87	-1.05	1.66
634.4	-0.88	-5.79	1.94	1.9	1.29	2.71		634.4	1.12	-0.39	-1.63	3.29	-1.01	2.23		634.4	0.3	2.16	0.31	-3.08	-2.57	2.81
634.8	-0.59	-5.33	0.48	0.59	0.82	0.96		634.8	0.91	-0.64	-2.24	1.41	-2.19	1.77		634.8	0.05	2.11	0.05	-1.87	-3.19	5.23
635.1	-0.88	-6.65	-0.77	1.9	-0.86	-1.01		635.1	1.4	0.47	-1.78	3.43	-2.15	3.23		635.1	1.45	1.02	1.31	-1.94	-3.29	3.96
635.4	-2.3	-4.47	-1.8	2.44	-2.75	-1.89		635.4	2.19	-0.49	-1.67	3.84	-1.48	4.77		635.4	2.91	1.25	2.05	-2.72	-2.47	2.52
635.7	-1.6	-3.5	-1.49	2.19	-2.14	-0.29		635.7	2.12	0.47	-1.49	2.86	-2.43	3.94		635.7	0.45	0.59	1.03	-1.8	-2.72	1.81
636.1	-0.73	-3.47	-0.23	2.87	-1.9	-1.47		636.1	1.19	-0.06	-0.38	0.98	-3.91	2.62		636.1	0.91	-1.46	1.34	-0.29	-1.9	2.52
636.4	-0.31	-2.79	-0.49	4.33	-3	-2.15		636.4	1.55	0.18	-0.63	0.72	-3.43	2.09		636.4	1.59	-1.12	1.74	0.06	-0.57	2.96
636.7	0.27	-1.9	-0.23	4.44	-2.18	-2.75		636.7	0.62	-0.06	-0.81	0.98	-2.05	-0.38		636.7	1.62	-1.03	0.77	0.56	-0.76	1.09
637.1	-0.31	-1.07	1.51	5.33	-3.57	-0.72		637.1	-0.6	0.75	0.22	2.58	-0.72	-0.77		637.1	0.3	-1.41	0.03	0.92	-1.57	0.39
637.4	-0.87	1.1	2.2	6.01	-5.33	1.68		637.4	0.34	-0.06	0.76	1.12	-1.19	-2.23		637.4	0.19	-1.89	-0.81	0.13	-1.05	1.52
637.7	0.97	-0.22	2.94	6.05	-4.14	2.28		637.7	-1.45	-1.53	0.65	0.43	-1.15	-3.77		637.7	1.45	-2.55	-0.54	0.49	-2.43	1.1
638.1	0.41	0.53	0.48	5.01	-3.47	0.96		638.1	-2.52	-1.35	1.19	0.26	-0.19	-3.52		638.1	1.62	-2.03	0.05	0.85	-2.19	0.09
638.4	-0.46	1.5	1.66	4.33	-4	2.71		638.4	-0.74	-1.96	1.51	0.43	0.14	-2.2		638.4	0.16	-0.55	0.17	0.35	-1.86	1.24
638.7	-0.16	2.39	1.91	3.3	-2.75	3.96		638.7	-1.38	-1.49	2.33	-1.74	0.09	-1.8		638.7	-1.81	-1.17	0.19	1.42	-3.47	1.66
639	-0.6	2.35	0.37	3.47	-2.14	5.71		639	-0.74	-1.1	2.08	-3.99	-1.01	-0.34		639	-2.12	-1.41	0.6	-0.08	-4.14	1.81
639.4	0.41	0.96	-0.37	4.44	-1.33	5.82		639.4	1.05	-2.64	0.62	-4.31	-0.91	0.48		639.4	-0.95	-0.6	1.19	-1.87	-2.05	0.95
639.7	1.83	1.35	-2.06	2.9	0.71	3.71		639.7	0.55	-4.25	-0.92	-4.71	-0.43	1.94		639.7	-2.41	-1.27	1.88	-0.65	-2.86	-1.33
640	0.98	2.67	-1.8	2.3	0.1	1.39		640	2.48	-2.35	-0.81	-5.02	-0.19	0.2		640	-3.09	-0.75	2.91	-1.15	-2.33	-1.34
640.4	1.83	1.64	-0.77	2.05	-1	2.85		640.4	3.55	-1.82	-3.35	-5.14	-0.72	1.66		640.4	-3.55	-1.12	2.88	-1.65	-1.57	-1.33
640.7	0.84	2.24	-2.09	3.01	-0.9	1.68		640.7	1.48	-1.21	-4.24	-4.16	0.95	1.05		640.7	-2.66	-1.46	2.91	-2.01	-2.62	-2.34
641	0.97	1.93	-3.06	2.9	-2.14	2.42		641	2.55	-3.25	-4.21	-2.14	0.99	-0.77		641	0.16	0.16	3.17	-2.94	-1.86	-1.76
641.3	-0.3	3.1	-2.52	1.59	-3.04	2.11		641.3	0.48	-2.78	-4.24	0.55	2.23	-0.8		641.3	-0.66	1.83	2.91	-2.15	-1.76	-1.77
641.7	-0.17	3.78	-1.92	1.33	-1.86	1.57		641.7	-1.31	-1.25	-3.92	-0.14	1.14	-0.77		641.7	0.16	2.02	2.03	-0.08	-2.29	-0.9
642	-1.02	3.1	-0.37	1.59	-3.47	5.25		642	-0.38	-0.92	-2.53	0.69	1.95	-2.09		642	1.91	2.83	1.34	-0.87	-1.05	1.95
642.3	-0.74	2.07	-2.77	1.9	-1.71	8.42		642.3	-1.17	-1.53	-0.35	0.01	2.28	0.66		642.3	1.02	4.59	-0.26	-0.94	-0.57	2.81
642.7	-1.3	3.96	-2.37	1.87	-0.33	8.82		642.7	-2.09	-3.06	1.04	0.98	3.52	0.77		642.7	3.19	3.68	0.77	-0.58	-0.05	4.52
643	0.97	3.64	-2.06	1.76	2.29	9.42		643	-1.31	-2.53	0.37	1.01	2.14	1.23		643	3.45	3.88	1.17	-0.22	1	4.24
643.3	2.41	5.53	0.2	2.16	4.1	10.25		643.3	-2.38	-1.35	1.33	0.98	2.23	4.2		643.3	3.77	2.4	0.62	0.56	1.1	4.09
643.7	4.54	4.5	1.08	4.33	6.43	13.14		643.7	-0.88	-2.53	2.37	-0.14	2.71	7.09		643.7	4.3	2.31	-0.26	1.35	3.28	5.24
644	5.98	5.1	1.91	4.3	7.1	16.68		644	1.05	-2.49	3.76	2.12	4.95	7.77		644	4.34	2.54	1.62	1.85	5.24	6.52
644.3	7.12	7.07	3.51	6.33	8.43	16.99		644.3	1.26	-1.39	4.65	3.86	5.42	11.09		644.3	3.88	4.88	1.03	3.2	7.71	8.67
644.6	8.41	8.82	7.06	7.16	10.96	19.25		644.6	4.48	-0.64	3.47	5.12	6.81	16.05		644.6	5.05	5.11	0.05	3.99	7.38	10.8
645	9.4	8.78	9.51	9.47	13.29	22.71		645	5.69	1.04	3.51	7.29	8.14	19.23		645	4.16	8.31	1.88	3.2	8.28	12.53
645.3	11.27	11.39	11.48	10.73	14.39	27.68		645.3	6.77	1.51	5.9	8.98	10.66	25.77		645.3	5.34	8.25	0.05	4.71	9.67	17.52
645.6	12.83	10.93	12.51	13.33	15.57	31.28		645.6	8.97	4.18	7.65	11.72	13.71	29.66		645.6	6.02	11.45	1.6	4.63	10.43	21.24
646	15.41	11.96	14.06	13.3	17.82	33.53		646	12.48	6.79	8.47	13.84	15.38	36.05		646	6.77	11.68	4.19	7.42	11.81	24.09
646.3	17.26	14.93	15.8	15.47	20.14	37.85		646.3	14.97	9.47	8.37	12.86	17.99	43.52		646.3	8.3	12.88	5.31	7.49	11.43	26.39
646.6	18.13	14.67	17.34	16.16	22.82	43.25		646.6	17.48	12.65	9.9	12.41	19.95	49.48		646.6	9.05	12.68	8.19	7.85	13.24	27.52
646.9	18.69	16.5	17.8	17.9	24.43	47.28		646.9	17.12	14.75	13.79	15.01	21.85	56.52		646.9	11.3	14.45	10.03	9.2	17.57	31.96
647.3	20.56	16.96	19.2	19.3	25.53	52.96		647.3	20.05	16.65	17.33	14.84	23.81	65.2		647.3	14.05	13.83	10.19	10.85	18.24	36.09
647.6	20.12	16.93	18.94	19.9	28.14	57.28		647.6	22.26	19.18	19.22	16.43	26.14	71.8		647.6	14.59	15.16	14.03	11.49	21.28	36.67
647.9	21.27	19.39	20.48	20.01	31.39	63.68		647.9	25.05	20.65	18.9	16.55	27.23	82.05		647.9	13.77	14.54	14.19	13.56	22.95	40.38
648.3	21.69	22.07	22.37	21.47	33.43	68.57		648.3	25.12	23.04	19.79	18.72	29.14	88.66		648.3	14.88	14.02	15.88	11.92	25.43	46.24
648.6	22.13	22.96	25.06	22.16	36.1	74.68		648.6	25.62	24.65	21.9	21.55	29.81	96.91		648.6	14.91	14.11	15.34	13.99	27.95	51.66
648.9	24.12	24.21	26.8	21.19	37.57	79.71		648.9	25.69	26.9	23.08	24.58	33.85	105.66		648.9	15.73	15.73	16.74	14.92	28.28	56.39
649.2	27.13	25.96	26.77	22.3	38.53	86.68		649.2	26.62	27.36	23.19	25.41	36.95	112.48		649.2	16.48	17.11	20.62	15.13	27.67	58.66
649.6	28.26	29.07	27.23	21.47	37.57	91.85		649.6	26.55	27.9	23.79	28.01	38.42	119.09		649.6	16.88	18.59	21.6	16.2	31.28	61.39
649.9	29.84	31.53	30.34	22.87	36.67	97.39		649.9	27.48	28.65	24.04	28.55	42.38	127.77		649.9	17.19	19.54	23.19	17.71	31.95	67.52
650.2	30.26	29.64	29.8	22.9	37.29	101.42		650.2	27.26	29.75	26.51	30.86	44.28	136.09		650.2	19.02	20.02	24.17	16.92	36.86	71.96
650.6	30.7	30.24	29.63	24.59	37.96	109.39		650.6	29.77	30.94	28.9	31.84	47.66	143.91		650.6	20.62	21.4	24.34	19.56	38.53	75.52
650.9	32.97	30.93	29.51	24.47	37.43	112.28		650.9	31.55	31.47	29.22	31.43	50.99	151.23		650.9	20.59	23.31	26.46	18.78	42	82.24
651.2	32.98	32.39	28.91	25.3	39.67	117.25		651.2	33.48	30.65	31.04	32.84	51.23	160.34		651.2	20.91	22.54	27.05	20.56	42.1	86.23
651.5	33.12	30.35	30.8	23.47	39.71	121.99		651.5	35.83	31.47	31.79	33.86	54.85	167.23		651.5	20.16	21.16	26.31	22.63	45.14	91.1
651.9	33.7	31.67	33.2	23.59	42.82	123.53		651.9	37.34	33.51	33.76	34.69	58.81	176.77		651.9	19.34	21.25	27.05	23.71	46.24	96.09
652.2	34.26	30.93	34.8	24.9	43.71	125.71		652.2	38.97	34.47	35.22	36.01	59.85	184.8		652.2	20.88	23.02	28.03	24.63	47.28	98.96
652.5	34.56	34.67	35.63	24.16	44.67	128.82		652.5	39.62	34.22	34.9	34.84	63.38	192.62		652.5	22.19	23.83	30.91	28.99	47.67	100.38
652.9	37.4	35.07	36.94	23.47	45	130.42		652.9	39.69	34.61	35.08	34.86	63.42	201.94		652.9	22.02	24.59	31.6	29.35	49.28	103.24
653.2	35.98	35.67	37.2	23.73	47.96	132.39		653.2	40.62	35.94	36.76	37.84	63.81	210.48		653.2	23.77	24.25	33.19	31.71	47.24	104.95
653.5	37.4	35.78	37.51	24.33	48.29	134.71		653.5	39.69	36.75	37.08	38.58	67.42	217.66		653.5	24.88	25.73	35.17	31.06	50.86	109.1
653.8	36.7	38.67	38.91	28.59	49.1	136.53		653.8	39.19	37.65	37.04	40.41	66.81	226.48		653.8	24.48	26.83	35.05	29.99	51.1	112.52
654.2	37.4	38.5	38.51	30.05	50.43	142.42		654.2	39.97	38.33	36.22	39.58	68.28	234.23		654.2	25.88	27.73	35.03	30.2	51.71	115.67
654.5	37.13	39.24	37.48	30.3	52.96	147.25		654.5	39.48	38.36	35.19	40.12	69.52	239.34		654.5	25.62	28.11	33.05	29.71	54.53	117.23
654.8	37.26	38.78	40.23	32.47	54.86	149.14		654.8	39.26	40.04	36.37	43.72	70.28	244.23		654.8	26.16	29.59	33.17	28.35	57.14	121.67
655.1	36.56	39.39	40.63	33.16	55.53	150.53		655.1	40.48	38.65	37.47	44.69	71.95	247.77		655.1	27.19	31.83	34.19	26.56	56.53	123.52
655.5	37.54	39.07	40.8	33.9	56.14	154.57		655.5	38.55	37.75	38.37	44.29	73.28	252.94		655.5	28.59	31.16	33.46	25.35	61.43	123.1
655.8	37.84	41.39	40.77	34.3	54.96	158.11		655.8	40.34	39.51	38.19	43.69	72.81	257.34		655.8	26.77	30.68	30.05	22.71	61.53	125.66
656.1	39.54	40.5	40.51	33.19	56.14	159.14		656.1	39.83	41.18	39.37	42.58	73.28	262.37		656.1	28.16	30.45	28.6	23.49	63	127.1
656.5	38.98	38.53	38.91	33.59	56.1	160.25		656.5	38.48	41.08	40.47	42.55	72.38	266.62		656.5	27.77	30.25	29.48	23.71	63.1	126.95
656.8	39.4	37.78	39.51	33.33	56.71	160.99		656.8	37.26	40.61	41.08	42.43	74.57	272.52		656.8	28.16	29.16	31.6	21.63	64.43	129.39
657.1	39.98	38.1	37.91	32.44	55.96	165.53		657.1	38.05	40.51	39.47	41.26	75.81	275.05		657.1	26.34	26.97	29.48	20.42	63.95	132.52
657.4	40.26	38.35	38.23	33.05	55.71	170.28		657.4	38.4	42.18	38.22	41.15	76.14	279.37		657.4	25.02	24.73	28.74	21.78	67.43	133.39
657.8	39.56	39.1	39.34	33.44	55.1	174.11		657.8	38.62	43.51	38.47	42.41	78.38	282.62		657.8	25.05	24.54	28.48	21.28	64.81	135.23
658.1	39.97	35.78	39.94	34.33	57.29	175.71		658.1	37.69	44.18	39.37	44.01	79.85	288.23		658.1	28.16	24.02	31.03	22.2	66.28	134.96
658.4	39.98	35.82	40.77	33.01	59.25	179.25		658.4	40.19	44.08	38.76	45.41	83.38	290.91		658.4	29.05	23.11	32.91	23.71	67.95	137.09
658.7	40.26	37.93	43.37	33.19	59.71	182.14		658.7	40.69	44.47	38.51	45.15	85.85	294.8		658.7	28.02	22.45	30.88	23.78	69.86	138.53
659.1	42.27	40.67	40.91	32.01	59.25	184.25		659.1	41.91	44.79	39.33	44.84	84.95	299.05		659.1	29.91	21.68	29.62	25.56	66.95	140.8
659.4	42.26	41.35	40.66	32.05	60.29	188.57		659.4	41.55	44.18	40.94	45.43	85.57	301.66		659.4	31.88	21.16	30.88	25.78	66.14	140.81
659.7	39.98	42.24	39.91	32.01	60.67	188.82		659.7	39.62	43.36	41.04	44.41	87.66	304.91		659.7	32.19	20.68	31.62	24.85	65.1	143.23
660.1	39.83	40.78	37.37	30.33	59.57	188.57		660.1	39.83	43.33	40.37	44.29	86.57	308.8		660.1	29.88	22.59	33.17	24.92	67.71	146.53
660.4	38.56	43.1	38.2	30.73	58.39	190.96		660.4	40.19	44.36	39.9	42.26	86.52	312.05		660.4	27.19	23.25	31.05	27.56	66.67	148.23
660.7	38.54	44.5	38.23	31.05	56	192.99		660.7	36.83	45.04	41.65	41.86	85.14	315.8		660.7	26.3	23.02	30.31	26.78	67.43	149.96
661	38.56	44.39	37.48	31.59	55.96	194.11		661	36.91	46.08	41.47	42.98	85.66	316.2		661	26.91	23.25	31.34	25.28	67.53	151.38
661.4	36.69	42.78	38.23	32.76	56.86	197.28		661.4	36.12	47.18	42.08	44.29	86.85	316.94		661.4	24.73	21.88	32.46	24.49	69.28	151.67
661.7	36.56	42.39	39.63	31.59	56.39	195.39		661.7	36.19	47.36	41.9	42.26	87.66	322.48		661.7	22.77	22.97	33.77	23.85	68.95	154.66
662	37.69	40.93	40.08	30.47	57.71	198.99		662	36.26	50.04	42.65	44.29	87.71	327.09		662	23.3	25.59	32.88	22.63	68.43	158.24
662.3	38.98	41.53	41.91	32.87	59.82	200.96		662.3	36.48	49.65	43.62	44.12	87.52	329.62		662.3	23.19	23.4	32.48	21.71	68.67	158.09
662.7	40.69	41.64	40.66	31.76	62	201.42		662.7	36.69	48.9	43.08	45.15	88.14	329.09		662.7	24.88	23.02	33.74	20.2	69.14	157.81
663	40.13	42.1	40.06	31.73	63.67	202.39		663	38.34	48.65	42.33	45.12	89.09	332.62		663	24.05	23.97	33.62	20.71	68.53	157.38
663.3	39.69	42.5	40.08	31.47	64.71	201.85		663.3	38.97	47.18	43.37	44.43	90.99	336.23		663.3	23.3	24.02	34.03	21.49	69.71	159.53
663.7	39.41	42.53	40.77	31.3	65.1	203.25		663.7	39.91	46.79	42.04	43.55	93.81	338.2		663.7	23.62	26.97	32.91	20.99	69.38	160.52
664	37.83	42.78	39.66	31.9	66.29	204.85		664	39.97	49.18	44.65	43.15	95.42	340.09		664	24.3	26.31	31.88	22.06	71.43	159.39
664.3	37.7	44.82	40.48	31.87	66.39	203.96		664.3	41.34	49.36	46.76	42.98	96.38	341.91		664.3	25.34	24.97	32.62	24.56	72.81	156.23
664.6	36.4	43.78	41.23	32.19	66.43	205.99		664.6	40.83	49.18	45.37	43.01	98.71	343.8		664.6	26.59	26.02	33.03	26.06	72.71	157.53
665	35.41	44.39	42.63	32.16	66.1	206.68		665	38.91	48.51	45.04	42.12	99.95	348.34		665	25.77	24.97	32.62	25.85	73.38	161.09
665.3	36.12	45.07	43.94	31.76	67	208.57		665.3	39.4	49.04	45.65	42.15	99.85	348.23		665.3	25.88	26.59	34.6	23.78	74.57	163.67
665.6	38.13	44.1	43.2	31.87	65.82	209.53		665.6	39.34	49.51	44.19	43.41	99.38	348.48		665.6	26.34	26.83	33.05	24.99	73.1	164.66
665.9	39.12	45.07	45.23	31.9	65.29	211.57		665.9	39.12	50.9	45.51	43.15	96.99	349.52		665.9	26.3	27.16	33.46	25.49	75.28	165.96
666.3	42.27	44.39	46.63	34.44	64.82	210.68		666.3	39.34	49.51	45.76	45.98	96.09	347.2		666.3	26.91	29.25	33.91	24.42	76.38	167.8
666.6	41.97	43.93	46.37	34.33	64.86	212.99		666.6	38.4	49.61	41.94	47.01	96.71	347.8		666.6	26.59	29.59	32.31	23.35	77.28	170.67
666.9	42.7	44.82	46.48	33.16	66.53	211.11		666.9	39.77	49.94	42.19	46.41	96.09	346.48		666.9	26.77	28.54	31.77	22.99	78.38	170.23
667.2	42.69	43.93	46.08	34.05	67.14	211.99		667.2	40.83	49.18	41.22	46.86	94.99	344.66		667.2	26.02	30.59	30.88	23.2	79.43	166.96
667.6	42.84	43.24	44.63	35.01	67.1	211.39		667.6	38.62	49.22	40.04	47.12	93.66	343.62		667.6	25.48	29.11	28.91	21.85	79.67	164.52
667.9	42.12	43.07	46.08	34.33	67.57	213.85		667.9	37.83	50.33	40.37	46.58	94.99	344.23		667.9	27.16	29.59	30.88	20.06	78.28	166.39
668.2	42.41	41.53	45.06	34.3	66.53	209.96		668.2	37.77	51.79	41.19	48.55	95.09	342.48		668.2	27.91	29.83	30.34	19.13	78.1	165.09
668.5	40.83	42.93	44.23	33.62	67.14	209.57		668.5	37.69	51.33	39.37	48.29	94.71	344.94		668.5	26.59	28.02	30.03	18.78	78.14	162.67
668.9	40.7	43.1	43.48	34.44	67.82	207.68		668.9	36.77	49.65	42.33	46.41	93.52	342.62		668.9	25.34	26.4	32.91	18.42	77.38	161.09
669.2	39.26	43.93	43.37	36.33	65	208.42		669.2	34.97	49.75	42.79	47.01	93.85	343.94		669.2	24.88	30.16	33.17	17.49	75.57	160.24
669.5	40.84	44.24	45.06	35.87	65.25	207.53		669.5	34.19	50.94	45.76	47.55	94.52	340.77		669.5	25.91	28.97	33.77	18.28	75.1	162.38
669.8	39.83	43.07	46.37	35.05	65	206.99		669.8	34.26	51.9	46.37	46.43	95.42	340.37		669.8	27.3	28.45	34.31	20.2	75	164.24
670.2	38.84	43.96	46.06	37.16	64.82	205.53		670.2	35.34	51.51	47.9	45.98	93.66	339.2		670.2	26.77	27.4	33.19	22.28	76.95	160.95
670.5	38.4	45.35	44.66	37.62	66.14	206.14		670.5	37.69	49.75	45.37	44.86	93.85	340.09		670.5	26.73	26.73	34.74	24.06	75.86	161.96
670.8	39.13	44.82	44.77	38.73	65.82	206.39		670.8	38.19	49.94	46.9	45.55	94.66	336.62		670.8	28.34	26.97	33.48	25.71	75.67	163.09
671.2	41.83	44.35	45.08	37.62	66	204.99		671.2	38.83	48.9	46.22	46.01	94.14	337.37		671.2	27.88	27.88	33.46	26.2	77.43	163.24
671.5	43.56	44.39	44.2	33.3	66.1	203.96		671.5	39.62	50.08	45.9	45.98	94.66	331.2		671.5	26.34	24.4	32.19	27.42	78.81	164.8
671.8	40.83	44.35	42.66	34.62	63.43	203.71		671.8	40.97	49.04	44.94	45.72	94.28	331.8		671.8	27.45	25.45	33.17	27.92	77.28	164.67
672.1	39.98	45.1	43.06	34.3	62.82	201.68		672.1	40.19	47.79	46.04	46.98	93.95	328.2		672.1	26.62	25.4	35.77	27.99	76.1	161.09
672.5	39.69	44.64	41.51	31.62	61	199.42		672.5	39.69	45.18	45.79	48.29	93.85	326.09		672.5	27.02	26.88	36.6	27.06	74.43	158.67
672.8	38.98	43.67	41.77	32.73	60.82	199.53		672.8	37.62	44.36	48.33	47.84	94.23	322.77		672.8	26.34	25.4	36.05	25.28	73.67	158.09
673.1	38.26	42.35	40.94	30.19	59.57	199.42		673.1	37.69	44.18	47.65	44.86	91.99	321.23		673.1	24.59	25.88	38.6	23.35	72.43	156.81
673.4	36.7	42.39	41.91	30.73	58.53	198.25		673.4	38.48	46.22	46.9	44.55	92.23	315.34		673.4	25.34	25.97	37.05	24.28	70.38	156.52
673.8	36.26	40.5	40.94	33.62	58.57	197.14		673.8	38.83	46.47	48.94	44.29	91.14	315.09		673.8	27.88	26.16	37.88	23.92	69.86	153.24
674.1	37.84	41.39	40.34	32.01	59.25	192.68		674.1	38.48	47.65	49.04	44.55	90.23	313.05		674.1	26.48	26.11	37.62	22.71	72.24	151.38
674.4	39.26	42.21	40.23	32.76	57.86	191.28		674.4	40.83	47.04	47.37	43.29	88.71	312.09		674.4	25.45	27.59	37.31	23.49	71.14	150.81
674.7	39.41	43.53	40.63	34.87	61.1	189.25		674.7	42.34	50.51	46.04	42.98	87.95	308.91		674.7	25.05	26.68	36.77	22.42	71.67	151.66
675.1	38.83	45.21	41.51	32.47	60.86	185.71		675.1	41.83	50.61	45.08	43.86	86.71	306.23		675.1	25.02	28.02	36.17	23.35	73.86	151.96
675.4	38.7	46.39	43.2	33.44	60.53	183.39		675.4	40.48	51.65	44.19	44.69	88.09	304.2		675.4	26.05	29.11	34.05	24.56	74.67	149.38
675.7	37.54	45.64	42.8	32.76	60.86	180.42		675.7	39.55	51.18	43.51	44.86	86.99	302.94		675.7	26.16	27.73	33.17	24.63	74.14	147.24
676	37.27	47.82	43.06	32.01	61.39	179.25		676	39.48	49.51	42.76	44.41	87.38	299.34		676	25.62	27.97	32.34	24.71	74.81	148.09
676.4	36.83	47.35	43.51	33.76	62.57	180.99		676.4	39.97	48.75	43.51	42.72	86.71	293.8		676.4	26.59	29.45	31.17	24.78	72.28	144.67
676.7	35.56	46.39	43.2	33.59	62.82	179.25		676.7	40.62	48.94	45.62	42.98	87.95	290.91		676.7	27.19	27.97	27.48	24.56	71.1	143.38
677	36.12	45.35	43.94	33.19	62.29	178.57		677	39.26	48.04	44.65	44.01	87.28	286.52		677	27.16	27.73	27.31	23.35	71.43	141.53
677.3	37.13	44.24	43.06	32.3	63.1	176.68		677.3	38.34	47.65	44.9	43.41	86.09	282.77		677.3	27.77	27.54	26.91	22.56	69.95	138.23
677.7	37.4	42.93	42.66	32.33	64.29	174.71		677.7	39.97	47.47	43.94	44.43	84.99	279.94		677.7	28.3	27.02	27.46	23.78	69.71	137.67
678	36.56	43.96	40.63	34.16	63.82	175.11		678	40.34	47.65	44.19	43.69	84.81	276.2		678	27.62	29.4	28.19	22.13	69.38	135.38
678.3	37.4	44.21	42.51	33.76	64.43	172.71		678.3	39.55	50.61	44.22	45.43	84.57	273.37		678.3	27.73	29.45	28.03	21.2	67.28	133.1
678.6	38.84	44.53	43.34	32.73	63.82	170.25		678.6	38.34	49.65	44.04	48.12	82.95	273.05		678.6	27.34	26.54	29.77	22.13	67.95	133.8
679	38.54	43.21	42.51	32.05	64.86	167.57		679	37.55	50.61	43.22	48.86	80.85	270.94		679	29.3	25.73	31.74	22.78	70	132.39
679.3	36.56	42.82	42.91	31.73	63.25	164.68		679.3	35.77	49.65	44.33	47.69	79.66	268.62		679.3	28.62	26.11	32.77	24.42	68.53	133.38
679.6	35.69	41.35	43.51	33.33	60.86	162.57		679.6	36.12	49.61	43.79	45.58	79.99	266.09		679.6	27.02	25.59	32.74	23.78	68	131.67
679.9	35.56	42.1	42.63	34.01	59.25	160.68		679.9	33.19	48.22	44.19	45.12	78.52	260.48		679.9	27.19	23.54	32.19	22.56	66.38	129.52
680.2	36.54	42.5	44.37	33.76	59.71	158.85		680.2	34.83	48.9	45.37	47.29	77.14	259.52		680.2	27.3	24.16	32.17	25.2	65.86	127.39
680.6	34.98	40.53	43.48	34.87	58.39	155.82		680.6	34.48	45.94	43.62	45.12	75.52	256.2		680.6	26.91	23.54	31.48	24.56	66.1	127.52
680.9	33.54	39.93	43.23	36.19	56.71	151.57		680.9	33.97	46.9	42.08	42.86	76.42	249.23		680.9	26.3	22.31	31.46	22.78	65.14	126.24
681.2	33.7	40.96	43.48	37.16	56.96	150.82		681.2	34.34	46.08	41.62	42.41	77.23	246.34		681.2	24.34	22.97	30.77	22.85	63.38	125.66
681.5	34.4	40.35	39.8	37.47	57.86	148.85		681.5	36.83	46.33	42.08	40.86	77.57	242.23		681.5	26.3	22.88	31.46	22.92	63.28	124.24
681.9	34.27	39.53	39.2	37.59	58.1	147.39		681.9	36.62	46.22	42.04	42.26	78.09	238.77		681.9	26.34	21.11	30.05	23.85	62.67	123.09
682.2	33.12	38.21	39.8	36.33	59.43	144.71		682.2	37.26	48.33	43.08	43.15	77.28	238.09		682.2	24.02	21.88	31.03	23.49	61.86	122.96
682.5	33.13	35.82	38.63	37.44	58.53	141.96		682.5	35.05	45.94	41.62	41.84	77.95	234.48		682.5	23.77	20.54	31.34	22.56	59.81	124.23
682.8	34.12	37.07	38.94	35.9	57.14	138.85		682.8	35.97	45.61	41.94	41.01	77.14	231.52		682.8	22.59	21.59	32.31	23.49	57.86	121.24
683.2	33.84	37.39	37.2	35.01	58.82	137.25		683.2	36.48	43.36	42.33	40.69	75.81	230.2		683.2	21.77	23.11	31.05	24.71	56.53	119.8
683.5	33.4	37.64	35.23	35.9	57.43	134.57		683.5	35.83	42.33	41.79	38.86	74.71	224.09		683.5	21.02	25.45	31.03	23.92	55.57	118.53
683.8	33.27	38.1	38.48	34.01	55.53	132.39		683.8	34.34	42.51	40.9	40.12	73.23	221.05		683.8	18.62	25.25	29.91	25.42	55.38	114.95
684.1	33.83	40.35	37.8	32.19	55.57	131.42		684.1	36.83	42.33	41.79	39.43	70.42	218.37		684.1	19.3	28.16	31.74	25.78	56	115.67
684.5	33.27	42.39	36.34	31.87	54.1	130.11		684.5	38.48	40.36	42.04	37.26	69.81	213.77		684.5	22.34	28.25	30.91	27.13	56.81	113.8
684.8	32.69	42.5	36.94	30.33	52.86	128.28		684.8	38.83	42.04	42.22	35.72	69.71	208.8		684.8	23.45	27.16	31.88	26.92	56.57	110.67
685.1	31.27	41.96	35.77	31.01	52.39	129.39		685.1	38.19	42.79	43.9	36.84	70.09	207.34		685.1	24.77	25.25	31.91	27.99	55.38	110.23
685.4	30.4	40.35	36.66	30.76	52	128.85		685.4	37.97	45.18	43.37	37.43	70.85	203.66		685.4	25.16	25.45	33.03	27.2	55.14	108.67
685.8	32.7	38.82	39.48	29.44	50.96	127.82		685.8	38.34	45.65	41.47	38.84	69.81	202.05		685.8	26.19	22.11	33.62	26.85	54.38	105.8
686.1	35.12	39.64	39.66	30.33	52	127.85		686.1	38.69	45.18	41.94	37.86	67.99	199.8		686.1	25.88	21.16	32.31	25.2	55	103.1
686.4	35.56	38.39	39.34	32.01	52.25	125.53		686.4	36.19	43.65	39.33	38.12	67.66	195.48		686.4	26.62	19.11	30.62	23.28	50.24	99.8
686.7	36.69	37.21	39.94	33.33	52.14	123.14		686.7	34.55	43.9	38.08	39.86	66.71	194.09		686.7	24.88	18.16	31.74	21.06	50.28	97.96
687	36.84	38.53	40.63	31.3	54.53	121.25		687	33.77	43.51	39.62	40.98	66.66	190.48		687	25.48	19.97	28.77	20.13	51.67	95.8
687.4	34.83	32.93	29.23	26.33	54.14	137.28		687.4	34.26	36.61	37.94	42.43	55.57	184.37		687.4	21.45	23.59	24.46	8.78	49	80.96
687.7	35.13	31.1	29.34	27.73	56.67	148.39		687.7	35.77	31.08	44.9	48.41	29.09	191.77		687.7	9.48	51.4	0.34	3.56	55.38	92.95
688	33.54	31.35	27.66	27.62	55.71	146.57		688	34.55	29.9	46.08	48.15	30.14	190.37		688	10.88	54.02	-0.97	3.2	55.71	93.67
688.3	31.56	31.24	26.2	29.01	54.96	143.11		688.3	33.91	28.65	44.9	48.41	31.81	187.34		688.3	13.48	54.68	-0.81	1.99	54.1	94.23
688.7	30.69	30.93	28.37	28.47	54.29	142.14		688.7	33.69	29.04	44.79	48.72	29.85	185.09		688.7	12.45	54.31	1.17	4.92	56.43	91.81
689	29.98	29.82	27.34	27.73	53.67	140.53		689	35.34	28.94	44.47	48.55	31.52	182.48		689	11.77	55.4	1.48	6.28	55.38	90.38
689.3	30.12	29.64	26.51	30.05	50.43	137.85		689.3	35.69	28.61	43.79	47.43	30.28	180.52		689.3	12.16	54.45	0.88	6.78	52.43	89.39
689.6	34.41	36.39	38.48	34.87	51.67	117.11		689.6	37.05	35.22	42.62	46.41	38.52	182.34		689.6	15.77	51.4	5.19	18.71	55.24	100.8
690	35.12	37.5	37.8	33.05	46.86	102.42		690	36.26	41.18	36.94	41.43	62.57	171.52		690	28.02	24.16	29.6	24.2	48.28	85.67
690.3	35.7	37.67	37.48	33.44	47.82	101.25		690.3	36.77	42.79	36.33	41.12	60.09	167.34		690.3	26.48	22.97	30.19	23.99	48.24	85.8
690.6	35.26	38.5	37.23	33.19	47	98.85		690.6	35.69	42.75	37.51	39.43	59.28	166.37		690.6	25.02	23.59	29.46	25.78	48	85.53
690.9	34.27	39.67	35.91	34.01	46.67	96.68		690.9	36.19	44.51	38.76	39.41	59.66	165.77		690.9	25.48	26.11	28.34	24.99	48.24	85.8
691.3	33.69	40.93	35.66	33.47	46.14	95.85		691.3	34.97	44.47	38.94	39.58	57.99	164.52		691.3	26.73	27.45	24.88	23.35	47.28	83.81
691.6	33.56	41.24	35.06	33.3	47.53	95.68		691.6	33.34	44.22	38.9	41.26	57.23	161.77		691.6	25.62	26.97	27.05	23.56	48.95	82.8
691.9	31.83	40.07	35.37	34.33	46.71	95.14		691.9	31.69	42.75	39.08	39.86	56.85	159.37		691.9	26.73	27.59	25.88	21.06	48.71	82.96
692.2	30.84	40.96	34.77	34.59	46.39	94.53		692.2	31.05	39.65	38.19	38.41	57.23	155.05		692.2	27.77	27.4	24.34	20.71	50.1	82.66
692.5	31.54	39.21	34.08	34.9	44.86	94.57		692.5	31.97	40.04	38.37	36.86	58.85	152.66		692.5	27.88	26.73	23.74	20.2	49.43	81.24
692.9	32.13	35.39	35.34	33.87	42.67	96.39		692.9	33.34	41.08	35.9	39.41	57.52	150.34		692.9	26.34	25.97	25.48	21.42	48.1	79.52
693.2	32.54	33.78	35.51	33.62	41.57	95.99		693.2	33.83	40.47	36.94	38.29	58.57	148.37		693.2	26.73	24.02	26.88	21.49	47.28	78.67
693.5	33.56	33.24	36.77	31.44	42.67	99.68		693.5	32.77	42.08	33.9	35.26	62.09	148.05		693.5	24.34	24.97	38.19	24.85	47.95	78.95
693.8	31.97	32.93	37.8	30.05	42	98.57		693.8	34.97	41.9	33.22	33.43	60.85	147.8		693.8	23.73	26.45	38.74	25.2	46	77.96
694.2	31.98	31.24	36.48	28.44	40.53	97.68		694.2	34.62	42.08	34.47	34.84	60.38	144.48		694.2	23.05	26.25	39.19	25.85	46.67	75.8
694.5	31.26	31.5	37.23	29.19	41.86	95.57		694.5	33.26	43.18	34.08	34.29	59.85	143.94		694.5	21.73	26.16	40.17	26.2	44	76.39
694.8	27.98	31.53	36.34	27.44	43.82	93.11		694.8	32.48	41.08	33.47	34.84	58.09	142.62		694.8	21.05	26.54	40.48	28.42	43.67	75.95
695.1	28.12	32.78	35.23	28.05	45	91.28		695.1	32.55	41.04	34.94	33.86	57.57	140.66		695.1	22.16	26.31	39.31	26.92	45.57	74.24
695.4	29.27	33.1	32.77	27.73	43.53	90.96		695.4	33.48	40.65	34.19	34.69	57.38	138.48		695.4	21.77	27.25	38.77	25.85	44.53	73.8
695.8	27.83	31.93	34.23	29.76	42.86	88.42		695.8	34.83	36.9	37.51	35.43	51.28	131.66		695.8	25.16	26.45	29.6	21.49	41.57	75.1
696.1	29.13	31.24	32.34	29.01	41.96	88.25		696.1	35.05	35.94	37.19	35.55	51.95	128.2		696.1	25.91	26.4	30.77	20.99	41.53	75.23
696.4	29.69	31.5	31.8	30.76	43.29	87.85		696.4	35.55	35.04	34.65	33.86	52.14	126.94		696.4	24.88	26.73	31.88	20.49	40.71	75.24
696.7	31.41	31.1	30.91	31.01	41.67	86.82		696.7	37.77	35.08	34.76	33.69	51.81	124.77		696.7	26.05	26.68	33.19	21.28	41.1	74.09
697.1	33.4	31.64	32.23	32.62	40.43	86.57		697.1	37.4	33.47	34.79	34.01	50.99	124.09		697.1	25.16	27.31	33.6	19.49	42.28	72.39
697.4	33.41	33.39	32.34	32.73	40.82	85.25		697.4	39.48	31.94	35.47	31.84	54.09	121.91		697.4	25.48	26.83	33.77	18.71	42.53	73.52
697.7	32.97	33.07	34.23	32.33	42.43	84.14		697.7	38.83	31.75	34.65	31.58	52.71	120.09		697.7	24.73	26.73	32.17	19.49	42.71	72.39
698	34.27	33.53	31.91	32.59	41.67	80.96		698	38.48	31.79	34.19	32.41	53.09	120.2		698	22.34	24.83	32.05	21.56	44.1	69.38
698.3	34.4	33.35	32.8	33.05	40	80.42		698.3	38.12	30.61	33.22	32.29	52.28	119.8		698.3	20.73	24.16	30.17	20.63	46.14	67.24
698.7	34.27	34.53	30.91	31.44	40.53	79.53		698.7	38.77	30.65	34.62	32.12	52.81	119.91		698.7	20.62	25.54	29.77	22.28	45.24	66.38
699	32.97	33.78	31.51	28.9	41.86	79.14		699	37.83	30.9	35.37	32.86	52.28	118.52		699	20.88	26.73	26.6	21.06	44.71	64.67
699.3	31.98	34.1	32.63	27.3	41.67	78.82		699.3	39.34	32.79	34.33	33.98	54.09	118.2		699.3	21.34	25.4	25.05	21.56	42.67	62.66
699.6	30.83	33.21	33.23	26.62	41.43	79.42		699.6	37.12	32.18	32.65	35.43	50.85	118.09		699.6	19.45	26.02	25.31	21.35	40.43	62.53
700	30.41	33.82	32.2	27.01	40.39	78.39		700	36.05	31.22	34.04	34.98	50.52	116.62		700	20.62	25.68	27.05	20.56	41.1	61.66
700.3	29.4	35.5	32.08	27.76	39.71	77.14		700.3	35.12	31.33	33.22	34.01	51.42	115.23		700.3	22.16	26.02	26.6	19.49	40.43	60.81
700.6	28.7	35.53	31.63	28.44	40.1	75.39		700.6	33.91	32.94	34.19	33.84	50.81	115.34		700.6	24.91	26.11	27.48	18.71	37.67	62.23
700.9	29.26	34.07	34.66	29.47	38.29	75.85		700.9	31.83	31.61	33.51	35.15	49.71	113.09		700.9	24.16	25.02	27.46	17.2	37.86	61.53
701.2	29.13	34.24	34.48	29.59	36.25	73.82		701.2	32.34	30.79	32.62	34.69	48.66	112.62		701.2	23.34	24.4	26.91	17.28	36.67	60.52
701.6	29.97	34.78	31.66	28.9	35.71	73.42		701.6	30.12	28.33	33.51	33.58	47.42	110.37		701.6	24.88	26.16	28.46	16.92	35.71	60.67
701.9	29.7	33.24	31.34	29.44	35.25	71.68		701.9	28.62	28.22	33.62	32.55	47.23	108.77		701.9	26.77	27.97	29.05	16.71	35.24	59.09
702.2	28.97	32.07	32.94	29.47	35.71	70.99		702.2	30.26	29.61	32.51	32.15	45.85	108.52		702.2	26.45	28.02	27.03	14.78	35.71	59.81
702.5	27.98	30.1	32.34	28.87	36.1	68.68		702.5	29.91	29.22	33.62	33.55	45.52	107.91		702.5	25.19	28.83	25.77	15.71	35.53	61.38
702.8	27.97	29.35	32.37	28.76	35.71	69.28		702.8	31.4	29.18	33.22	33.58	47.14	106.09		702.8	24.16	30.02	25.03	16.35	35	61.67
703.2	24.98	30.82	31.48	28.16	37.25	66.11		703.2	33.19	30.36	33.47	31.84	47.95	103.77		703.2	25.05	29.83	23.77	16.13	34.95	60.09
703.5	25.69	30.93	31.08	29.05	37.29	65.71		703.5	32.12	30.18	32.08	30.86	49.71	103.94		703.5	24.45	29.88	24.17	15.63	36.86	60.39
703.8	25.98	29.96	31.2	30.59	36.67	65.25		703.8	32.19	32.22	32.33	31.26	50.09	103.2		703.8	23.34	30.11	23.77	14.99	38.53	59.52
704.1	26.97	30.35	29.94	30.62	38	64.57		704.1	33.83	33.04	33.37	32.29	49.71	101.8		704.1	22.16	29.59	22.74	16.78	39.14	57.53
704.4	28.27	31.1	27.63	30.16	38.39	64.11		704.4	32.48	30.65	32.62	32.69	50.52	100.62		704.4	21.62	29.83	23.48	18.71	37.38	55.38
704.8	30.4	32.64	27.94	29.76	37.43	63.57		704.8	33.12	32.9	30.51	32.43	49.28	99.66		704.8	22.02	27.31	24.88	18.92	36.71	54.53
705.1	30.41	32.82	27.48	28.87	37.82	61.96		705.1	30.77	32.51	30.47	32.12	47.09	100.05		705.1	22.62	24.68	24.48	19.42	38.38	52.66
705.4	32.12	28.5	28.23	27.76	36.57	62.85		705.4	28.83	33.18	30.94	31.58	44.57	100.09		705.4	21.16	24.31	25.46	19.2	37.14	52.96
705.7	33.13	28.1	27.34	28.3	37.39	65.11		705.7	28.34	32.08	31.62	32.55	42.23	99.05		705.7	21.62	23.25	27.05	20.99	36.38	52.95
706.1	30.69	26.64	27.51	28.19	37.71	63.28		706.1	27.69	32.33	30.51	31.72	42.57	96.52		706.1	22.73	21.59	26.88	22.63	36	52.24
706.4	30.41	27.53	28.48	27.59	36.53	63.11		706.4	27.77	32.08	29.76	31.69	41.38	96.77		706.4	22.77	18.97	26.48	21.71	35.24	52.52
706.7	28.69	27.78	29.8	26.9	36.57	61.85		706.7	26.55	33.47	28.94	30.43	40.57	95.52		706.7	22.88	18.45	26.46	22.2	33	52.96
707	28.7	26.96	29.34	26.87	36.82	63.11		707	25.48	31.79	30.62	27.55	42.09	94.34		707	20.34	19.11	26.48	21.13	32.38	52.66
707.3	28.54	27.64	30.08	28.33	35.86	62.57		707.3	26.83	30.75	30.94	26.86	43.14	91.66		707.3	19.88	19.45	26.74	21.63	31.71	51.81
707.7	26.84	30.67	29.48	27.59	34.67	61.11		707.7	28.19	31.36	29.76	26.26	45.81	89.48		707.7	20.62	17.68	25.91	21.71	31.81	52.23
708	25.26	29.5	30.37	27.47	34.14	60.99		708	28.97	32.47	30.51	27.29	46.71	88.8		708	19.88	17.45	24.74	21.92	31.14	50.81
708.3	26.56	31.39	30.77	28.16	33.67	61.39		708.3	29.34	31.51	30.04	26.69	44.81	89.48		708.3	18.77	16.11	24.91	18.28	30.1	49.52
708.6	25.83	30.35	30.8	26.9	32.14	60.99		708.6	27.97	32.18	28.37	26.15	44.42	89.23		708.6	18.02	16.31	26.17	18.63	29.57	48.96
708.9	26.41	30.39	30.06	27.59	32.1	60.39		708.9	28.34	30.08	30.04	27.26	44.38	90.91		708.9	17.19	16.83	27.48	17.56	31.67	48.09
709.3	27.26	29.21	31.94	28.33	31.71	59.71		709.3	28.4	29.18	29.08	28.43	41.42	90.52		709.3	20.02	15.73	27.74	18.49	32.14	46.24
709.6	27.7	27.24	30.2	27.16	32.82	58.82		709.6	28.77	29.94	27.33	29.55	39.38	89.34		709.6	18.62	16.68	26.62	16.71	32.67	46.8
709.9	28.12	26.07	30.8	30.47	32.14	58.57		709.9	28.12	29.04	27.51	31.01	34.71	88.66		709.9	19.73	17.59	26.74	17.78	34.86	45.1
710.2	28.7	27.53	30.34	29.59	32.82	56.96		710.2	27.34	27.94	26.62	28.41	34.66	86.05		710.2	19.77	18.11	25.48	15.56	34.67	44.09
710.5	28.97	27.21	30.37	28.19	34	54.71		710.5	27.83	26.9	28.51	28.43	33.42	85.09		710.5	20.73	19.88	24.88	18.78	34.43	44.39
710.9	28.98	26.24	29.34	28.73	33.96	55.96		710.9	27.62	26.08	30.9	30.26	34.52	81.91		710.9	22.05	19.68	23.34	18.71	33.81	45.09
711.2	28.12	24.07	28.51	28.47	31.14	55.42		711.2	27.97	28.9	30.65	29.58	34.85	77.52		711.2	22.16	18.16	20.31	20.35	32	45.81
711.5	25.56	25.1	26.63	27.59	31.39	55.68		711.5	29.48	29.65	28.62	30.26	37.23	77.05		711.5	22.62	20.54	18.19	20.42	31.53	47.8
711.8	26.97	26.07	26.94	27.9	29.57	53.71		711.8	28.69	27.9	29.08	28.86	37.14	77.94		711.8	24.3	19.73	18.17	20.49	29.86	47.1
712.1	27.27	27.1	26.48	26.73	27.53	51.82		712.1	28.34	26.51	29.04	28.98	39.95	78.05		712.1	24.62	20.54	18.34	19.13	28.1	46.52
712.5	25.12	24.78	27.08	27.9	25.71	51.57		712.5	28.26	27.33	28.65	30.58	39.99	78.37		712.5	25.59	19.88	20.03	19.92	28.14	45.96
712.8	23.84	25.53	26.06	28.87	23.67	52.96		712.8	28.05	28.65	28.04	30.84	39.95	78.34		712.8	24.77	19.11	19.48	19.56	28.1	45.52
713.1	23.26	25.78	26.94	28.9	24.86	49.71		713.1	28.69	28.18	26.51	29.29	38.71	79.37		713.1	23.88	21.45	18.46	18.78	27.43	43.67
713.4	24.56	26.53	27.34	29.01	25.67	48.53		713.4	27.62	26.36	24.19	29.41	38.09	78.48		713.4	24.19	22.25	19.62	17.71	28.81	41.09
713.7	25.26	25.5	26.08	28.19	25.43	48.85		713.7	25.83	27.61	26.22	30.72	37.85	76.37		713.7	23.45	23.16	20.31	16.78	28.28	39.53
714.1	21.98	25.53	26.91	27.87	25.53	49.25		714.1	26.05	30.08	25.04	29.55	37.52	75.05		714.1	22.19	23.25	21.77	18.13	29.38	39.23
714.4	21.54	24.21	25.66	24.9	27.86	51.14		714.4	26.26	31.47	24.22	28.43	35.71	74.37		714.4	20.16	22.31	22.88	18.78	29.71	38.67
714.7	23.56	26.39	25.77	23.59	27.82	50.39		714.7	26.62	31.08	25.19	29.55	34.81	73.05		714.7	18.91	22.68	22.62	19.13	29.24	40.38
715	24.54	25.21	26.8	23.19	28.57	50.42		715	27.12	30.75	25.08	29.72	36.14	72.37		715	19.3	22.16	23.74	18.78	28	42.81
715.3	24.98	24.82	24.77	22.16	27.67	50.11		715.3	27.48	31.36	24.19	28.98	34.95	71.34		715.3	19.91	20.83	23.48	19.13	27.95	44.38
715.7	25.26	25.5	24.23	21.76	28.57	49.71		715.7	27.69	31.75	25.79	28.58	34.14	72.52		715.7	19.59	20.02	23.46	18.78	26.28	43.96
716	23.98	25.39	25.06	22.01	27.53	48.39		716	29.05	29.08	26.04	26.84	33.95	72.2		716	20.48	18.11	22.91	17.56	26.95	42.8
716.3	26.54	23.5	23.08	21.9	29	50.14		716.3	27.83	26.47	27.08	28.43	34.42	71.23		716.3	18.45	17.73	21.74	18.06	26.86	43.67
716.6	27.13	24.24	23.34	24.01	29.82	48.68		716.6	28.19	25.65	28.19	27.84	35.52	69.91		716.6	18.62	16.68	20.48	17.85	25.67	43.52
716.9	26.12	22.35	21.8	23.76	28.86	48.57		716.9	27.26	24.9	27.22	25.15	35.71	70.94		716.9	19.16	15.45	19.17	18.63	25.28	40.53
717.3	24.84	22.1	22.48	23.73	27.67	47.39		717.3	25.77	22.65	25.33	23.69	35.95	70.77		717.3	19.34	16.11	17.62	18.42	25.24	38.38
717.6	24.69	23.07	22.94	23.9	26.14	48.57		717.6	25.83	23.9	25.08	23.72	37.14	69.66		717.6	18.02	16.73	19.46	18.35	26.86	36.67
717.9	23.41	22.82	24.48	23.73	25.39	49.53		717.9	26.19	23.51	24.47	23.55	38.81	68.91		717.9	16.91	15.97	20.77	18.71	27.38	38.52
718.2	23.83	22.78	26.37	22.19	26.43	49.14		718.2	26.12	23.9	22.94	22.01	37.85	69.37		718.2	15.02	16.73	20.6	21.78	25.86	38.53
718.5	22.27	24.24	27.48	20.59	24.82	47.96		718.5	26.05	23.36	23.04	21.69	38.09	68.2		718.5	16.91	16.11	19.91	20.28	25.24	38.09
718.8	21.69	25.35	27.51	21.19	24.14	47.42		718.8	26.69	22.04	20.79	22.01	37.71	70.37		718.8	16.73	17.02	19.88	19.92	25.71	39.24
719.2	19.98	27.53	28.34	21.16	26.1	47.11		719.2	28.19	22.36	19.62	21.41	36.81	69.2		719.2	16.48	17.4	21.19	17.99	26.81	41.09
719.5	20.54	26.93	27.8	20.19	28.29	47.85		719.5	27.26	25.18	21.79	21.43	35.57	67.37		719.5	15.16	16.02	21.74	16.92	26.71	38.24
719.8	20.98	25.24	27.63	20.87	29.96	46.39		719.8	25.48	24.65	24.76	20.84	35.95	67.48		719.8	16.19	14.83	21.34	16.42	23.81	39.38
720.1	20.4	26.21	26.37	21.76	30.29	47.99		720.1	27.12	25.47	26.51	19.29	34.14	67.09		720.1	16.02	15.16	21.17	17.35	24	37.96
720.4	20.41	27.24	24.91	23.3	29.39	48.68		720.4	27.05	26.08	27.19	21.69	33.52	65.77		720.4	16.62	15.54	21.34	15.85	26.24	39.66
720.8	20.83	27.64	25.37	24.33	29.14	48.57		720.8	26.97	28.61	26.22	21.01	33.14	64.23		720.8	15.3	16.73	21.17	16.06	25.14	39.53
721.1	20.41	26.53	24.2	22.87	29.96	49.39		721.1	23.34	29.79	28.62	23.55	31.95	61.62		721.1	14.34	17.11	20.91	17.28	24.67	40.23
721.4	21.97	25.35	23.66	23.19	29.57	49.57		721.4	22.55	28.9	29.51	23.72	31.14	61.66		721.4	14.73	18.45	19.31	16.06	25.28	39.96
721.7	22.7	25.53	22.34	22.73	29.67	47.11		721.7	23.91	26.94	28.19	24.12	30.38	59.62		721.7	14.91	19.97	18.62	16.71	26.24	41.66
722	22.54	26.78	19.66	23.05	30.14	48.57		722	23.69	26.18	26.65	26.01	29.57	58.37		722	15.3	20.88	18.03	16.78	28.28	40.67
722.4	22.7	24.39	19.91	20.87	28.39	48.68		722.4	21.34	24.36	24.62	27.55	28.66	59.05		722.4	15.48	19.97	17.05	13.85	28.38	39.66
722.7	22.26	23.5	21.37	22.19	28.43	48.42		722.7	21.4	23.75	24.37	27.15	26.99	58.66		722.7	16.02	19.45	17.31	12.49	28.57	37.1
723	20.7	22.24	19.91	22.87	29.53	48.96		723	22.19	22.94	24.33	28.41	26.81	61.91		723	16.77	17.68	17.48	13.13	30.24	34.8
723.3	20.97	21.21	21.08	23.19	27.71	47.57		723.3	23.69	22.61	22.51	26.72	27.57	62.09		723.3	18.73	17.59	17.6	12.92	31.14	30.67
723.6	20.13	20.24	20.91	22.59	26.53	48.11		723.6	22.91	22.94	21.9	27.41	27.38	59.91		723.6	16.34	16.97	17.91	14.71	30.24	29.52
723.9	19.69	18.93	23.23	22.76	24.14	48.99		723.9	22.83	22.47	20.37	26.86	27.42	60.66		723.9	16.73	16.16	17.46	14.49	29.28	29.96
724.3	19.13	16.67	25.63	21.59	23.1	48.39		724.3	22.91	22.22	20.76	24.84	27.52	60.34		724.3	16.19	15.11	17.48	14.56	29.38	29.66
724.6	19.69	17.64	24.51	22.19	24.71	45.14		724.6	23.83	22.47	20.37	24.43	26.28	57.94		724.6	17.16	17.45	16.74	16.2	28	29.96
724.9	20.98	17.1	22.91	19.87	23.82	43.82		724.9	23.77	22.08	20.33	21.69	27.09	56.2		724.9	16.34	17.54	16.05	18.28	26.67	30.8
725.2	22.83	17.93	22.08	19.62	22.86	42.57		725.2	22.97	21.33	19.51	20.43	26.71	53.09		725.2	15.88	17.88	15.46	16.49	24.14	31.24
725.5	23.84	19.24	22.06	19.01	23.53	43.68		725.5	23.19	20.94	20.62	19.26	26.23	52.62		725.5	13.91	17.4	16.05	15.99	22.95	33.38
725.9	22.83	21.07	21.8	18.62	22.86	42.14		725.9	22.4	20.47	19.94	18.72	27.14	52.94		725.9	14.59	17.45	15.46	16.06	20.86	33.39
726.2	21.98	22.1	19.77	19.16	22.96	41.11		726.2	24.05	20.79	21.47	19.26	26.09	51.34		726.2	14.19	17.83	15.77	17.28	20.81	33.23
726.5	23.12	25.07	20.66	19.33	22.14	39.85		726.5	24.83	20.04	19.51	18.43	26.14	52.23		726.5	13.3	19.45	15.88	17.06	20.71	33.67
726.8	23.13	25.1	21.63	19.16	21.67	40.25		726.8	25.48	20.51	20.19	17.98	29.81	53.2		726.8	12.77	19.54	16.34	17.56	22.1	34.09
727.1	21.97	26.64	20.8	18.76	20.86	39.99		727.1	24.4	19.75	19.22	19.29	29.99	53.52		727.1	12.02	17.45	15.6	17.06	20.71	33.24
727.4	20.13	26.24	21.91	17.01	20.82	39.68		727.4	22.34	19.08	19.47	19.69	29.23	53.62		727.4	12.91	17.83	16.77	17.56	22.38	35.52
727.8	18.69	25.78	19.66	17.76	20.29	38.14		727.8	22.12	18.18	18.08	19.43	28.99	53.09		727.8	15.3	18.45	16.03	16.63	22.28	34.96
728.1	20.98	23.82	19.48	17.44	21.67	37.39		728.1	22.91	19.08	19.47	20.12	27.95	53.34		728.1	14.77	17.11	17.62	15.42	23.67	35.95
728.4	21.83	24.64	17.37	16.47	21.14	36.57		728.4	21.69	19.18	18.51	20.01	28.14	55.66		728.4	15.3	16.31	19.46	13.92	24.71	35.96
728.7	21.27	23.96	15.2	16.3	21.25	37.82		728.7	21.77	20.22	19.62	21.26	27.52	54.48		728.7	15.48	14.11	19.34	14.42	22.95	34.52
729	19.54	23.64	15.37	16.62	20.71	37.14		729	21.26	17.9	17.51	21.29	24.57	54.09		729	15.73	13.73	19.31	14.2	23.43	33.1
729.4	20.41	21.67	15.06	16.16	22.25	37.11		729.4	20.62	19.08	18.19	21.41	24.09	54.91		729.4	16.19	14.25	19.48	14.56	24.1	33.23
729.7	21.26	20.93	16.08	17.62	22.57	37.71		729.7	23.12	19.75	18.08	19.72	24.28	55.8		729.7	15.59	14.16	19.46	14.2	23.71	30.24
730	22.98	20.96	15.91	16.87	21.25	38.39		730	23.05	20.51	18.62	21.69	23.81	54.05		730	14.91	12.11	17.62	16.99	23.38	30.52
730.3	22.4	19.64	16.08	15.19	19.86	38.71		730.3	23.26	19.75	19.08	21.15	23.28	53.23		730.3	17.02	12.02	16.17	17.78	22.57	30.1
730.6	21.98	20.24	17.63	16.87	19.96	37.39		730.6	20.91	19.51	19.19	20.26	24.09	53.48		730.6	14.91	12.54	14.77	18.13	21.1	28.8
730.9	21.54	21.35	18.8	16.05	21	37.14		730.9	20.4	19.18	18.51	19.58	24.28	53.23		730.9	13.59	12.73	11.88	17.92	23.71	29.24
731.3	23.7	21.96	19.06	16.16	20.82	37.53		731.3	19.48	20.79	19.33	19.69	24.23	53.05		731.3	12.77	11.83	10.62	16.56	22.38	29.52
731.6	23.69	22.07	17.94	18.9	19.86	38.57		731.6	19.26	20.9	18.94	20.43	23.99	52.52		731.6	13.3	12.88	11.74	15.92	22.43	28.67
731.9	22.56	21.96	16.77	18.3	19.96	36.96		731.9	17.91	20.08	19.76	21.98	25.23	51.77		731.9	13.48	12.68	12.34	15.28	21.24	29.38
732.2	20.69	20.5	18.51	17.47	22.14	37.57		732.2	18.4	20.75	19.08	20.29	25.71	53.94		732.2	12.88	15.31	13.74	13.06	21.28	31.39
732.5	20.56	21.53	18.77	19.3	21.25	35.53		732.5	18.05	21.94	16.19	19.26	26.52	54.91		732.5	11.77	17.25	14.62	11.99	19.95	31.8
732.8	20.12	19.07	20.08	17.62	22.43	36.85		732.8	19.4	21.9	16.08	18.72	25.85	52.09		732.8	13.45	17.73	14.31	12.49	20	31.53
733.2	18.84	16.53	19.91	17.44	22.96	34.82		733.2	17.77	20.65	15.62	18.69	24.52	51.05		733.2	15.34	18.4	15.34	11.28	17.67	30.23
733.5	19.12	15.64	20.51	17.47	22.57	33.42		733.5	17.55	19.61	15.51	18.58	25.71	49.09		733.5	16.45	19.88	16.6	11.35	18	30.81
733.8	17.98	15.82	23.06	16.87	24.67	30.82		733.8	18.19	19.36	15.62	18.12	25.09	48.77		733.8	15.19	19.83	16.34	11.71	16.95	30.38
734.1	17.26	16.35	21.66	16.33	26	31.14		734.1	18.26	19.47	14.37	17.86	23.42	48.09		734.1	14.88	19.45	14.17	11.2	17.57	28.96
734.4	17.7	18.39	20.48	17.44	23.82	28.82		734.4	16.19	19.94	17.47	17.26	23.23	47.77		734.4	14.91	18.68	12.77	11.85	16.81	25.38
734.7	19.4	18.35	19.94	17.05	23.57	29.14		734.7	16.12	17.9	19.22	17.29	22.71	46.23		734.7	15.3	17.45	13.6	12.49	18.71	21.81
735.1	19.41	19.67	17.91	16.87	23.96	28.96		735.1	17.19	17.94	19.47	17.98	21.38	47.34		735.1	14.19	16.4	14.05	12.28	19.81	22.52
735.4	20.97	20.35	19.8	16.76	23.71	28.28		735.4	18.26	17.33	20.94	19.01	21.71	49.37		735.4	14.02	15.45	14.88	13.06	20.14	22.81
735.7	20.13	19.96	18.48	16.16	24.1	28.82		735.7	17.62	19.22	21.76	20.26	20.38	50.62		735.7	13.34	14.97	14.34	14.28	20.1	21.52
736	20.4	18.07	18.23	14.62	22	29.71		736	17.12	19.18	20.65	18.29	21.42	50.52		736	14.02	13.73	14.03	12.49	19.43	22.24
736.3	19.13	17.96	18.34	15.16	19.67	29.82		736.3	17.34	19.94	20.62	17.55	20.52	48.77		736.3	12.19	13.54	13.62	15.42	20.24	22.52
736.6	18.54	16.64	18.8	16.19	21.43	29.71		736.6	17.26	18.18	18.22	18.29	19.28	48.52		736.6	13.02	12.59	13.74	13.2	20.71	23.53
737	15.98	17.39	18.34	16.16	22.82	30.82		737	16.34	19.51	16.47	19.84	18.66	48.48		737	12.62	11.4	11.34	13.13	19.95	26.66
737.3	16.12	15.64	19.51	15.47	20.71	30.14		737.3	15.12	20.18	17.51	20.01	19.42	48.37		737.3	11.3	12.16	10.74	12.35	18.71	27.24
737.6	14.41	16.1	16.48	15.16	19.53	30.82		737.6	14.91	20.79	17.62	18.12	19.66	47.2		737.6	11.77	12.25	11.05	11.99	18.53	26.66
737.9	15.54	14.35	16.37	13.19	19.14	31.28		737.9	15.69	19.04	14.79	15.72	21.42	48.94		737.9	10.73	13.31	9.74	13.49	18.43	26.39
738.2	15.56	15.24	15.91	12.16	18.67	30.39		738.2	14.77	17.51	15.62	16.12	20.09	47.77		738.2	11.19	13.4	9.91	14.28	20.38	25.23
738.5	17.69	14.07	16.94	11.47	18.57	27.99		738.5	13.83	16.33	18.22	16.58	21.28	49.09		738.5	13.3	15.02	11.88	13.92	18.71	25.39
738.9	17.56	14.53	16.34	10.3	18.25	27.39		738.9	16.34	16.08	19.04	16.69	21.38	45.91		738.9	11.34	14.4	12.19	16.42	16.38	23.38
739.2	18.97	14.5	16.8	10.76	19	26.99		739.2	16.97	13.75	20.37	14.86	22.85	44.8		739.2	12.3	14.45	14.74	17.06	16.28	23.24
739.5	18.56	16.67	15.77	10.16	19.96	27.11		739.5	16.34	14.08	18.62	15.26	23.52	42.91		739.5	14.91	12.68	13.77	17.85	16.1	22.66
739.8	19.54	15.93	16.51	11.62	19.71	27.42		739.8	16.69	14.47	15.94	16.15	24.14	40.8		739.8	15.88	13.88	14.03	17.92	14.71	22.39
740.1	18.13	19.39	15.48	13.87	19.96	26.39		740.1	16.34	15.22	19.04	17.55	23.38	38.05		740.1	15.77	12.4	16.05	15.42	13.1	23.09
740.4	19.12	20.64	13.8	14.76	20.71	25.85		740.4	17.69	16.33	17.94	17.01	25.14	38.09		740.4	13.59	13.59	16.17	15.49	12.14	23.67
740.8	19.7	21.53	13.06	14.16	21.25	26.82		740.8	18.62	16.22	15.76	15.98	25.81	37.05		740.8	13.91	11.4	14.62	15.13	11.95	23.66
741.1	19.97	21.64	13.37	12.76	21.43	27.71		741.1	15.83	15.75	17.22	15.86	25.99	34.94		741.1	15.02	11.16	14.88	13.35	12.71	24.96
741.4	19.13	20.96	12.48	11.59	21.39	26.96		741.4	15.34	16.94	17.04	15.69	25.38	35.2		741.4	14.34	11.4	13.19	13.56	11.81	24.09
741.7	18.97	21.35	12.08	13.47	21.14	28.57		741.7	15.4	15.04	18.94	14.01	25.28	34.94		741.7	12.88	13.02	13.17	11.92	12.57	22.81
742	18.98	20.24	11.06	13.16	21.25	27.53		742	14.62	13.36	18.33	14.84	24.52	34.91		742	10.34	10.97	12.77	11.56	13.95	22.66
742.3	17.97	17.5	11.8	13.9	21.43	28.85		742.3	13.55	11.9	18.22	13.15	22.85	34.94		742.3	10.02	10.45	11.46	11.78	13.28	23.53
742.6	17.98	16.67	12.2	13.73	22.25	29.96		742.6	12.48	12.36	19.04	13.84	21.95	33.05		742.6	10.48	10.11	10.62	9.42	13.53	24.66
743	17.97	16.21	11.66	13.76	20.14	29.85		743	11.83	12.9	19.22	14.15	19.42	32.23		743	8.88	11.45	10.88	9.2	13.43	23.67
743.3	18.41	14.53	11.91	14.87	18.96	31.39		743.3	13.05	13.79	17.9	12.12	18.66	35.48		743.3	9.91	12.68	10.19	8.99	12.38	22.66
743.6	17.54	13.64	12.37	15.05	17.86	30.71		743.6	14.26	14.04	19.65	13.43	18.85	34.66		743.6	8.16	11.88	10.46	7.92	11.43	23.1
743.9	17.13	11.82	12.34	13.01	16.53	29.96		743.9	13.77	13.94	17.19	14.84	18.09	34.05		743.9	9.34	10.4	10.34	7.99	11.24	22.23
744.2	16.26	12.07	13.37	13.19	15.43	29.42		744.2	14.12	15.33	18.22	13.58	17.99	33.52		744.2	10.45	10.88	10.31	7.49	10.86	22.1
744.5	16.56	11.82	12.2	11.73	15.96	26.82		744.5	14.91	15.36	16.76	14.12	18.66	32.48		744.5	10.91	10.68	11.05	6.85	13.1	21.66
744.9	15.97	13.35	12.66	11.76	13.71	24.85		744.9	15.12	14.33	15.65	15.43	17.14	33.94		744.9	11.59	10.59	10.03	7.2	12.86	19.24
745.2	15.56	13.39	13.91	13.44	15.39	26.53		745.2	13.48	13.94	15.19	16.26	18.66	32.2		745.2	11.05	10.25	9.34	5.99	13.67	19.8
745.5	13.97	14.35	13.37	12.33	14.43	24.28		745.5	12.83	14.61	13.51	18.01	18.85	32.23		745.5	8.45	9.73	10.03	5.49	16.57	19.67
745.8	14.41	15.1	13.2	13.44	13.82	23.96		745.8	13.34	14.65	10.33	16.98	17.38	31.91		745.8	9.91	12.68	10.34	3.85	18.95	17.8
746.1	13.54	14.5	13.23	15.19	15.14	22.57		746.1	13.69	14.61	11.65	16.58	16.71	33.52		746.1	9.02	14.02	11.03	5.06	18.14	17.53
746.4	13.56	14.67	11.77	14.87	14.96	22.39		746.4	14.19	14.36	12.76	16.55	15.95	34.2		746.4	9.05	15.4	11.48	6.42	19.38	19.38
746.7	13.97	15.5	10.51	13.62	14	22.28		746.7	14.69	14.61	13.08	17.86	14.99	35.37		746.7	9.45	15.45	10.03	4.63	18.43	16.96
747.1	12.56	12.67	9.34	14.16	14.25	20.96		747.1	17.19	14.94	12.9	17.69	15.81	34.48		747.1	9.34	14.68	9.91	4.42	18.1	16.66
747.4	11.54	10.5	9.8	13.47	14.14	19.99		747.4	19.12	15.04	11.94	17.43	14.14	36.09		747.4	10.45	14.73	10.17	4.06	17.86	15.39
747.7	11.84	9.82	9.06	14.87	14.53	20.82		747.7	20.62	14.51	12.47	15.12	14.09	35.2		747.7	10.05	14.54	9.91	5.42	16.1	15.52
748	12.26	9.21	10.23	13.19	15.14	21.28		748	19.55	14.47	15.37	15.29	14.71	35.09		748	9.3	11.88	9.31	6.63	13.86	15.24
748.3	12.56	9.96	10.91	13.44	15.96	21.82		748.3	19.48	14.79	14.04	15.26	15.52	34.05		748.3	9.34	12.25	8.77	5.28	13.67	16.52
748.6	13.12	10.07	11.51	13.19	15.29	22.28		748.6	17.4	13.9	13.79	15.29	16.28	33.52		748.6	8.59	10.59	7.74	4.63	12.14	14.1
748.9	13.13	10.24	12.06	14.73	15.1	21.68		748.9	16.19	15.36	13.9	15.84	17.09	31.77		748.9	8.77	10.11	8.91	7.71	12.81	14.66
749.3	13.4	12.5	13.23	13.33	15.43	22.14		749.3	13.97	12.9	15.51	13.58	17.57	31.94		749.3	8.45	10.02	10.03	9.49	12.57	13.81
749.6	12.41	15.53	11.77	13.87	15.53	21.96		749.6	12.34	10.94	16.47	13.41	17.81	30.62		749.6	7.19	9.25	10.48	9.85	10.53	17.09
749.9	12.69	14.21	13.08	14.9	16	21.42		749.9	11.26	9.9	14.65	15.01	17.42	30.66		749.9	7.88	9.59	11.17	7.78	10.14	16.39
750.2	12.41	13.67	10.77	17.3	13.67	20.53		750.2	10.34	9.94	13.47	13.69	16.95	30.48		750.2	8.48	11.25	11.05	7.71	10.67	14.8
750.5	12.97	12.93	9.66	16.62	12.14	21.28		750.5	9.69	9.61	13.22	13.15	15.57	30.37		750.5	8.88	10.45	10.46	8.35	12.14	13.81
750.8	12.27	13.1	10.48	17.44	14.39	20.68		750.8	11.19	8.65	11.9	11.69	16.38	29.77		750.8	8.48	10.68	11.05	8.99	12.53	13.95
751.1	11.26	12.93	12.66	17.05	14	20.71		751.1	12.55	8.18	11.79	10.01	16.57	30.8		751.1	8.59	9.45	11.03	7.92	13.14	15.67
751.5	10.7	11.53	10.77	17.44	14.25	22.25		751.5	11.77	11.65	11.19	10.12	16.38	31.05		751.5	8.19	9.68	11.19	7.71	13.38	18.66
751.8	11.12	10.64	11.51	17.33	15.29	21.85		751.8	14.26	13.18	12.08	8.86	16.57	31.94		751.8	9.88	10.59	11.17	8.92	14	17.39
752.1	11.27	11.96	10.2	14.73	15.39	23.68		752.1	13.91	13.08	12.47	9.26	18.38	31.48		752.1	8.91	10.83	10.19	11.28	15.38	18.09
752.4	9.83	13.5	11.51	12.47	15.86	24.42		752.4	15.69	13.9	10.94	10.43	16.99	30.52		752.4	9.02	10.45	9.74	10.06	15.28	19.67
752.7	9.7	13.67	13.77	11.44	18.1	23.39		752.7	18.05	13.51	11.04	9.84	17.95	27.62		752.7	8.48	8.68	11.05	11.42	14.67	19.23
753	9.26	14.07	13.08	10.05	17.57	22.14		753	17.97	14.04	12.37	10.29	16.99	27.52		753	9.73	9.02	11.17	11.78	14	20.1
753.3	8.7	13.53	12.34	9.3	17.67	23.96		753.3	16.34	14.79	12.33	9.55	18.52	24.77		753.3	9.34	8.68	10.77	10.85	13.67	18.09
753.7	8.54	14.78	13.51	10.19	16.14	23.85		753.7	17.83	13.61	11.79	11.15	17.85	23.37		753.7	11.16	8.59	10.17	9.92	12.86	16.24
754	8.56	14.53	14.06	9.87	15.96	23.11		754	17.34	12.65	10.76	12.26	17.38	21.62		754	10.34	6.83	10.77	10.13	12.95	15.23
754.3	8.97	15.07	14.66	10.9	14.71	19.57		754.3	16.83	13.61	11.08	11.72	15.85	21.37		754.3	12.16	6.16	11.46	9.49	12.71	15.1
754.6	8.27	13.82	13.06	10.3	16.67	19.68		754.6	14.19	10.94	11.76	10.55	17.09	21.2		754.6	11.48	6.25	10.19	9.99	12.38	14.52
754.9	8.54	13.21	12.51	11.19	12.71	17.28		754.9	12.26	11.18	12.79	10.43	15.42	23.37		754.9	12.3	8.02	8.03	7.92	11.43	16.67
755.2	8.56	12.24	12.91	11.01	11.82	17.96		755.2	10.77	10.94	12.19	10.55	14.81	23.34		755.2	11.91	6.83	6.77	6.71	10.67	16.23
755.5	9.12	13.07	12.94	12.05	11.29	16.28		755.5	11.12	9.33	11.08	11.15	13.42	23.8		755.5	12.59	9.59	5.31	5.35	8.43	16.67
755.9	10.27	12.24	13.91	11.59	13.39	13.82		755.9	10.19	8.65	12.47	11.12	12.52	24.05		755.9	11.48	8.68	5.77	5.85	8.38	14.95
756.2	11.69	11.93	11.08	11.05	12	12.99		756.2	10.12	11.75	12.22	10.15	12.57	26.52		756.2	11.73	9.88	5.03	7.06	9.43	15.1
756.5	10.41	10.39	11.2	11.3	12.82	14.11		756.5	9.62	10.65	12.76	9.69	12.52	25.62		756.5	10.91	9.68	5.34	4.71	8.95	13.66
756.8	11.83	10.5	12.94	11.76	12.57	12.71		756.8	9.12	11.33	12.51	9.58	11.14	25.94		756.8	11.45	7.88	7.31	5.63	9.43	13.81
757.1	10.7	10.96	13.2	12.16	14.96	15.82		757.1	9.34	13.08	11.04	10.41	12.23	25.91		757.1	11.19	6.25	9.77	6.56	10.81	11.38
757.4	10.4	10.5	13.51	10.9	12.14	15.14		757.4	10.26	12.9	10.37	12.29	12.42	25.37		757.4	11.3	7.59	10.17	7.92	10.57	11.39
757.7	9.98	8.67	13.2	9.73	12.25	13.82		757.7	11.48	11.08	9.76	11.12	10.81	24.62		757.7	10.19	4.68	12.77	10.13	12.38	12.38
758.1	8.12	7.64	12.94	10.9	11.29	15.42		758.1	10.55	10.47	8.08	11.15	10.28	24.37		758.1	9.59	6.16	13.74	10.06	12.57	13.24
758.4	7.7	8.67	14.34	10.87	10.53	16.11		758.4	10.34	8.79	8.76	10.98	10.38	22.62		758.4	8.77	6.25	12.77	8.28	13.53	13.52
758.7	7.69	8.21	14.08	9.05	9.71	15.85		758.7	10.12	9.33	7.94	10.72	9.14	22.8		758.7	8.02	7.59	10.03	10.63	14.57	14.67
759	7.84	9.67	11.77	10.73	8.39	16.96		759	10.19	10.79	9.04	11.12	9.09	22.91		759	8.77	7.68	10.19	11.85	12.81	14.8
759.3	7.26	9.5	9.94	10.19	7.14	14.28		759.3	9.69	10.04	10.65	11.01	8.14	21.94		759.3	7.3	7.31	10.74	11.06	12.14	15.81
759.6	7.27	10.24	8.63	10.44	9.39	14.68		759.6	9.19	10.51	10.62	8.55	6.95	20.34		759.6	6.05	5.11	10.48	9.71	14.1	14.52
759.9	5.83	10.07	8.66	13.47	8.57	15.99		759.9	8.55	12.04	11.94	8.86	7.28	21.66		759.9	5.45	6.16	9.31	8.92	12.14	13.81
760.2	6.7	11.24	7.91	11.3	6.53	15.82		760.2	7.77	11.79	13.19	7.41	9.09	21.48		760.2	4.62	5.25	7.34	9.28	11.67	15.8
760.6	5.69	9.93	7.8	10.33	7.71	15.28		760.6	6.69	9.47	12.51	7.58	8.99	20.94		760.6	5.73	4.59	8.74	8.78	11.14	14.53
760.9	6.84	11.1	6.63	11.3	9.53	14.53		760.9	7.34	9.08	12.62	7.41	10.38	20.77		760.9	7.34	4.25	9.91	8.42	9.38	15.23
761.2	6.83	9.21	7.37	9.47	10.43	12.14		761.2	8.69	7.75	11.22	8.58	11.42	19.94		761.2	6.45	5.73	10.17	5.92	10.86	14.96
761.5	9.41	10.1	8.91	9.3	11.82	11.68		761.5	9.77	7.08	10.76	7.55	11.38	20.2		761.5	5.77	5.83	8.05	5.85	8.67	13.66
761.8	10.54	8.5	7.8	8.76	11.71	11.85		761.8	10.26	7.9	11.22	9.58	11.71	20.66		761.8	4.59	7.88	8.74	6.78	7.43	14.39
762.1	12.27	9.53	8.06	6.01	13.1	11.25		762.1	9.19	8.08	10.9	11.26	12.38	18.62		762.1	4.19	7.25	9.91	8.56	8.38	13.23
762.4	11.97	7.93	6.51	6.19	15.43	10.99		762.4	10.97	8.75	9.65	12.15	13.14	18.66		762.4	6.45	6.88	11.46	7.92	8.28	11.24
762.7	12.98	9.67	6.06	6.87	15.1	12.11		762.7	10.48	9.65	10.04	11.26	12.52	20.62		762.7	4.91	7.25	10.91	8.28	8.38	11.95
763.1	10.83	9.35	7.51	7.05	14.29	12.71		763.1	11.4	9.9	9.22	11.72	11.28	19.94		763.1	5.3	7.59	11.46	9.49	8.28	10.67
763.4	9.41	9.24	6.2	6.44	14.25	15.39		763.4	10.19	9.79	9.04	10.55	11.52	18.77		763.4	5.05	6.68	11.34	10.13	7.67	10.66
763.7	6.12	8.21	3.8	6.62	14.14	16.85		763.7	8.83	8.75	6.94	12.29	12.28	17.23		763.7	6.16	7.45	12.46	10.78	10.57	11.53
764	4.84	9.1	4.63	8.59	14.67	16.39		764	9.19	8.22	7.62	10.98	11.09	17.48		764	8.91	6.83	11.77	9.13	10.53	11.09
764.3	3.54	9.5	4.66	9.19	15.14	17.14		764.3	10.97	8.33	6.51	9.01	10.71	19.23		764.3	10.3	8.45	9.74	7.63	10.57	11.1
764.6	3.84	9.67	5.2	10.3	13.96	16.53		764.6	10.05	8.94	7.47	7.84	9.09	18.2		764.6	8.19	8.4	8.62	7.28	12.1	10.23
764.9	2.26	7.21	7.08	11.33	13.71	15.85		764.9	12.55	8.47	6.22	8.43	10.85	15.23		764.9	10.3	8.59	8.74	7.92	11	8.67
765.2	3.41	8.24	7.06	12.16	13.1	13.82		765.2	11.19	7.22	6.62	7.26	12.09	15.62		765.2	10.34	6.83	9.05	7.56	10.95	9.52
765.6	4.26	9.78	8.94	13.33	13.14	12.85		765.6	10.83	7.75	7.65	7.58	12.14	15.09		765.6	9.59	7.31	6.74	4.92	12.57	8.96
765.9	5.41	9.53	9.63	13.87	11.39	13.39		765.9	10.48	7.65	8.33	5.12	11.09	15.2		765.9	10.48	7.11	7.34	4.28	9.95	9.38
766.2	5.97	8.93	10.8	13.19	11.29	13.71		766.2	10.55	8.47	6.37	4.43	11.28	15.66		766.2	8.88	7.02	6.6	5.2	9.43	8.39
766.5	6.41	8.67	10.91	13.44	9.82	13.96		766.5	8.91	9.22	6.9	5.69	12.23	13.48		766.5	9.34	7.83	7.34	4.56	9.53	7.95
766.8	7.97	9.5	11.37	13.47	11	14.28		766.8	8.83	9.47	3.37	6.29	11.14	13.23		766.8	11.3	7.31	8.46	4.49	7	8.81
767.1	10.41	10.1	10.63	12.3	10.67	13.25		767.1	6.77	10.36	4.04	6.69	9.52	13.34		767.1	9.62	6.54	7.48	3.42	7.81	9.8
767.4	9.69	9.21	9.66	12.33	9.43	13.71		767.4	6.97	11.04	4.51	9.01	8.71	13.66		767.4	9.59	6.88	5.31	3.63	7.71	9.53
767.7	9.27	7.24	9.06	12.44	8.39	13.11		767.7	8.48	11.22	2.9	9.41	8.09	15.77		767.7	9.05	5.4	6.48	5.13	6.81	9.8
768.1	10.12	6.78	8.37	11.9	8.57	11.28		768.1	8.83	12.47	3.79	11.01	8.71	15.94		768.1	8.16	6.16	5.74	5.92	7.14	8.24
768.4	8.41	6.96	7.2	11.44	7.67	10.68		768.4	8.34	10.94	6.9	13.12	9.09	16.34		768.4	8.48	6.68	6.19	5.71	6.81	8.8
768.7	9.26	4.93	7.66	10.62	7.57	9.99		768.7	8.12	10.33	7.51	11.29	7.28	17.8		768.7	7.73	5.59	6.03	5.92	6.28	9.24
769	6.41	5.39	7.2	9.59	7.67	9.39		769	9.34	9.51	10.76	12.41	6.81	18.48		769	6.05	6.83	4.48	5.85	7.38	8.95
769.3	5.26	4.64	7.37	10.19	7.29	8.57		769.3	9.69	9.18	10.37	12.01	6.85	19.66		769.3	5.59	6.02	5.03	5.2	5.86	8.81
769.6	6.13	5.24	5.91	9.16	7.96	9.25		769.6	9.91	9.08	10.19	11.84	6.23	17.34		769.6	3.62	5.25	6.34	3.42	5.81	5.52
769.9	4.69	5.5	5.51	8.47	8.57	8.28		769.9	9.69	9.75	9.37	10.58	6.42	16.09		769.9	5.3	5.88	6.03	3.78	3.14	4.24
770.2	5.13	6.1	5.06	8.01	8.1	8.82		770.2	8.48	9.94	9.9	10.41	6.52	15.48		770.2	4.34	4.4	5.91	2.99	2.38	5.52
770.5	4.4	5.07	5.23	9.33	7.43	10.14		770.5	8.69	11.61	8.51	8.15	6.71	13.66		770.5	4.45	5.31	7.46	3.06	0.86	5.53
770.9	5.27	5.53	2.91	9.16	7.1	9.25		770.9	7.48	12.08	8.47	10.69	6.95	14.34		770.9	3.34	4.25	7.48	5.13	-1.62	6.23
771.2	5.83	4.07	2.8	8.05	5.43	9.57		771.2	6.4	12.04	8.51	9.72	7.85	14.37		771.2	3.02	4.02	8.88	7.06	-2.72	5.53
771.5	5.13	5.82	3.06	7.16	5.96	10.68		771.5	5.62	12.22	8.9	9.41	7.81	12.91		771.5	2.48	5.25	9.05	7.71	-3.62	6.66
771.8	6.26	5.21	5.37	5.9	7	10.71		771.8	4.12	10.9	9.22	9.15	8.85	14.94		771.8	2.3	5.31	11.17	9.2	-4	9.67
772.1	7.84	5.96	5.63	5.59	5.39	12.39		772.1	4.77	9.08	10.47	9.69	8.38	15.2		772.1	1.48	5.97	11.62	11.42	-2.62	10.66
772.4	7.54	5.78	6.23	5.47	6.14	12.57		772.4	5.97	7.61	9.22	10.29	8.57	15.09		772.4	1.73	7.02	11.88	12.35	-1.43	11.24
772.7	8.7	6.67	6.77	3.87	6.82	12.39		772.7	6.62	5.22	8.19	10.12	9.09	15.62		772.7	0.05	4.68	10.19	10.56	2.1	11.66
773	8.54	7.64	7.23	4.9	8.71	13.14		773	8.55	3.33	6.79	8.72	7.71	13.66		773	-0.12	5.45	11.03	8.49	4.71	12.24
773.3	7.56	7.96	8.48	6.87	9.67	13.11		773.3	8.91	2.22	6.33	9.69	8.81	12.48		773.3	0.62	5.4	10.48	6.13	5.24	14.38
773.7	6.69	6.21	5.23	8.47	8.86	12.85		773.7	10.55	1.75	5.94	9.86	9.99	13.37		773.7	1.45	4.59	10.88	4.63	5.28	12.81
774	4.7	5.96	3.91	10.44	9.1	14.25		774	11.62	2.79	6.47	10.26	9.52	13.62		774	2.62	5.25	7.91	4.13	5.67	13.95
774.3	3.97	6.5	3.66	11.33	10.29	13.28		774.3	11.12	2.33	7.51	10.29	9.28	15.23		774.3	2.3	4.59	7.6	3.78	7.14	13.67
774.6	3.7	7.67	2.34	12.3	10.96	13.53		774.6	11.05	3.94	8.19	9.69	10.81	15.2		774.6	2.91	3.25	6.05	3.28	6.38	11.66
774.9	5.26	6.64	1.8	13.76	11.86	12.85		774.9	8.97	4.04	8.79	10.72	10.99	13.94		774.9	4.73	4.02	5.74	5.49	5.86	10.39
775.2	3.98	6.24	2.06	12.59	12.67	12.11		775.2	7.48	4.22	10.19	10.12	11.81	14.34		775.2	5.48	3.25	5.05	6.28	4.81	8.38
775.5	6.4	7.5	2.37	12.9	11.86	12.14		775.5	7.12	4.47	9.65	8.01	10.71	15.66		775.5	5.59	3.02	3.88	7.92	5.86	7.39
775.8	8.27	7.39	4.48	9.87	12.67	10.82		775.8	7.19	4.08	9.62	8.98	10.38	15.48		775.8	4.62	4.25	2.77	8.56	6.81	7.09
776.1	9.69	7.07	6.37	9.19	11.86	8.71		776.1	6.83	4.61	8.22	7.15	10.28	12.94		776.1	5.16	5.31	2.17	7.78	6.86	5.67
776.5	10.41	7.39	7.34	7.3	12.53	9.53		776.5	6.05	5.79	7.04	4.84	10.66	9.77		776.5	5.91	6.83	1.91	6.71	6.81	5.95
776.8	10.69	5.93	8.23	6.19	11.86	7.99		776.8	4.69	4.75	7.08	4.01	7.71	11.94		776.8	5.16	8.16	2.6	5.78	7.86	6.1
777.1	8.84	7.82	7.2	5.59	10.39	7.96		777.1	5.19	5.94	5.9	3.98	6.95	11.48		777.1	3.91	7.97	3.05	3.13	7.95	7.23
777.4	8.69	8.21	7.37	5.33	8.43	7.85		777.4	6.12	5.75	3.79	6.29	6.42	11.52		777.4	3.45	8.02	1.31	3.35	8.43	6.67
777.7	7.7	5.24	6.77	5.16	10.53	7.39		777.7	4.48	6.65	2.62	7.98	7.09	10.62		777.7	3.05	8.54	0.77	1.99	6.67	7.52
778	8.69	4.21	7.66	7.9	8.57	8.71		778	1.12	8.61	2.51	6.29	6.42	9.23		778	5.02	8.59	-0.12	2.92	7.14	6.96
778.3	7.27	3.1	6.48	6.16	9.53	8.68		778.3	1.05	8.08	2.33	8.69	6.52	10.05		778.3	5.19	6.4	1.05	3.56	7.81	6.66
778.6	7.12	-0.5	6.66	8.47	8.29	6.57		778.6	0.55	6.9	1.37	12.43	4.71	11.94		778.6	3.59	4.73	0.74	4.92	6.71	7.67
778.9	5.84	-0.76	6.63	8.87	7.82	6.53		778.9	2.34	5.94	0.04	11.84	5.95	10.34		778.9	5.19	4.4	1.19	4.28	5.67	6.95
779.3	6.69	-1.07	10.08	9.05	8.57	6.14		779.3	2.12	4.9	0.94	9.86	6.28	11.94		779.3	6.73	5.88	0.6	5.92	5	7.67
779.6	6.56	-1.61	9.34	10.59	7.82	5.68		779.6	1.34	5.65	2.19	8.41	6.38	10.2		779.6	8.62	5.97	2.34	6.71	4.95	7.52
779.9	6.97	-0.5	10.51	10.05	5.86	5.99		779.9	0.69	6.61	2.37	8.72	5.42	8.8		779.9	8.02	7.45	3.74	6.78	6.57	5.81
780.2	5.27	1.82	8.48	9.44	6.67	5.68		780.2	2.34	5.65	2.76	8.41	4.52	9.05		780.2	7.77	6.25	5.91	6.71	5.81	6.23
780.5	5.54	2.64	7.51	9.62	5.29	5.42		780.5	2.97	5.75	1.79	8.15	3.71	9.23		780.5	7.02	7.31	7.17	7.2	4.86	6.53
780.8	5.98	4.39	6.77	8.44	6.1	5.11		780.8	2.34	7.36	3.19	5.69	4.23	9.62		780.8	7.34	8.97	7.77	5.99	5.38	6.8
781.1	6.83	3.93	8.08	7.9	5.71	6.42		781.1	0.69	8.04	3.51	6.15	2.85	9.23		781.1	7.16	9.59	7.31	8.2	5.57	7.67
781.4	6.7	3.96	4.06	8.3	6.82	6.53		781.4	1.05	7.65	3.04	6.41	2.81	8.05		781.4	8.05	7.54	8.34	6.85	4.38	6.38
781.7	6.83	3.78	5.51	5.76	7	8.14		781.7	1.4	7.9	3.22	5.15	3.85	9.8		781.7	6.45	6.59	7.88	6.2	4.28	9.1
782	5.56	4.67	2.63	4.59	5.39	7.53		782	2.91	4.94	3.47	4.41	4.66	9.91		782	7.77	2.54	8.05	7.99	2.81	9.52
782.3	4.69	2.93	3.51	2.33	5.14	6.57		782.3	2.69	4.75	3.51	5.58	5.42	10.09		782.3	5.88	2.88	7.17	8.63	1.86	7.53
782.7	5.27	4.53	4.34	3.87	4.82	7.53		782.7	1.91	6.51	5.62	3.98	6.52	10.2		782.7	6.19	2.11	6.34	8.13	1.53	6.52
783	4.83	4.07	4.08	5.05	2.86	8.85		783	2.97	3.47	5.65	4.29	8.28	7.66		783	8.45	0.02	6.88	8.06	0.43	5.1
783.3	5.41	3.39	3.63	5.59	2.82	8.68		783.3	3.77	3.65	7.47	3.84	10.23	7.34		783.3	6.34	-0.32	7.19	6.99	0.67	4.23
783.6	5.26	2.35	5.37	2.47	1.14	8.99		783.6	3.12	4.61	7.22	4.58	10.57	8.52		783.6	4.3	1.45	6.46	8.78	0.86	3.96
783.9	4.84	2.24	4.91	4.3	1.25	8.53		783.9	3.05	1.65	6.62	5.41	10.95	7.48		783.9	4.77	3.54	6.48	8.71	0.81	2.95
784.2	5.26	2.5	5.66	5.19	2.71	8.99		784.2	3.69	3.47	8.08	4.29	11.42	7.37		784.2	4.88	4.59	8.03	7.63	0.28	2.39
784.5	5.41	3.67	8.2	6.59	4.67	11.11		784.5	4.62	4.08	8.04	5.84	12.81	5.91		784.5	3.34	4.54	7.91	5.42	1.95	5.23
784.8	5.4	3.5	7.8	7.33	5	9.14		784.8	4.26	2.04	7.22	5.43	12.57	6.37		784.8	2.73	5.45	8.31	5.92	3.14	6.1
785.1	5.98	3.39	8.77	6.3	5.53	8.25		785.1	4.77	4.51	6.76	5.98	10.66	6.62		785.1	1.48	6.54	7.19	5.99	4.67	5.52
785.4	4.12	3.5	8.8	4.62	5.43	7.57		785.4	4.83	3.9	5.65	6.72	9.42	7.66		785.4	1.59	6.16	7.46	6.92	4.14	5.67
785.8	5.98	3.67	8.34	5.87	6.67	7.39		785.8	5.34	3.94	5.47	7.41	8.23	9.62		785.8	2.05	4.68	9.62	7.56	5.1	5.52
786.1	7.12	4.64	8.51	5.47	6.71	5.99		786.1	5.4	5.61	5.79	5.86	7.28	9.66		786.1	1.16	3.73	8.46	8.63	4.43	5.1
786.4	6.98	4.82	10.91	5.3	6.53	6.25		786.4	5.34	5.22	5.76	6.41	5.66	9.62		786.4	0.48	5.68	5.91	8.13	5.95	6.38
786.7	6.54	6.78	7.94	5.47	6.29	4.57		786.7	5.69	4.33	6.08	4.86	2.71	11.52		786.7	2.73	5.73	4.74	10.35	6.28	6.96
787	7.7	6.39	7.63	4.73	6.53	6.68		787	5.91	5.65	6.19	4.12	0.81	10.05		787	2.62	5.68	5.19	8.85	5.67	5.8
787.3	7.69	8.64	7.66	5.05	5.86	7.99		787.3	5.12	4.47	6.79	4.29	1.85	11.8		787.3	2.45	4.59	5.88	9.06	5.86	7.1
787.6	8.98	9.53	8.48	5.59	6.96	8.68		787.6	5.77	6.94	4.76	4.26	0.95	11.62		787.6	3.48	4.11	4.48	7.13	5.67	6.95
787.9	7.4	10.5	9.94	6.05	7.43	10.14		787.9	4.97	6.61	4.08	2.86	1.71	8.23		787.9	2.3	4.59	4.6	5.49	6	7.67
788.2	6.13	10.1	9.06	5.3	7.25	11.11		788.2	4.62	7.51	5.04	3.41	2.38	8.62		788.2	4.19	4.4	5.48	4.71	6.67	7.95
788.5	6.54	8.64	8.08	5.33	7.14	10.42		788.5	4.55	8.04	4.65	3.58	2.14	7.8		788.5	4.88	5.02	5.31	5.49	5.71	6.96
788.8	6.98	6.39	7.77	5.01	5.25	10.11		788.8	3.77	8.79	3.04	3.41	1.52	7.2		788.8	5.91	5.25	6.77	4.42	5.53	3.8
789.1	6.54	6.5	9.8	6.05	4.57	9.14		789.1	2.83	6.75	2.22	5.43	1.85	7.52		789.1	5.3	5.88	5.74	3.92	3.71	4.96
789.5	5.41	4.24	8.63	5.3	6.96	8.96		789.5	3.62	8.08	2.47	4.84	1.38	6.05		789.5	5.62	5.83	5.91	2.42	3.38	3.8
789.8	4.83	3.5	6.8	6.33	5.14	8.28		789.8	3.26	6.9	5.08	5.29	1.57	4.66		789.8	6.02	6.88	6.31	2.78	4.71	4.81
790.1	5.27	2.24	5.2	6.87	3.82	4.68		790.1	4.05	6.79	6.19	7.41	0.66	5.34		790.1	7.34	8.25	3.62	2.56	3.24	4.95
790.4	4.26	1.93	3.51	7.9	3.71	3.85		790.4	5.4	7.04	5.79	9.43	-0.29	5.09		790.4	5.88	8.59	3.17	2.49	3.71	4.39
790.7	4.27	1.1	1.77	7.3	3.96	3.82		790.7	4.91	6.51	5.9	7.55	0.81	6.77		790.7	4.77	5.97	2.62	1.56	4.95	4.23
791	3.54	-0.65	3.37	7.33	3.14	4.85		791	4.97	3.9	7.94	8.58	2.99	6.94		791	3.45	5.88	1.74	0.49	3.86	5.53
791.3	1.27	-2.61	1.91	5.44	3.53	4.25		791.3	7.19	4.94	9.47	7.55	3.09	6.77		791.3	3.77	3.97	1.05	0.85	5.67	5.95
791.6	2.26	-3.5	2.23	7.33	1.43	2.57		791.6	5.55	4.9	8.22	8.15	4.57	8.66		791.6	2.3	3.59	1.6	2.06	4	5.67
791.9	1.98	-1.47	2.77	7.3	0.1	3.25		791.9	5.48	2.65	7.04	7.12	5.09	10.34		791.9	1.91	4.25	1.77	1.42	3.24	4.95
792.2	1.12	-1.22	2.94	6.9	0.57	5.14		792.2	6.97	1.18	5.94	7.01	4.28	9.94		792.2	2.45	1.73	3.31	2.35	3.14	4.67
792.5	2.56	-1.18	4.91	5.59	0.53	7.53		792.5	4.62	1.22	4.62	4.84	4.38	10.77		792.5	2.62	1.11	4.77	-0.29	0.67	3.8
792.8	0.97	1.93	4.94	5.47	1.29	6.99		792.8	4.55	1.9	3.94	6.86	5.28	10.23		792.8	2.3	0.73	5.46	-1.22	1	3.67
793.2	2.98	3.53	3.63	5.73	3.53	5.96		793.2	4.62	3.94	2.76	4.69	5.23	9.62		793.2	2.34	0.4	6.34	0.56	0.38	3.23
793.5	3.97	4.64	2.23	4.62	2.57	5.99		793.5	4.26	4.04	2.22	4.72	5.71	9.66		793.5	3.3	0.45	5.88	1.78	-0.57	2.24
793.8	4.41	9.39	2.63	4.3	3.96	6.25		793.8	4.34	3.08	2.9	5.55	4.23	8.62		793.8	4.19	0.97	4.91	3.42	2.38	3.66
794.1	4.83	8.78	3.37	4.47	4.29	6.85		794.1	3.4	5.04	3.08	6.58	3.14	6.66		794.1	5.45	-0.12	5.17	5.49	1.57	4.67
794.4	5.13	9.1	2.48	3.01	3.82	5.96		794.4	0.91	8.94	4.33	4.41	4.38	7.2		794.4	6.19	-0.03	4.77	6.28	1.81	4.52
794.7	5.69	10.64	2.37	4.33	3.57	3.71		794.7	2.83	8.18	4.79	4.72	4.42	4.66		794.7	6.02	0.88	3.74	8.49	4.71	6.53
795	7.13	8.96	3.06	4.59	1.39	5.25		795	3.05	7.79	6.47	3.55	2.23	4.2		795	7.19	2.4	4.62	9.28	4.1	6.8
795.3	5.69	9.21	4.23	3.62	0.14	5.99		795.3	4.12	7.9	6.08	5.01	1.28	4.37		795.3	8.3	2.59	4.88	8.92	5	8.39
795.6	6.98	8.24	5.91	3.59	1.39	7.53		795.6	4.19	7.51	6.04	4.55	1.66	3.91		795.6	7.05	3.54	5.34	8.42	4.1	8.09
795.9	5.69	5.93	5.66	1.19	1.14	9.57		795.9	4.4	8.18	4.51	1.86	1.99	2.66		795.9	6.59	4.45	6.46	6.92	1.43	7.53
796.2	4.41	6.39	4.34	-1.13	2.96	8.11		796.2	5.77	6.65	6.04	2.41	3.38	3.48		796.2	5.62	4.68	6.62	6.28	0.67	7.38
796.5	6.97	5.35	4.66	-0.95	3.14	6.28		796.5	5.26	3.18	6.08	4.86	4.42	3.09		796.5	4.45	4.88	4.17	3.63	0.86	6.1
796.9	7.7	4.24	5.34	-1.27	3.1	9.53		796.9	4.19	2.65	7.76	5.84	4.52	5.34		796.9	3.19	2.97	2.91	1.71	0.81	4.66
797.2	8.4	4.5	5.37	0.19	5.14	9.28		797.2	4.55	0.61	5.79	5.86	3.99	6.52		797.2	1.73	0.59	2.6	3.2	0.57	3.67
797.5	7.98	5.1	5.48	-0.13	6.1	9.11		797.5	3.48	1.08	6.76	4.69	3.66	7.77		797.5	0.62	2.83	1.91	1.99	0.1	2.8
797.8	5.83	7.21	4.94	1.05	4.71	7.28		797.8	2.83	-0.25	6.51	6.01	3.99	7.37		797.8	1.16	5.31	1.88	1.49	1.57	3.1
798.1	5.27	7.39	5.34	1.87	4.25	5.39		798.1	3.62	-3.21	6.9	6.55	2.38	7.91		798.1	0.34	4.54	1.05	0.13	3.38	2.95
798.4	5.83	7.07	6.51	2.76	2.14	5.57		798.4	4.83	-3.53	5.51	6.29	2.28	7.94		798.4	1.3	5.73	0.17	0.49	3	1.39
798.7	3.98	8.67	8.34	5.44	0.82	8.96		798.7	5.05	-4.06	5.33	4.69	0.95	7.77		798.7	-1.09	6.54	2.19	1.28	3.24	2.09
799	1.83	8.5	8.8	6.33	1.57	5.42		799	5.26	-3.82	4.37	5.15	0.57	7.09		799	-0.41	8.16	2.46	2.35	0.43	1.81
799.3	0.84	8.1	7.48	4.16	1.53	4.39		799.3	5.19	-2.35	5.9	5.55	1.81	5.91		799.3	-0.66	10.11	1.91	0.85	-0.19	1.38
799.6	2.4	8.35	4.66	4.47	1.43	3.99		799.6	4.12	-4.39	5.65	5.01	2.85	5.66		799.6	0.88	8.45	1.88	0.49	0.71	1.24
799.9	2.7	7.1	5.2	4.87	3.82	5.25		799.9	3.34	-3.49	5.62	2.69	2.09	5.91		799.9	1.91	6.11	2.48	-0.01	1.67	0.38
800.2	1.97	6.78	4.94	4.33	3.71	5.57		800.2	2.97	-1.53	5.79	3.43	3.99	4.66		800.2	3.3	6.73	2.6	0.63	0.57	-0.04
800.5	4.13	5.67	4.48	5.16	6.25	5.11		800.5	0.05	-0.64	5.04	1.69	2.81	3.62		800.5	0.34	3.83	2.91	-0.01	1.38	0.95
800.8	3.54	4.07	3.66	3.19	7	4.14		800.8	1.69	1.75	5.37	2.29	3.71	3.94		800.8	3.02	2.02	2.88	0.78	0.71	-0.47
801.1	5.56	3.53	2.77	2.16	5.39	4.53		801.1	1.19	2.51	4.19	0.55	4.09	2.62		801.1	3.77	0.83	2.19	1.13	2.53	-1.48
801.5	5.97	3.07	3.66	4.05	5.57	4.57		801.5	1.4	1.75	1.79	0.15	3.57	3.23		801.5	5.02	0.02	1.03	1.63	3.71	-0.61
801.8	5.84	2.67	5.77	5.3	4.67	3.68		801.8	2.34	3.22	2.76	0.41	2.66	2.77		801.8	4.05	-1.32	0.34	2.56	4.95	-0.91
802.1	5.83	1.78	5.51	3.9	1.71	3.14		802.1	4.4	3.9	2.22	0.29	1.42	4.23		802.1	1.73	-0.84	-0.83	3.92	3	-1.61
802.4	5.84	0.39	3.77	5.01	2.39	4.25		802.4	3.62	4.51	3.04	-0.74	-0.19	5.77		802.4	0.48	-1.46	-1.09	5.85	3.53	-4.48
802.7	5.83	0.78	3.8	4.9	1	4.28		802.7	4.4	3.47	5.51	0.43	1.28	5.52		802.7	2.16	-0.12	-0.83	5.92	4.14	-4.04
803	5.41	0.39	3.77	5.87	-0.9	5.25		803	2.19	1.22	4.9	-0.31	0.81	5.2		803	1.91	0.25	-1.95	6.71	3.81	-2.2
803.3	2.83	1.07	2.8	5.76	-0.14	4.99		803.3	1.55	1.18	6.65	-0.85	0.28	6.23		803.3	2.3	0.45	-0.69	5.63	4.57	-0.33
803.6	1.84	-0.33	1.2	5.87	-0.04	5.68		803.6	0.34	1.51	5.19	-1.88	0.81	4.77		803.6	1.48	1.83	0.05	6.42	3.38	-0.48
803.9	0.26	-1.93	-0.77	3.76	-0.57	8.14		803.9	-1.45	0.75	2.37	0.15	1.99	5.8		803.9	-0.27	1.45	1.31	5.63	0.86	-1.04
804.2	0.56	-1.33	-1.8	4.16	1.53	7.96		804.2	-2.38	0.51	2.47	0.98	4.95	6.34		804.2	0.19	0.68	1.62	4.85	2.1	1.38
804.5	1.83	0.21	-0.92	3.05	1.14	6.28		804.5	-1.17	-0.25	0.65	1.29	7.42	5.66		804.5	0.59	0.59	0.74	3.35	2	4.96
804.8	-0.3	-1.9	-1.09	3.3	1.1	7.82		804.8	-0.38	1.36	-2.67	0.55	7.09	6.48		804.8	0.62	1.4	0.77	4.13	1.81	3.95
805.1	0.83	-0.93	-0.49	3.47	1.57	6.28		805.1	1.55	2.47	-1.92	-0.14	5.14	7.09		805.1	-1.41	2.45	2.03	3.35	2.57	3.24
805.4	0.84	-1.18	0.06	3.01	2.25	6.53		805.4	2.05	0.94	-2.67	0.12	5.66	6.2		805.4	-1.38	2.25	1.34	4.28	0.67	3.95
805.7	1.83	-0.65	1.08	0.47	2.71	4.57		805.7	3.26	0.61	0.79	-0.28	5.99	8.52		805.7	-0.41	1.73	3.31	3.78	0	5.39
806.1	1.13	0.39	3.2	1.3	3.1	2.68		806.1	5.19	1.08	2.62	-0.88	5.09	7.05		806.1	0.91	2.25	1.91	5.13	0.24	6.09
806.4	1.54	1.78	3.37	3.33	2.71	2.28		806.4	5.55	1.75	2.79	-0.71	3.14	5.94		806.4	3.3	1.31	2.31	6.63	0.43	6.53
806.7	1.13	0.1	2.77	3.73	2.1	2.39		806.7	5.34	4.08	3.9	0.41	2.23	6.05		806.7	4.34	1.25	3.05	5.56	-0.62	5.09
807	1.83	3.64	2.23	2.9	2.86	0.28		807	5.69	2.47	4.51	1.29	1.99	6.66		807	5.59	0.59	2.46	5.63	-0.29	5.53
807.3	0.7	3.67	0.77	0.59	3.25	1.11		807.3	6.05	3.51	3.04	2.84	3.38	5.91		807.3	7.34	0.97	1.48	4.85	0.81	5.95
807.6	0.83	3.21	2.37	-0.24	3.71	1.99		807.6	5.69	4.61	2.51	4.15	1.99	5.37		807.6	8.3	1.16	1.74	4.2	1.28	3.96
807.9	0.56	4.82	1.77	1.16	2.67	2.68		807.9	5.19	5.36	1.19	5.98	2.66	3.48		807.9	6.91	0.68	0.62	3.42	1.53	2.95
808.2	1.69	5.64	2.08	1.9	2.14	2.28		808.2	4.55	5.33	1.08	6.15	3.57	2.8		808.2	6.73	1.31	0.74	1.2	1.57	2.53
808.5	2.56	4.39	2.91	0.01	1.96	4.11		808.5	2.48	2.94	1.76	7.26	4.38	2.91		808.5	4.62	4.25	0.05	-0.01	1.38	1.38
808.8	0.69	5.78	3.37	1.05	3.43	4.99		808.8	1.4	3.47	2.37	7.58	4.99	2.94		808.8	4.73	5.45	0.6	0.2	0.71	1.81
809.1	0.27	5.39	3.63	2.3	4.53	5.82		809.1	0.19	3.51	3.19	6.26	5.09	2.91		809.1	2.91	5.97	-1.09	-0.87	1.67	1.23
809.4	-0.74	4.64	3.8	2.76	6	3.99		809.4	-0.74	3.61	3.22	6.86	5.71	2.66		809.4	3.3	5.31	-2.26	-0.37	2.28	1.1
809.7	0.56	7.39	1.48	3.44	4.96	3.82		809.7	1.05	4.65	2.19	6.98	6.66	3.48		809.7	2.05	4.4	-2.38	0.42	2.1	-0.05
810	0.97	6.21	4.37	2.76	4.14	3.99		810	-0.31	4.75	1.94	7.72	5.14	4.52		810	3.73	6.02	-3.12	-0.8	2.86	-0.19
[truncated: 668 more rows]

## Sheet: 25 µg.mL Benchmark Replicates
LPS Membrane Insertion 25 µg/mL LPS - BENCHMARK ASSAY
[truncated: 2,050 more rows]

[truncated: 9 more sheets: 50 µg.mL Benchmark Replicates, 100 µg.mL Benchmark Replicates, 200 µg.mL Benchmark Replicates, LPS O111, LPS O104, 6.25 µg.mL Beef Lysate, 25 µg.mL Beef Lysate, 50 µg.mL Beef Lysate, Sheet1]
